# Supplementary material for: Comprehensive Landscape of Active Deubiquitinating Enzymes Profiled by Advanced Chemoproteomics
Source: Front Chem. 2019 Aug 29;7:592. doi: 10.3389/fchem.2019.00592 (PMC6727631; doi:10.3389/fchem.2019.00592)
Supplement: Supplementary file 1 [file Table_1.XLSX]

## Sheet: ALL
RPKM_WTCHG_355565_log2(10^9*x/y)_Gene Length	RPKM_WTCHG_355565_log2(10^9*x/y)_Max transcript(cds) length	WTCHG_355565	Max transcript(cds) length	iBAQ	WTCHG_355566	Gene Length	C: Gene biotype	C: Chromosome	C: Orientation	C: Gene id	C: Transcript(Protein) ids	C: matrix19	C: matrix35	N: Gene start	N: Gene end	N: Min transcript(cds) length	T: Gene name	M: Transcript(cds) Lengths
-8.6513	-2.74445	1.11007e-06	7439	NaN	23	446326	protein_coding	1	+	ENSG00000186205	ENST00000366910,ENST00000407981,ENST00000443880,ENST00000463976,ENST00000472269,ENST00000492847,ENST00000496110		+	220787000	220820000	346	2001-03-01	7439;1760;444;443;346;347;2707
-11.1293	-4.88247	1.99244e-07	5877	NaN	23	446326	protein_coding	4	-	ENSG00000145416	ENST00000274056,ENST00000339875,ENST00000503008,ENST00000503104,ENST00000505391,ENST00000505517,ENST00000507270,ENST00000508725,ENST00000510075,ENST00000510696,ENST00000510786,ENST00000511245,ENST00000512214,ENST00000514618,ENST00000515471		+	163524000	164384000	499	2001-03-01	5367;2476;5877;616;550;558;656;657;581;499;1051;554;2912;3903;584
3.40777	6.11322	0.000189538	2738	NaN	6659	17859	protein_coding	16	-	ENSG00000180096	ENST00000321367,ENST00000562152,ENST00000563743,ENST00000563957,ENST00000566517,ENST00000567783,ENST00000568577,ENST00000570039,ENST00000572252,ENST00000573615		+	30378100	30396000	467	2001-09-01	1592;467;620;2738;1080;551;782;587;1279;1616
-8.40681	-1.78911	7.68513e-07	2656	NaN	27	260827	protein_coding	9	+	ENSG00000173077	ENST00000374016,ENST00000477580,ENST00000484171,ENST00000614246		+	115142000	115403000	210	2001-12-01	1251;2656;1208;210
-1.94706	2.27775	8.08362e-06	1667	NaN	145.5	31169.5	protein_coding	19	+	ENSG00000099785	ENST00000215555,ENST00000381035,ENST00000594796,ENST00000595142,ENST00000595213,ENST00000601283,ENST00000601724,ENST00000602117		+	8413270	8439020	485	2002-03-01	1376;1192;521;690;865;747;485;1667
-7.28945	-3.42095	1.99244e-07	2134	NaN	145.5	31169.5	protein_coding	1	+	ENSG00000117791	ENST00000359316,ENST00000366913,ENST00000425560,ENST00000469583,ENST00000472447,ENST00000496078		+	220748000	220785000	252	2002-03-01	1335;2134;585;758;699;252
-3.68341	1.59714	1.26947e-05	4196	NaN	446	163095	protein_coding	5	-	ENSG00000173926	ENST00000308660,ENST00000502289,ENST00000504239,ENST00000506088,ENST00000515241		+	126868000	127031000	455	2003-03-01	4196;764;455;814;719
2.92579	5.16502	0.000166796	4649	NaN	5860	21950	protein_coding	22	+	ENSG00000100167	ENST00000396417,ENST00000396425,ENST00000396426,ENST00000406029,ENST00000449288,ENST00000460267		+	41976300	41998200	621	2003-09-01	1896;4649;2586;1866;876;621
-6.35499	-1.67287	1.39471e-06	4447	NaN	49	114163	protein_coding	2	-	ENSG00000144583	ENST00000273067		+	216258000	216372000	4447	2004-03-01	4447
5.91585	8.45288	0.00124183	3544	NaN	43629	20569	protein_coding	17	-	ENSG00000108387	ENST00000317256,ENST00000317268,ENST00000393086,ENST00000412945,ENST00000426861,ENST00000457347,ENST00000577440,ENST00000577729,ENST00000578131,ENST00000578747,ENST00000579371,ENST00000580740,ENST00000580791,ENST00000580796,ENST00000580809,ENST00000580844,ENST00000581607,ENST00000581615,ENST00000581921,ENST00000582248,ENST00000582270,ENST00000582976,ENST00000583114,ENST00000583273,ENST00000583291…		+	58520200	58540800	235	2004-09-01	1530;1784;1556;1597;1906;1795;1792;724;508;564;1362;549;566;2790;952;1396;676;632;235;604;2195;1707;1709;2151;789;1731;559;963;3544
-6.91562	-5.58997	8.53904e-08	4113	NaN	3	10309	protein_coding	22	+	ENSG00000184702	ENST00000383045,ENST00000395109,ENST00000406172,ENST00000406395,ENST00000412544,ENST00000413258,ENST00000431044,ENST00000431124,ENST00000438754,ENST00000455784,ENST00000455843,ENST00000470814,ENST00000477238,ENST00000480423,ENST00000490204		+	19714500	19724800	318	2005-09-01	1588;794;1996;1974;1108;318;3173;920;2241;2070;4113;2353;577;563;774
3.31746	6.49682	0.000864179	9569	NaN	30361	86686	protein_coding	5	+	ENSG00000145495	ENST00000274140,ENST00000449913,ENST00000502795,ENST00000503788,ENST00000505253,ENST00000506131,ENST00000507863,ENST00000510792,ENST00000510872,ENST00000511802,ENST00000512449,ENST00000514312,ENST00000514961,ENST00000606497,ENST00000640713		+	10353700	10440400	231	2006-03-01	9569;3062;580;2874;676;311;582;1963;577;4734;832;253;703;1334;231
-7.95417	-3.90613	3.13098e-07	4694	NaN	11	77647	protein_coding	X	-	ENSG00000125354	ENST00000343984,ENST00000354228,ENST00000354416,ENST00000360156,ENST00000394610,ENST00000460411,ENST00000467310,ENST00000481072,ENST00000489216		+	119616000	119693000	836	2006-09-01	2693;1576;4652;2609;4694;1393;1061;836;1617
-6.31044	-2.37758	1.33778e-06	6952	NaN	47	106174	protein_coding	7	+	ENSG00000122545	ENST00000350320,ENST00000399034,ENST00000399035,ENST00000425198,ENST00000432293,ENST00000435235,ENST00000473201,ENST00000475109,ENST00000485569,ENST00000492940,ENST00000493626,ENST00000634591,ENST00000634600,ENST00000634700,ENST00000635047,ENST00000635172,ENST00000635175,ENST00000635420,ENST00000635476,ENST00000635669		+	35800900	35907100	333	2007-09-01	4350;4399;4066;6952;1362;1584;686;733;333;556;643;740;583;582;760;509;1464;581;506;569
-9.68238	-5.04497	1.70781e-07	5638	NaN	6	140322	protein_coding	10	-	ENSG00000165406	ENST00000319836,ENST00000395769,ENST00000451376,ENST00000453424,ENST00000453980,ENST00000476962,ENST00000602712		+	45454600	45594900	559	2008-03-01	5272;1848;559;5638;695;2155;992
-4.08403	-3.25159	3.13098e-07	2982	NaN	11	5310	protein_coding	12	+	ENSG00000139266	ENST00000266643,ENST00000548358,ENST00000552279		+	57755100	57760400	830	2009-03-01	2982;1668;830
-3.4213	1.5816	9.99067e-06	3338	NaN	351	107031	protein_coding	17	-	ENSG00000173838	ENST00000311269,ENST00000456609,ENST00000544856,ENST00000578346,ENST00000579620,ENST00000580520,ENST00000582358,ENST00000582568,ENST00000583600,ENST00000583803		+	62701300	62808300	243	2010-03-01	3090;3057;3338;536;243;2377;566;718;3214;559
1.04419	5.06331	0.000187005	5593	NaN	6570	90682	protein_coding	4	+	ENSG00000138758	ENST00000264893,ENST00000502401,ENST00000502584,ENST00000504460,ENST00000504637,ENST00000505788,ENST00000506047,ENST00000506731,ENST00000510515,ENST00000510641,ENST00000512333,ENST00000512575,ENST00000512778,ENST00000513373,ENST00000513697,ENST00000515671		+	76949700	77040400	276	2011-09-01	5593;276;2615;557;548;2079;1382;659;1886;1870;579;587;610;546;328;507
-2.4873	0.397883	1.93552e-06	1469	NaN	68	10853	protein_coding	16	-	ENSG00000140623	ENST00000268231,ENST00000396693,ENST00000587603,ENST00000588241,ENST00000590303,ENST00000590741,ENST00000591624,ENST00000591861		+	4777670	4788520	509	2012-09-01	1469;1156;1436;509;563;618;554;554
5.45978	5.45978	5.23728e-06	119	NaN	6	119	rRNA	20	-	ENSG00000275305	ENST00000612928		+	30816200	30816300	119	5S_rRNA	119
0.521184	0.521184	1.70781e-07	119	NaN	6	119	rRNA	20	+	ENSG00000283433	ENST00000638107		+	29874100	29874200	119	5S_rRNA	119
0.258149	0.425047	1.42317e-07	106	NaN	6	119	rRNA	6	-	ENSG00000277411	ENST00000614916		+	15522200	15522300	106	5S_rRNA	106
-3.11733	-3.11733	2.84635e-08	247	NaN	1	247	misc_RNA	17	+	ENSG00000271394	ENST00000603504		+	35889600	35889800	247	7SK	247
-2.00185	-0.147182	2.07783e-06	2301	NaN	73	8322	protein_coding	19	-	ENSG00000121410	ENST00000263100,ENST00000595014,ENST00000596924,ENST00000598345,ENST00000600966		+	58345200	58353500	475	A1BG	1722;2301;2134;475;917
2.35393	4.15703	3.79987e-05	2130	NaN	1335	7433	IG_C_gene	19	+	ENSG00000268895	ENST00000593374,ENST00000593960,ENST00000594950,ENST00000595302,ENST00000599728,ENST00000600379,ENST00000600686		+	58347800	58355200	559	A1BG-AS1	959;977;1718;2130;559;712;1056
-4.36158	-1.0359	2.36247e-06	4844	NaN	83	48566	protein_coding	12	-	ENSG00000175899	ENST00000318602,ENST00000404455,ENST00000462568,ENST00000467091,ENST00000472360,ENST00000495442,ENST00000495709,ENST00000497324,ENST00000539638,ENST00000542567,ENST00000543436,ENST00000545828,ENST00000546069		+	9067660	9116230	471	A2M	4844;623;546;533;692;729;509;533;590;563;600;471;593
-1.96238	-1.56655	7.4005e-07	2192	NaN	26	2884	IG_C_gene	12	+	ENSG00000245105	ENST00000499762		+	9065180	9068060	2192	A2M-AS1	2192
-10.1466	-6.53364	5.69269e-08	5274	NaN	2	64530	protein_coding	12	+	ENSG00000166535	ENST00000299698,ENST00000536789,ENST00000537475,ENST00000537546,ENST00000539547,ENST00000540049,ENST00000541459,ENST00000545692,ENST00000545850		+	8822470	8887000	462	A2ML1	5274;462;1136;560;3460;592;3370;570;464
-3.76656	0.0419019	1.05315e-06	1023	NaN	37	14333	protein_coding	1	-	ENSG00000184389	ENST00000442999		+	33306800	33321100	1023	A3GALT2	1023
-8.41659	-4.76453	8.53904e-08	2321	22.6789	3	29178	protein_coding	22	-	ENSG00000128274	ENST00000249005,ENST00000381278,ENST00000401850,ENST00000465765,ENST00000483026	+	+	42692100	42721300	515	A4GALT	2020;1935;2321;595;515
-0.956157	1.33531	4.46876e-06	1771	NaN	157	8670	protein_coding	3	-	ENSG00000118017	ENST00000236709		+	138124000	138132000	1771	A4GNT	1771
-7.25651	-4.14624	1.13854e-07	2016	25.6395	4	17409	protein_coding	12	-	ENSG00000094914	ENST00000209873,ENST00000394384,ENST00000546393,ENST00000546562,ENST00000546572,ENST00000547238,ENST00000547520,ENST00000547757,ENST00000547761,ENST00000548258,ENST00000548880,ENST00000548931,ENST00000549450,ENST00000549821,ENST00000549983,ENST00000550033,ENST00000550286,ENST00000551724,ENST00000552161,ENST00000552876	+	+	53307500	53324900	550	AAAS	1840;1703;832;627;582;1154;769;949;827;550;577;1075;581;596;860;900;1652;552;585;2016
-9.62916	-5.7901	2.84635e-08	1575	NaN	1	22540	protein_coding	1	+	ENSG00000204518	ENST00000376221		+	12644500	12667100	1575	AADACL4	1575
-8.52605	-4.72674	8.53904e-08	2261	21.7348	3	31478	protein_coding	4	-	ENSG00000109576	ENST00000337664,ENST00000353187,ENST00000502392,ENST00000505906,ENST00000507375,ENST00000509167,ENST00000510340,ENST00000515480	+	+	170060000	170092000	629	AADAT	2261;2101;806;629;810;2113;755;2193
-9.10992	-6.65227	2.84635e-08	2863	19.1834	1	15727	protein_coding	9	-	ENSG00000158122	ENST00000375234,ENST00000411939,ENST00000446045,ENST00000464512	+	+	96639600	96655300	463	AAED1	2863;2514;2723;463
0.71592	4.96918	0.000355366	11345	23.3013	12485	216353	protein_coding	2	-	ENSG00000115977	ENST00000406297,ENST00000409068,ENST00000409085,ENST00000461002,ENST00000470281,ENST00000471775,ENST00000489327,ENST00000492192,ENST00000495239,ENST00000495836,ENST00000606389,ENST00000623317,ENST00000624900	+	+	69458000	69674300	453	AAK1	4499;2606;11345;517;663;577;1432;453;567;965;8964;1019;728
-5.51065	1.55603	2.13476e-06	726	21.2179	75	97324	protein_coding	11	+	ENSG00000087884	ENST00000304716,ENST00000393427,ENST00000525034,ENST00000525409,ENST00000526164,ENST00000526415,ENST00000527134,ENST00000529666,ENST00000531855,ENST00000532481,ENST00000533193,ENST00000630098	+	+	77821100	77918400	421	AAMDC	619;531;511;421;726;579;693;440;458;690;606;542
-6.16685	-4.73248	8.53904e-08	2270	27.1496	3	6135	protein_coding	2	-	ENSG00000127837	ENST00000248450,ENST00000420660,ENST00000422731,ENST00000444053,ENST00000447885,ENST00000461911,ENST00000465442,ENST00000475678,ENST00000489767,ENST00000494720	+	+	218264000	218270000	567	AAMP	1886;1761;742;1804;671;567;1016;2270;1833;1134
-5.20261	-3.75079	1.70781e-07	2299	NaN	6	6289	protein_coding	8	+	ENSG00000205002	ENST00000378279,ENST00000523536		+	116938000	116944000	500	AARD	2299;500
-3.72452	-0.303232	2.81788e-06	3477	29.5201	99	37249	protein_coding	16	-	ENSG00000090861	ENST00000261772,ENST00000564359,ENST00000565361,ENST00000566969,ENST00000567490,ENST00000569790,ENST00000569825	+	+	70252300	70289500	528	AARS	3477;590;839;610;533;528;871
-0.488104	2.91374	9.96221e-06	1322	25.3243	350	13973	protein_coding	17	-	ENSG00000266967	ENST00000416949,ENST00000427569,ENST00000430739,ENST00000436545,ENST00000441280,ENST00000450475,ENST00000474578,ENST00000478040,ENST00000483535,ENST00000483774,ENST00000486493,ENST00000486664,ENST00000491665,ENST00000492036,ENST00000587023,ENST00000591096,ENST00000591910,ENST00000592136,ENST00000593123	+	+	42950500	42964500	399	AARSD1	478;1322;752;680;983;783;625;561;418;928;399;648;762;566;539;562;726;457;651
-4.24818	-0.470934	2.59017e-06	3590	18.0975	91	49222	protein_coding	4	-	ENSG00000157426	ENST00000205214,ENST00000451613,ENST00000502617,ENST00000503808,ENST00000510012,ENST00000510762,ENST00000513376,ENST00000514745,ENST00000514796,ENST00000602986	+	+	56338300	56387500	404	AASDH	3590;3182;3004;2949;1222;538;3241;2959;404;3480
0.152882	0.719531	7.57128e-06	4598	NaN	266	6810	IG_C_gene	21	-	ENSG00000215458	ENST00000400385,ENST00000437258,ENST00000448247		+	43805800	43812600	932	AATBC	4598;932;1889
-4.68992	0.966642	4.18413e-06	2141	24.9141	147	107997	protein_coding	17	+	ENSG00000275700	ENST00000610798,ENST00000613840,ENST00000615319,ENST00000616062,ENST00000616392,ENST00000616434,ENST00000617141,ENST00000619387,ENST00000622432	+	+	36948900	37056900	376	AATF	601;648;2044;507;474;502;586;2141;376
-9.96696	-2.75892	8.53904e-08	578	NaN	3	85460	lincRNA	8	-	ENSG00000254180	ENST00000521975		+	90534600	90620100	578	AB015752.1	578
-2.78439	1.5153	1.5968e-05	5586	26.1207	561	110011	protein_coding	16	+	ENSG00000183044	ENST00000268251,ENST00000396600,ENST00000425191,ENST00000561870,ENST00000562115,ENST00000563215,ENST00000563992,ENST00000564453,ENST00000564714,ENST00000565016,ENST00000565671,ENST00000566590,ENST00000567812,ENST00000568847,ENST00000569156,ENST00000569695	+	+	8674560	8784580	466	ABAT	4836;5586;1923;592;634;1548;1870;572;466;580;596;2423;1959;580;1911;470
-4.33106	0.197403	2.41939e-06	2110	NaN	85	48695	transcribed_processed_pseudogene	4	-	ENSG00000251595	ENST00000451020,ENST00000504019,ENST00000507854,ENST00000514396		+	425434	474129	1423	ABCA11P	1815;2110;1503;1423
-12.8274	-8.32061	2.84635e-08	9100	21.3032	1	206887	protein_coding	2	-	ENSG00000144452	ENST00000272895,ENST00000389661,ENST00000412081	+	+	214932000	215138000	485	ABCA12	9100;7005;485
-7.00182	-2.61604	6.83123e-07	4188	NaN	24	87550	transcribed_unitary_pseudogene	16	+	ENSG00000238098	ENST00000466730,ENST00000469908,ENST00000482286,ENST00000494925,ENST00000505660,ENST00000512848,ENST00000640929		+	2339150	2426700	328	ABCA17P	466;4188;1700;3478;476;467;328
4.60075	6.01259	0.000526432	8154	20.4007	18495	21696	protein_coding	9	-	ENSG00000107331	ENST00000265662,ENST00000341511,ENST00000371605,ENST00000398207,ENST00000425423,ENST00000431584,ENST00000437791,ENST00000459850,ENST00000463603,ENST00000464157,ENST00000464520,ENST00000464876,ENST00000466707,ENST00000467624,ENST00000470535,ENST00000476211,ENST00000479446,ENST00000487109,ENST00000488535,ENST00000490486,ENST00000492260,ENST00000494046,ENST00000614293,ENST00000625103	+	+	137007000	137029000	213	ABCA2	8154;8063;8151;876;213;886;697;8073;655;445;886;3438;555;302;586;997;6295;8031;3327;666;2062;1622;8146;371
1.35762	4.65258	0.000166227	6609	22.1549	5840	64866	protein_coding	16	-	ENSG00000167972	ENST00000301732,ENST00000382381,ENST00000563623,ENST00000566200,ENST00000567910,ENST00000569062	+	+	2275880	2340750	900	ABCA3	6609;6446;3649;1232;1205;900
-2.08417	2.04951	3.02567e-05	7309	NaN	1063	128298	protein_coding	1	-	ENSG00000198691	ENST00000370225,ENST00000460514,ENST00000465352,ENST00000470771,ENST00000472033,ENST00000484388,ENST00000536513		+	93992800	94121100	327	ABCA4	7309;690;1048;488;470;327;3740
2.0114	3.91331	0.000102696	6816	NaN	3608	25472	protein_coding	19	+	ENSG00000064687	ENST00000263094,ENST00000433129,ENST00000435683,ENST00000524383,ENST00000524850,ENST00000525073,ENST00000525238,ENST00000525939,ENST00000526885,ENST00000527496,ENST00000529442,ENST00000530092,ENST00000530703,ENST00000531467,ENST00000531478,ENST00000532194,ENST00000533574,ENST00000611490,ENST00000612569		+	1040100	1065570	343	ABCA7	6816;6704;6211;389;576;1918;1100;374;1076;591;520;571;539;569;725;1151;587;343;876
-10.0109	-6.09155	8.53904e-08	5823	NaN	3	88101	protein_coding	17	-	ENSG00000141338	ENST00000269080,ENST00000428549,ENST00000430352,ENST00000541225,ENST00000585531,ENST00000585850,ENST00000586292,ENST00000586539,ENST00000587206,ENST00000588458,ENST00000589533,ENST00000589980,ENST00000590359,ENST00000591459,ENST00000615593		+	68867300	68955400	445	ABCA8	5677;1622;5823;3657;509;1502;875;5088;925;445;2106;558;524;3071;3264
-2.58242	2.87329	3.50101e-05	4778	NaN	1230	209691	protein_coding	7	-	ENSG00000085563	ENST00000265724,ENST00000416177,ENST00000475929,ENST00000476862,ENST00000482527,ENST00000483831,ENST00000488737,ENST00000491360,ENST00000496821,ENST00000543898,ENST00000622132		+	87503600	87713300	461	ABCB1	4645;461;787;582;555;642;1864;539;913;4524;4778
-3.07985	-3.07985	2.56171e-07	2166	NaN	9	2166	processed_pseudogene	15	+	ENSG00000261524	ENST00000561950		+	28402900	28405000	2166	ABCB10P3	2166
1.50647	1.50647	6.20503e-06	2184	NaN	218	2184	processed_pseudogene	15	-	ENSG00000260053	ENST00000566803		+	28506600	28508800	2184	ABCB10P4	2184
-8.3098	-3.80528	3.41561e-07	4775	NaN	12	108385	protein_coding	2	-	ENSG00000073734	ENST00000263817,ENST00000439188,ENST00000478354		+	168923000	169031000	576	ABCB11	4775;2822;576
-2.45076	1.84105	1.44025e-05	4020	NaN	506	78739	protein_coding	7	-	ENSG00000005471	ENST00000265723,ENST00000358400,ENST00000359206,ENST00000417608,ENST00000440025,ENST00000453593,ENST00000467079,ENST00000467983,ENST00000469770,ENST00000473795		+	87401700	87480400	414	ABCB4	4020;3826;3923;2007;523;3699;794;414;746;1115
1.10503	2.71763	1.9839e-05	3016	24.8649	697	9223	protein_coding	2	-	ENSG00000115657	ENST00000265316,ENST00000295750,ENST00000417678,ENST00000443805,ENST00000448398,ENST00000452545,ENST00000485773,ENST00000487380,ENST00000492543,ENST00000492953,ENST00000494639,ENST00000496984,ENST00000497882	+	+	219210000	219219000	544	ABCB6	3016;2238;793;679;882;544;962;768;806;570;552;707;3008
-0.592843	1.45481	1.2837e-05	4683	22.8843	451	19361	protein_coding	7	+	ENSG00000197150	ENST00000297504,ENST00000358849,ENST00000461373,ENST00000462605,ENST00000466514,ENST00000466956,ENST00000469410,ENST00000470645,ENST00000471796,ENST00000472698,ENST00000477092,ENST00000477719,ENST00000482309,ENST00000482899,ENST00000488370,ENST00000488551,ENST00000488826,ENST00000489192,ENST00000491920,ENST00000493338,ENST00000498578,ENST00000542328	+	+	151028000	151048000	523	ABCB8	2487;4683;537;560;2199;574;523;1722;535;524;1596;1625;1994;3743;606;552;562;762;717;694;2350;4371
-5.27699	-1.95056	1.56549e-06	6051	NaN	55	60699	protein_coding	12	-	ENSG00000150967	ENST00000280560,ENST00000344275,ENST00000346530,ENST00000392439,ENST00000426173,ENST00000442028,ENST00000442833,ENST00000536976,ENST00000537276,ENST00000538895,ENST00000540285,ENST00000540971,ENST00000541424,ENST00000541983,ENST00000542448,ENST00000542678,ENST00000543935,ENST00000545373,ENST00000546077,ENST00000546289,ENST00000622723		+	122921000	122982000	368	ABCB9	3517;2394;3399;3791;2134;3799;2587;1168;2591;2430;3330;1066;2108;546;1104;6051;568;549;1419;917;368
-3.86673	1.00829	1.3264e-05	6594	23.1028	466	193498	protein_coding	16	+	ENSG00000103222	ENST00000399408,ENST00000399410,ENST00000572053,ENST00000572882,ENST00000574224,ENST00000574761,ENST00000575422,ENST00000576557	+	+	15949600	16143100	542	ABCC1	6594;6552;744;4565;1543;996;1198;542
-0.0239428	2.15659	2.26854e-05	5088	17.5513	797	23065	protein_coding	6	+	ENSG00000124574	ENST00000244533,ENST00000372512,ENST00000372515,ENST00000372530,ENST00000437104,ENST00000443426,ENST00000463024,ENST00000469856,ENST00000502549,ENST00000505344	+	+	43427400	43450400	285	ABCC10	5088;405;933;5033;733;774;4542;285;478;721
-7.38105	-3.32883	4.83879e-07	4862	NaN	17	80659	protein_coding	16	-	ENSG00000121270	ENST00000353782,ENST00000356608,ENST00000394747,ENST00000394748,ENST00000565329,ENST00000565487,ENST00000567385,ENST00000569172,ENST00000569991		+	48166900	48247600	556	ABCC11	4463;4612;4862;4576;1813;671;3601;556;582
-11.6874	-6.0955	8.53904e-08	5839	20.9875	3	281618	protein_coding	13	-	ENSG00000125257	ENST00000376887,ENST00000467685,ENST00000471041,ENST00000474158,ENST00000484109,ENST00000536256,ENST00000629385	+	+	95019800	95301400	532	ABCC4	5839;697;621;697;532;2840;2903
-1.25181	2.79826	4.11866e-05	5921	21.5175	1447	98082	protein_coding	3	-	ENSG00000114770	ENST00000265586,ENST00000334444,ENST00000382494,ENST00000392579,ENST00000427120,ENST00000437205,ENST00000437341,ENST00000438979,ENST00000443376,ENST00000443497,ENST00000446941,ENST00000476402,ENST00000492216	+	+	183920000	184018000	550	ABCC5	5712;5921;1923;1848;4697;5852;591;821;2000;550;883;732;954
-7.48014	-4.04241	2.84635e-08	469	NaN	1	5082	IG_C_gene	3	+	ENSG00000223882	ENST00000422946		+	184006000	184011000	469	ABCC5-AS1	469
-1.92321	1.77499	1.96682e-05	5747	19.0265	691	74595	protein_coding	16	-	ENSG00000091262	ENST00000205557,ENST00000456970,ENST00000574094,ENST00000575728,ENST00000576204,ENST00000576683,ENST00000577103,ENST00000622290,ENST00000640696	+	+	16148900	16223500	476	ABCC6	5747;4137;2260;714;1914;476;1381;4941;1893
-1.59019	1.61631	9.02292e-06	2943	NaN	317	27167	transcribed_unprocessed_pseudogene	16	+	ENSG00000256340	ENST00000546162,ENST00000565118,ENST00000565566,ENST00000565647		+	18571200	18598300	578	ABCC6P1	2943;796;1170;578
-1.55629	2.53582	2.85488e-05	4923	NaN	1003	83961	protein_coding	11	-	ENSG00000006071	ENST00000302539,ENST00000389817,ENST00000524561,ENST00000525022,ENST00000526002,ENST00000526037,ENST00000526168,ENST00000526921,ENST00000527905,ENST00000528202,ENST00000528374,ENST00000529967,ENST00000530147,ENST00000531137,ENST00000531642,ENST00000531891,ENST00000531911,ENST00000532220,ENST00000532728,ENST00000612903,ENST00000635881		+	17392900	17476800	183	ABCC8	4923;4921;708;675;598;612;537;958;4283;549;611;836;547;665;883;440;727;611;2098;183;2011
-8.14601	-4.01671	5.12342e-07	8293	NaN	18	145129	protein_coding	12	-	ENSG00000069431	ENST00000261200,ENST00000261201,ENST00000326684,ENST00000538350,ENST00000544039,ENST00000621589,ENST00000636888		+	21797400	21942500	450	ABCC9	8293;4650;1693;2672;3531;450;1023
1.81712	4.25804	7.01055e-05	3664	24.7016	2463	19895	protein_coding	X	+	ENSG00000101986	ENST00000218104,ENST00000370129,ENST00000443684	+	+	153725000	153745000	668	ABCD1	3664;1016;668
-2.22876	-0.142419	6.83123e-07	754	NaN	24	3202	unprocessed_pseudogene	2	+	ENSG00000214330	ENST00000445663		+	91840600	91843800	754	ABCD1P5	754
-9.45973	-4.93946	1.42317e-07	4367	24.9649	5	100212	protein_coding	1	+	ENSG00000117528	ENST00000315713,ENST00000370214,ENST00000464165,ENST00000468860,ENST00000484213,ENST00000493416	+	+	94418500	94518700	623	ABCD3	884;3538;3174;661;4367;623
-7.69007	-5.13859	8.53904e-08	3008	NaN	3	17634	protein_coding	14	-	ENSG00000119688	ENST00000356924,ENST00000460308,ENST00000465085,ENST00000466822,ENST00000469672,ENST00000470637,ENST00000474270,ENST00000475240,ENST00000477803,ENST00000481348,ENST00000481935,ENST00000484380,ENST00000489207,ENST00000489678,ENST00000493427,ENST00000493752,ENST00000496015,ENST00000553486,ENST00000553745,ENST00000553998,ENST00000554453,ENST00000555617,ENST00000555904,ENST00000556119,ENST00000556517…		+	74285400	74303100	379	ABCD4	3003;1003;1123;520;966;853;794;546;594;1177;2336;1823;379;3008;736;719;1248;1842;1770;478;736;542;582;838;947;637;523;763
-9.10044	-6.10597	5.69269e-08	3921	28.0524	2	31248	protein_coding	4	+	ENSG00000164163	ENST00000296577,ENST00000502586,ENST00000502803,ENST00000504292,ENST00000504683,ENST00000506506,ENST00000507193,ENST00000509593,ENST00000510321,ENST00000515678	+	+	145098000	145129000	421	ABCE1	3921;786;782;625;759;421;2146;582;2529;750
0.644356	3.53438	4.03327e-05	3481	27.3565	1417	25804	protein_coding	6	+	ENSG00000204574	ENST00000326195,ENST00000376545,ENST00000441867,ENST00000468958,ENST00000475993,ENST00000479542,ENST00000542772	+	+	30571400	30597200	223	ABCF1	3481;3131;1074;606;2860;893;223
-4.5543	-2.10296	8.2544e-07	3546	27.8255	29	19394	protein_coding	7	-	ENSG00000033050	ENST00000222388,ENST00000287844,ENST00000441774,ENST00000468073,ENST00000473874,ENST00000477252	+	+	151208000	151227000	249	ABCF2	2185;3546;941;1031;648;249
-3.61669	1.36029	1.14992e-05	4479	23.9483	404	141059	protein_coding	4	-	ENSG00000118777	ENST00000237612,ENST00000503830,ENST00000505480,ENST00000515655	+	+	88090300	88231300	391	ABCG2	4479;391;451;4276
2.11208	3.93646	5.89763e-05	3852	NaN	2072	13642	protein_coding	11	+	ENSG00000172350	ENST00000524604,ENST00000533694,ENST00000534402,ENST00000615496,ENST00000619701,ENST00000622721		+	119149000	119163000	496	ABCG4	496;2719;1454;2459;3852;2553
-4.36503	-1.24364	1.28086e-06	3033	NaN	45	26394	protein_coding	2	-	ENSG00000138075	ENST00000260645,ENST00000405322,ENST00000409962,ENST00000486512		+	43812500	43838900	2512	ABCG5	2740;2896;2512;3033
-3.82246	1.6841	6.80277e-06	2117	24.7035	239	96241	protein_coding	20	-	ENSG00000100997	ENST00000339157,ENST00000376542,ENST00000450393,ENST00000461204,ENST00000465694,ENST00000471287,ENST00000481556,ENST00000491682,ENST00000576316	+	+	25294700	25391000	474	ABHD12	2117;1725;615;712;474;805;604;814;620
-0.995927	2.52265	1.64519e-05	2863	NaN	578	32811	protein_coding	14	+	ENSG00000131969	ENST00000337334,ENST00000353130,ENST00000382029,ENST00000553715,ENST00000554241,ENST00000554566,ENST00000555292,ENST00000556857,ENST00000557345		+	50872200	50905000	317	ABHD12B	1708;1477;1580;317;2863;850;588;804;1404
0.314398	3.44889	1.21539e-05	1113	NaN	427	9774	protein_coding	3	+	ENSG00000248487	ENST00000273596,ENST00000458031,ENST00000474575,ENST00000491470,ENST00000494478,ENST00000497864		+	51971400	51981200	626	ABHD14A	1062;1113;1064;674;626;802
-8.99054	-6.99392	2.84635e-08	3628	25.835	1	14478	protein_coding	3	+	ENSG00000114786	ENST00000463721,ENST00000463937,ENST00000486081,ENST00000497128,ENST00000635785,ENST00000635937,ENST00000635946,ENST00000635951,ENST00000635952,ENST00000636029,ENST00000636085,ENST00000636089,ENST00000636264,ENST00000636490,ENST00000636646,ENST00000636660,ENST00000636718,ENST00000636826,ENST00000636942,ENST00000637025,ENST00000637130,ENST00000637222,ENST00000637461,ENST00000637512,ENST00000637563…	+	+	51974700	51989200	516	ABHD14A-ACY1	1836;1705;1135;914;1060;3078;2459;2168;853;740;1188;2230;516;3067;2151;1126;2499;2940;1696;2926;3158;1048;566;1536;2622;2373;2735;3628;1758
2.97959	5.71591	0.000117526	2236	25.761	4129	14900	protein_coding	3	-	ENSG00000114779	ENST00000315877,ENST00000361143,ENST00000395008,ENST00000461108,ENST00000473912,ENST00000483233,ENST00000487005,ENST00000525795	+	+	51968500	51983400	477	ABHD14B	2236;1636;1818;1397;477;2056;1998;980
1.06362	1.93933	1.37763e-05	3592	15.618	484	6591	protein_coding	17	-	ENSG00000168792	ENST00000307201	+	+	29560500	29567100	3592	ABHD15	3592
-3.2719	-0.404177	1.70781e-06	2260	26.0721	60	16496	protein_coding	6	-	ENSG00000204427	ENST00000395952,ENST00000440843,ENST00000468037,ENST00000468205,ENST00000471644,ENST00000474007,ENST00000475742,ENST00000477016,ENST00000477462,ENST00000482224,ENST00000490209,ENST00000492084,ENST00000492899,ENST00000495769,ENST00000496579,ENST00000498420	+	+	31686900	31703400	380	ABHD16A	2103;1906;1000;913;746;506;1319;868;582;864;615;2260;583;1892;380;1137
4.83861	5.52629	0.000250023	5425	NaN	8784	8738	protein_coding	19	-	ENSG00000129968	ENST00000250974,ENST00000292577,ENST00000588598,ENST00000590661,ENST00000591351,ENST00000592757		+	1876810	1885550	740	ABHD17A	1630;1757;5425;1079;4647;740
5.8839	7.66033	0.00018672	923	NaN	6560	3162	processed_pseudogene	22	-	ENSG00000263366	ENST00000580133		+	22114800	22118000	923	ABHD17AP5	923
-0.758215	3.45484	2.86627e-05	2614	22.5437	1007	48480	protein_coding	9	-	ENSG00000107362	ENST00000333421,ENST00000377041	+	+	71862500	71910900	1312	ABHD17B	2614;1312
-9.3815	-4.41867	1.13854e-07	2435	23.4467	4	75938	protein_coding	15	+	ENSG00000136379	ENST00000258884,ENST00000558464,ENST00000559506,ENST00000560126,ENST00000560609	+	+	80679700	80755600	622	ABHD17C	2368;1976;2435;622;627
-2.07814	1.63931	2.72111e-05	8735	NaN	956	114902	protein_coding	15	+	ENSG00000140526	ENST00000352732,ENST00000562073,ENST00000562254,ENST00000564876,ENST00000565066,ENST00000565825,ENST00000565973,ENST00000568308,ENST00000569411,ENST00000569550		+	89087500	89202400	502	ABHD2	8735;588;787;542;845;583;2347;502;558;557
-6.24334	-1.54747	7.11586e-07	2080	18.6509	25	53909	protein_coding	18	-	ENSG00000158201	ENST00000289119,ENST00000577564,ENST00000577891,ENST00000577928,ENST00000578270,ENST00000579875,ENST00000579982,ENST00000580477,ENST00000580981,ENST00000584464	+	+	21650900	21704800	291	ABHD3	2064;877;1311;604;2080;865;1664;291;1836;440
-6.60264	-1.89177	4.55415e-07	1690	21.7563	16	44259	protein_coding	3	+	ENSG00000011198	ENST00000013894,ENST00000413300,ENST00000454293,ENST00000456453,ENST00000458276,ENST00000463153,ENST00000486764	+	+	43690100	43734400	464	ABHD5	833;525;464;876;1690;631;618
-3.36077	1.19038	5.66423e-06	2482	NaN	199	58188	protein_coding	3	+	ENSG00000163686	ENST00000295962,ENST00000463756,ENST00000470440,ENST00000475982,ENST00000478253,ENST00000480457,ENST00000485900		+	58237500	58295700	327	ABHD6	2393;921;327;593;2482;386;768
-5.99121	-2.87632	2.84635e-07	2090	NaN	10	18106	protein_coding	19	-	ENSG00000127220	ENST00000247706,ENST00000593489,ENST00000594194		+	17292100	17310200	555	ABHD8	2090;555;570
-4.6708	-4.29824	5.69269e-08	1120	NaN	2	1450	unprocessed_pseudogene	14	+	ENSG00000271484	ENST00000603375		+	55546700	55548100	1120	ABI1P1	1120
1.56471	3.99256	0.000353516	22209	23.6686	12420	119505	protein_coding	2	+	ENSG00000138443	ENST00000261016,ENST00000261017,ENST00000261018,ENST00000295851,ENST00000376135,ENST00000411547,ENST00000413635,ENST00000416001,ENST00000416396,ENST00000417864,ENST00000422511,ENST00000422719,ENST00000424558,ENST00000425253,ENST00000430418,ENST00000430574,ENST00000431886,ENST00000441061,ENST00000444584,ENST00000447762,ENST00000451591,ENST00000454023,ENST00000464761,ENST00000494215	+	+	203328000	203448000	474	ABI2	6634;6484;6638;22209;568;685;515;1087;562;1567;2718;474;2240;490;1676;760;580;1430;563;741;603;940;596;717
1.44518	6.35832	0.000473063	5766	21.1296	16620	173730	protein_coding	9	+	ENSG00000097007	ENST00000318560,ENST00000372348,ENST00000393293	+	+	130714000	130888000	532	ABL1	5766;3824;532
-5.65329	-2.22912	2.59017e-06	12144	19.6527	91	130358	protein_coding	1	-	ENSG00000143322	ENST00000344730,ENST00000367623,ENST00000392043,ENST00000502732,ENST00000504324,ENST00000504405,ENST00000507173,ENST00000508127,ENST00000509520,ENST00000511413,ENST00000512653	+	+	179099000	179230000	412	ABL2	6910;3486;2140;12144;1875;3132;3177;412;1834;3240;3635
-5.87488	-0.829801	4.32645e-06	7690	20.2984	152	253891	protein_coding	10	-	ENSG00000099204	ENST00000277895,ENST00000369252,ENST00000369253,ENST00000369256,ENST00000369266,ENST00000392952,ENST00000392955,ENST00000428430,ENST00000440467,ENST00000466400,ENST00000477638,ENST00000481974,ENST00000485570,ENST00000533213	+	+	114431000	114685000	356	ABLIM1	2657;7690;2255;3203;2230;6841;7408;854;541;448;356;518;498;7606
-9.27168	-3.43915	3.13098e-07	3396	NaN	11	193523	protein_coding	4	-	ENSG00000163995	ENST00000341937,ENST00000361581,ENST00000361737,ENST00000407564,ENST00000428004,ENST00000447017,ENST00000502800,ENST00000504172,ENST00000505872,ENST00000509819,ENST00000510277,ENST00000512594,ENST00000514025,ENST00000515079,ENST00000545242	+	+	7965310	8158830	297	ABLIM2	2589;2472;3396;2291;2573;2902;297;1168;1680;1944;1028;2756;2974;545;1972
-7.38643	-2.68277	7.11586e-07	4569	NaN	25	119060	protein_coding	5	+	ENSG00000173210	ENST00000309868,ENST00000326685,ENST00000356541,ENST00000502855,ENST00000504238,ENST00000506113,ENST00000508983,ENST00000514212,ENST00000515171,ENST00000515796,ENST00000517451,ENST00000519549		+	149141000	149261000	466	ABLIM3	4326;4164;2290;778;2774;4569;2011;557;4178;530;2287;466
-8.76783	-6.79946	5.69269e-08	6341	NaN	2	24814	protein_coding	9	-	ENSG00000175164	ENST00000453660,ENST00000538324,ENST00000611156		+	133250000	133275000	1147	ABO	6341;1147;1577
-3.3061	2.02678	2.27992e-05	5595	24.1721	801	225504	protein_coding	17	-	ENSG00000159842	ENST00000291107,ENST00000302538,ENST00000536794,ENST00000543210,ENST00000544583,ENST00000570441,ENST00000570525,ENST00000570688,ENST00000571022,ENST00000571120,ENST00000571306,ENST00000571383,ENST00000571543,ENST00000571797,ENST00000571945,ENST00000572152,ENST00000572441,ENST00000572585,ENST00000572650,ENST00000573325,ENST00000573559,ENST00000573667,ENST00000573895,ENST00000574048,ENST00000574139…	+	+	1003520	1229020	239	ABR	2673;5289;2213;1049;5595;690;549;579;551;551;501;557;384;850;760;637;563;3776;553;471;685;560;1010;563;678;532;597;3196;566;538;239;618;689;553;574;617
-8.80902	-4.91413	1.42317e-07	4291	NaN	5	63832	protein_coding	4	-	ENSG00000163322	ENST00000321945,ENST00000475656,ENST00000503217,ENST00000504777,ENST00000505489,ENST00000506553,ENST00000511801,ENST00000515303,ENST00000611288		+	83459500	83523300	595	ABRAXAS1	4291;2718;595;1898;847;1869;682;1732;655
-10.2593	-6.71586	2.84635e-08	2992	NaN	1	34886	protein_coding	10	+	ENSG00000165660	ENST00000298492		+	124802000	124837000	2992	ABRAXAS2	2992
6.15274	6.51585	0.000269862	2949	24.7742	9481	3793	protein_coding	6	+	ENSG00000146109	ENST00000274849	+	+	26597000	26600700	2949	ABT1	2949
-6.54726	-5.88921	8.53904e-08	5061	NaN	3	7986	protein_coding	3	+	ENSG00000114626	ENST00000232744,ENST00000453791,ENST00000464431,ENST00000466612,ENST00000467179,ENST00000468137,ENST00000474129,ENST00000475042,ENST00000475265,ENST00000478298,ENST00000479280,ENST00000483857,ENST00000491633,ENST00000493365,ENST00000497162		+	127673000	127681000	471	ABTB1	1965;1961;5061;715;691;2065;683;1915;1108;818;746;1027;471;715;563
-0.774114	4.62615	0.000121055	4902	18.1085	4253	207021	protein_coding	11	-	ENSG00000166016	ENST00000435224,ENST00000530814	+	+	34151000	34358000	566	ABTB2	4902;566
-1.95344	-1.76391	5.97733e-07	2030	NaN	21	2315	IG_C_gene	22	-	ENSG00000225929	ENST00000449652		+	50735800	50738100	2030	AC000036.1	2030
-5.035	-1.91312	1.42317e-07	536	NaN	5	4666	lincRNA	7	-	ENSG00000223665	ENST00000415249		+	91638800	91643500	536	AC000058.1	536
-0.398106	-0.320429	1.67934e-06	2097	NaN	59	2213	IG_C_gene	22	+	ENSG00000185065	ENST00000431090		+	19447900	19450100	2097	AC000068.1	2097
-4.58259	-4.58259	2.84635e-08	682	NaN	1	682	processed_pseudogene	22	+	ENSG00000232926	ENST00000420617		+	19887300	19888000	682	AC000078.1	682
2.77784	2.77784	5.49345e-06	801	NaN	193	801	processed_pseudogene	22	+	ENSG00000235776	ENST00000424559		+	19792300	19793100	801	AC000089.1	801
-5.09281	-0.666461	4.83879e-07	768	NaN	17	16513	transcribed_unprocessed_pseudogene	22	+	ENSG00000283366	ENST00000424407,ENST00000637415		+	18998300	19014800	154	AC000095.2	768;154
4.87142	7.82338	0.000433071	1912	NaN	15215	14795	IG_C_gene	7	+	ENSG00000236340	ENST00000413812,ENST00000450061		+	127215000	127230000	788	AC000099.1	1912;788
-3.73966	-1.63294	5.12342e-07	1589	NaN	18	6844	sense_overlapping	7	-	ENSG00000243107	ENST00000414227		+	92200000	92206900	1589	AC000120.1	1589
1.6247	1.6247	1.53418e-05	4975	NaN	539	4975	TEC	7	-	ENSG00000280347	ENST00000624029		+	127360000	127365000	4975	AC000123.3	4975
-5.97018	-2.74941	1.42317e-07	957	NaN	5	8922	lincRNA	7	+	ENSG00000226770	ENST00000448311		+	127477000	127486000	957	AC000124.1	957
-5.95523	-5.95523	2.84635e-08	1766	NaN	1	1766	processed_pseudogene	7	-	ENSG00000224981	ENST00000452711		+	126869000	126871000	1766	AC000367.1	1766
-4.0908	-4.0908	5.69269e-08	970	NaN	2	970	TEC	16	-	ENSG00000279591	ENST00000624910		+	73015000	73016000	970	AC002044.2	970
2.31647	2.31647	3.78564e-06	760	NaN	133	760	processed_pseudogene	22	-	ENSG00000213683	ENST00000395613		+	50754700	50755400	760	AC002056.1	760
-2.1611	1.20485	6.5466e-07	284	NaN	23	2928	IG_C_gene	22	-	ENSG00000254499	ENST00000532913		+	50740600	50743500	284	AC002056.2	284
-10.5788	-2.03315	1.70781e-07	699	NaN	6	261206	IG_C_gene	7	-	ENSG00000237813	ENST00000439070,ENST00000446355		+	116238000	116499000	514	AC002066.1	699;514
-7.26634	-4.31871	2.84635e-08	568	NaN	1	4382	lincRNA	19	-	ENSG00000267626	ENST00000589603		+	35608300	35612700	568	AC002115.1	568
-2.40442	-1.45721	3.70025e-07	1016	NaN	13	1959	sense_intronic	19	+	ENSG00000268947	ENST00000602262		+	35262800	35264800	1016	AC002128.1	1016
-5.27225	-3.44042	5.69269e-08	618	NaN	2	2200	IG_C_gene	19	-	ENSG00000271366	ENST00000604161		+	35251400	35253600	618	AC002128.2	618
3.00988	4.31228	1.86151e-05	937	NaN	654	2311	IG_C_gene	19	+	ENSG00000259242	ENST00000559614		+	19606300	19608700	937	AC002306.1	937
7.50494	8.23269	0.000434665	1445	NaN	15271	2393	IG_C_gene	16	+	ENSG00000235560	ENST00000457283,ENST00000569752		+	30534800	30537100	752	AC002310.1	1445;752
-2.50224	0.461805	2.04937e-06	1488	NaN	72	11611	IG_C_gene	16	+	ENSG00000239791	ENST00000486926,ENST00000492040		+	30572200	30583900	950	AC002310.2	950;1488
6.18346	6.69403	7.48589e-05	723	NaN	2630	1030	unprocessed_pseudogene	16	-	ENSG00000260494	ENST00000569728		+	30537200	30538200	723	AC002310.3	723
-6.75063	-3.37353	5.69269e-08	590	NaN	2	6130	lincRNA	12	-	ENSG00000258240	ENST00000546852,ENST00000548329		+	110952000	110958000	565	AC002351.1	590;565
-3.2321	3.00419	2.39093e-06	298	NaN	84	22466	IG_C_gene	22	-	ENSG00000225676	ENST00000432360		+	30184600	30207100	298	AC002378.1	298
-2.57772	1.52726	2.27708e-06	790	NaN	80	13594	lincRNA	7	+	ENSG00000283585	ENST00000636036		+	106825000	106838000	790	AC002384.1	790
-6.04931	-3.90705	2.84635e-08	427	NaN	1	1885	IG_C_gene	19	-	ENSG00000267049	ENST00000589397		+	35769100	35771000	427	AC002398.1	427
-0.115101	0.30785	4.78186e-06	3863	NaN	168	5179	processed_transcript	X	-	ENSG00000283638	ENST00000636668		+	134169000	134174000	3863	AC002407.1	3863
-4.21874	1.90065	9.59219e-06	2569	NaN	337	178602	protein_coding	7	-	ENSG00000236197	ENST00000417881,ENST00000637269,ENST00000637876		+	95035700	95214300	394	AC002429.2	2569;394;1786
-6.0555	-1.58962	2.56171e-07	771	NaN	9	17038	IG_C_gene	7	+	ENSG00000231170	ENST00000411728,ENST00000416502,ENST00000432265		+	95596700	95613700	307	AC002451.1	558;307;771
-6.39658	-6.39658	2.84635e-08	2398	NaN	1	2398	TEC	7	+	ENSG00000279525	ENST00000624998		+	95542100	95544500	2398	AC002451.2	2398
-11.4693	-4.21062	2.84635e-08	527	NaN	1	80705	IG_C_gene	7	+	ENSG00000237819	ENST00000419668,ENST00000424523,ENST00000435695,ENST00000452050		+	92836500	92917200	406	AC002454.1	527;406;432;407
-5.65881	-3.70034	2.84635e-08	370	NaN	1	1438	processed_transcript	4	-	ENSG00000249317	ENST00000504394,ENST00000512989		+	148941000	148942000	369	AC002460.1	370;369
-9.97106	-3.79832	8.53904e-08	1188	NaN	3	85703	lincRNA	7	+	ENSG00000223646	ENST00000453459		+	112622000	112708000	1188	AC002463.1	1188
-8.44756	-3.25642	2.84635e-08	272	NaN	1	9937	unprocessed_pseudogene	22	-	ENSG00000284665	ENST00000641915		+	21071100	21081000	272	AC002472.4	272
1.65081	2.40441	5.2942e-06	1000	NaN	186	1686	lincRNA	19	-	ENSG00000232680	ENST00000428426		+	35433000	35434600	1000	AC002511.1	1000
-2.79101	-2.39778	8.53904e-08	450	NaN	3	591	lincRNA	19	-	ENSG00000233214	ENST00000413796		+	35424100	35424700	450	AC002511.2	450
-0.18978	-0.18978	2.44786e-06	2792	NaN	86	2792	sense_intronic	16	+	ENSG00000259810	ENST00000570073		+	31788200	31791000	2792	AC002519.1	2792
-4.46444	-1.87804	2.27708e-07	837	NaN	8	5027	transcribed_processed_pseudogene	16	+	ENSG00000261457	ENST00000563575,ENST00000567043,ENST00000569756		+	31802900	31808000	539	AC002519.2	539;837;551
-6.6822	-6.10118	2.84635e-08	1954	NaN	1	2923	processed_pseudogene	7	-	ENSG00000235945	ENST00000299783		+	116873000	116876000	1954	AC002543.1	1954
1.37655	4.08813	2.34539e-05	1379	NaN	824	9033	IG_C_gene	16	+	ENSG00000261312	ENST00000565916		+	19706400	19715400	1379	AC002550.1	1379
-2.79101	-2.79101	5.69269e-08	394	NaN	2	394	IG_C_gene	16	-	ENSG00000276571	ENST00000621246		+	19694000	19694400	394	AC002550.2	394
1.73817	1.73817	2.67556e-06	802	NaN	94	802	IG_C_gene	17	+	ENSG00000227782	ENST00000442828		+	16040500	16041300	802	AC002553.1	802
-3.53965	-3.53965	2.84635e-08	331	NaN	1	331	IG_C_gene	17	-	ENSG00000275413	ENST00000616896		+	16023300	16023700	331	AC002553.4	331
-3.81822	-3.81822	5.69269e-08	803	NaN	2	803	processed_pseudogene	17	-	ENSG00000239291	ENST00000488906		+	47159200	47160000	803	AC002558.1	803
-4.66748	-1.90141	2.56171e-07	957	NaN	9	6510	IG_C_gene	19	+	ENSG00000269019	ENST00000601106		+	18940300	18946800	957	AC002985.2	957
3.46881	4.29467	1.34632e-05	686	NaN	473	1216	IG_C_gene	16	-	ENSG00000262011	ENST00000571611		+	13331400	13332600	686	AC003009.1	686
-4.26172	-4.00501	2.84635e-08	457	NaN	1	546	IG_C_gene	17	+	ENSG00000267344	ENST00000592389		+	45396900	45397500	457	AC003070.1	457
-0.0602085	0.29462	9.67758e-07	789	NaN	34	1009	processed_pseudogene	22	-	ENSG00000225971	ENST00000451219		+	30136700	30137700	789	AC003071.1	789
-0.292612	-0.292612	6.26196e-07	767	NaN	22	767	processed_pseudogene	7	-	ENSG00000234358	ENST00000413552		+	111971000	111972000	767	AC003080.1	767
-6.34264	-5.97953	2.84635e-08	1796	NaN	1	2310	IG_C_gene	17	+	ENSG00000260793	ENST00000563394,ENST00000588279		+	44221400	44223700	569	AC003102.1	1796;569
-2.31667	-2.10206	1.42317e-07	611	NaN	5	709	processed_pseudogene	X	-	ENSG00000237539	ENST00000334569		+	15646200	15646900	611	AC003669.1	611
-1.34637	-1.34637	1.93836e-05	49287	NaN	681	49287	IG_C_gene	22	-	ENSG00000279159	ENST00000624945		+	29978900	30028200	49287	AC003681.1	49287
-0.138587	-0.138587	9.39294e-07	1034	NaN	33	1034	processed_pseudogene	12	+	ENSG00000257807	ENST00000550956		+	47484700	47485700	1034	AC003686.1	1034
-5.30467	-3.86593	2.84635e-08	415	NaN	1	1125	IG_C_gene	17	-	ENSG00000263342	ENST00000576271		+	7282950	7284070	415	AC003688.2	415
-3.65789	-1.11724	1.7932e-06	3890	NaN	63	22634	IG_C_gene	17	+	ENSG00000234859	ENST00000430006,ENST00000432258		+	41402400	41425000	2160	AC003958.2	2160;3890
-4.52565	-0.806621	7.96977e-07	1394	NaN	28	18357	lincRNA	19	-	ENSG00000269504	ENST00000596778		+	22018000	22036300	1394	AC003973.2	1394
-9.24597	-5.58681	8.53904e-08	4104	NaN	3	51847	lincRNA	7	+	ENSG00000235139	ENST00000446000,ENST00000450977		+	84532500	84584300	349	AC003984.1	349;4104
-7.99898	-3.16331	5.69269e-08	510	NaN	2	14563	IG_C_gene	16	-	ENSG00000262482	ENST00000573260		+	2939710	2954280	510	AC004034.1	510
-10.2659	-4.76887	2.84635e-08	776	NaN	1	35045	IG_C_gene	5	+	ENSG00000230612	ENST00000431165,ENST00000627142,ENST00000628061,ENST00000629903		+	132689000	132724000	502	AC004039.1	502;549;776;733
-12.6318	-4.31617	2.84635e-08	567	NaN	1	180656	lincRNA	4	+	ENSG00000251170	ENST00000505680,ENST00000514327		+	104230000	104411000	516	AC004052.1	516;567
-4.81642	-4.81642	2.84635e-08	802	NaN	1	802	processed_pseudogene	4	-	ENSG00000216425	ENST00000502488		+	105527000	105527000	802	AC004066.1	802
-1.76346	-1.76346	3.13098e-07	1063	NaN	11	1063	processed_pseudogene	X	-	ENSG00000237014	ENST00000421810		+	73237600	73238700	1063	AC004074.1	1063
-4.53965	-3.14815	8.53904e-08	757	NaN	3	1986	lincRNA	7	-	ENSG00000253308	ENST00000523608		+	27239200	27241200	757	AC004080.1	757
-6.33135	-2.70294	8.53904e-08	556	NaN	3	6876	lincRNA	7	-	ENSG00000253508	ENST00000523331		+	27186600	27193400	556	AC004080.2	556
-2.15309	-2.15309	1.42317e-07	633	NaN	5	633	sense_intronic	7	+	ENSG00000270182	ENST00000602610		+	27158300	27159000	633	AC004080.4	633
-11.4823	-4.30082	2.84635e-08	561	NaN	1	81435	IG_C_gene	7	-	ENSG00000226851	ENST00000411413,ENST00000431064		+	112328000	112410000	288	AC004112.1	288;561
-5.5602	-3.39296	2.84635e-08	299	NaN	1	1343	sense_intronic	17	-	ENSG00000263485	ENST00000580658		+	34080900	34082200	299	AC004147.1	299
2.26675	3.69699	4.86725e-05	3753	NaN	1710	10114	lincRNA	17	+	ENSG00000263571	ENST00000583224		+	34155600	34165700	3753	AC004147.2	3753
-1.31274	2.13827	1.65088e-06	375	NaN	58	4101	IG_C_gene	17	+	ENSG00000264791	ENST00000577709		+	34142900	34147000	375	AC004147.3	375
-11.9198	-5.01758	5.69269e-08	1844	NaN	2	220564	processed_transcript	17	-	ENSG00000265356	ENST00000636421		+	33935400	34156000	1844	AC004147.4	1844
-8.81349	-3.26962	5.69269e-08	549	NaN	2	25612	lincRNA	17	+	ENSG00000267440	ENST00000593169		+	43680300	43705900	549	AC004149.1	549
-0.793532	0.0652434	3.47254e-06	3319	NaN	122	6019	lincRNA	19	+	ENSG00000267666	ENST00000591866		+	663481	669500	3319	AC004156.1	3319
-8.8889	-4.24544	2.27708e-07	4319	NaN	8	107945	lincRNA	16	+	ENSG00000260664	ENST00000564508,ENST00000624327		+	72425900	72533900	1645	AC004158.1	4319;1645
-10.2191	-2.86801	2.84635e-07	2078	NaN	10	339274	processed_transcript	7	+	ENSG00000230333	ENST00000421121,ENST00000428533,ENST00000428967,ENST00000441110,ENST00000443459,ENST00000445839,ENST00000595972,ENST00000599875,ENST00000599917,ENST00000611449,ENST00000616268,ENST00000625468,ENST00000627042,ENST00000627878		+	11180900	11520200	242	AC004160.1	2078;843;577;622;552;565;746;689;578;399;242;929;631;596
-7.96743	-4.30595	2.84635e-08	563	NaN	1	7124	IG_C_gene	7	+	ENSG00000230435	ENST00000425837		+	11407000	11414100	563	AC004160.2	563
-0.337802	0.262415	1.05315e-06	878	NaN	37	1331	processed_pseudogene	12	+	ENSG00000257658	ENST00000551552		+	112322000	112323000	878	AC004217.3	878
-2.39135	-1.72014	2.56171e-07	844	NaN	9	1344	lincRNA	19	+	ENSG00000267778	ENST00000592843		+	1238180	1239520	844	AC004221.1	844
-0.99678	-0.99678	2.84635e-07	568	NaN	10	568	processed_pseudogene	16	+	ENSG00000240311	ENST00000459875		+	3496200	3496770	568	AC004224.1	568
-1.6861	4.37713	1.69358e-05	815	NaN	595	54497	IG_C_gene	17	+	ENSG00000234477	ENST00000418393		+	40921400	40975900	815	AC004231.1	815
-1.39778	-1.39778	1.99244e-07	525	NaN	7	525	TEC	16	+	ENSG00000279031	ENST00000622977		+	3292880	3293400	525	AC004232.3	525
-2.70553	-1.24696	2.56171e-07	608	NaN	9	1671	sense_overlapping	16	-	ENSG00000262362	ENST00000570515		+	3003430	3005100	608	AC004233.1	608
-0.7726	1.96587	8.05516e-06	2062	NaN	283	13761	protein_coding	16	+	ENSG00000270168	ENST00000573315		+	2988260	3002020	2062	AC004233.2	2062
0.947827	0.947827	2.44786e-06	1269	NaN	86	1269	lincRNA	16	+	ENSG00000272079	ENST00000607794		+	3006120	3007390	1269	AC004233.3	1269
0.127135	0.127135	4.55415e-07	417	NaN	16	417	lincRNA	16	-	ENSG00000274367	ENST00000621689		+	2981170	2981590	417	AC004233.4	417
-1.86105	-1.86105	1.42317e-07	517	NaN	5	517	sense_intronic	12	-	ENSG00000276390	ENST00000611728		+	47699400	47699900	517	AC004241.3	517
-1.4068	0.80476	4.83879e-07	277	NaN	17	1283	lincRNA	19	-	ENSG00000269635	ENST00000593588		+	15221000	15222300	277	AC004257.1	277
-5.53528	-4.25377	2.84635e-08	543	NaN	1	1320	lincRNA	17	+	ENSG00000231477	ENST00000435953		+	19457100	19458400	543	AC004448.3	543
-9.04525	-2.91312	1.42317e-07	1072	NaN	5	75188	lincRNA	17	-	ENSG00000235979	ENST00000421796,ENST00000456537,ENST00000582654,ENST00000585389,ENST00000601694,ENST00000609249,ENST00000609396,ENST00000610229,ENST00000627753,ENST00000629630,ENST00000629746		+	19417800	19493000	143	AC004448.4	684;441;485;743;1072;970;829;833;580;143;749
-0.757259	-0.757259	2.56171e-07	433	NaN	9	433	lincRNA	19	-	ENSG00000261204	ENST00000564240		+	637104	637537	433	AC004449.1	433
-2.84139	-2.84139	5.69269e-08	408	NaN	2	408	processed_pseudogene	7	+	ENSG00000146677	ENST00000487895		+	44467900	44468300	408	AC004453.1	408
3.7681	6.1219	4.0532e-05	582	NaN	1424	2975	IG_C_gene	22	+	ENSG00000223461	ENST00000456035		+	19121500	19124500	582	AC004471.1	582
1.34666	2.79827	1.05315e-05	1514	NaN	370	4141	lincRNA	22	-	ENSG00000272682	ENST00000609936		+	19124300	19128400	1514	AC004471.2	1514
2.80873	2.82009	2.05506e-05	2910	NaN	722	2933	processed_transcript	17	-	ENSG00000263412	ENST00000578660,ENST00000584428		+	48045100	48048100	539	AC004477.1	2910;539
-4.37353	-4.37353	2.84635e-08	590	NaN	1	590	lincRNA	17	-	ENSG00000278765	ENST00000614061		+	48066700	48067300	590	AC004477.3	590
2.23502	2.60442	1.66511e-05	2738	NaN	585	3537	IG_C_gene	19	-	ENSG00000267122	ENST00000585593		+	2212030	2215560	2738	AC004490.1	2738
3.64996	3.64996	2.36247e-05	1882	NaN	830	1882	TEC	7	-	ENSG00000279996	ENST00000623029		+	75625100	75627000	1882	AC004491.1	1882
-4.70424	-4.70424	2.84635e-08	742	NaN	1	742	IG_C_gene	7	-	ENSG00000272072	ENST00000607036		+	107193000	107193000	742	AC004492.1	742
-3.93478	-3.79988	1.99244e-07	2775	NaN	7	3047	IG_C_gene	16	+	ENSG00000262312	ENST00000573820,ENST00000613210		+	3542740	3545780	480	AC004494.1	480;2775
-2.54198	2.27963	3.30176e-06	680	NaN	116	19229	IG_C_gene	7	+	ENSG00000237640	ENST00000456499		+	99929400	99948600	680	AC004522.2	680
-4.70132	-2.49314	1.13854e-07	641	NaN	4	2962	IG_C_gene	19	-	ENSG00000266990	ENST00000588380		+	999795	1002760	641	AC004528.1	641
-9.71465	-2.99392	1.13854e-07	907	NaN	4	95664	lincRNA	7	+	ENSG00000214870	ENST00000420774,ENST00000421862,ENST00000430548,ENST00000439120,ENST00000448056,ENST00000449537		+	26398600	26494300	496	AC004540.1	496;907;576;891;567;727
-7.32315	-4.42399	2.84635e-08	611	NaN	1	4558	IG_C_gene	7	-	ENSG00000225792	ENST00000451264,ENST00000451368		+	26372100	26376700	508	AC004540.2	508;611
-3.97632	-2.68466	8.53904e-08	549	NaN	3	1344	IG_C_gene	17	+	ENSG00000262298	ENST00000572187		+	56939900	56941300	549	AC004584.1	549
-3.37108	-3.37108	2.27708e-07	2356	NaN	8	2356	sense_intronic	17	+	ENSG00000263120	ENST00000572877		+	56982700	56985100	2356	AC004584.3	2356
-8.52073	-4.30082	2.84635e-08	561	NaN	1	10454	lincRNA	19	+	ENSG00000268673	ENST00000595525		+	15760400	15770800	561	AC004597.1	561
0.420291	0.420291	2.84635e-06	2127	NaN	100	2127	TEC	19	-	ENSG00000279488	ENST00000624592		+	1372240	1374360	2127	AC004623.1	2127
2.22287	2.22287	2.31123e-05	4951	NaN	812	4951	sense_overlapping	X	+	ENSG00000260822	ENST00000568479		+	24545500	24550500	4951	AC004656.1	4951
0.778859	0.778859	1.59395e-06	929	NaN	56	929	processed_pseudogene	19	-	ENSG00000275468	ENST00000615016		+	2013730	2014660	929	AC004678.1	929
-1.05016	-1.05016	4.83879e-07	1002	NaN	17	1002	TEC	19	-	ENSG00000279653	ENST00000623695		+	2002580	2003580	1002	AC004678.2	1002
-1.83519	-1.83519	4.55415e-07	1625	NaN	16	1625	IG_C_gene	17	-	ENSG00000265206	ENST00000579003		+	58330900	58332500	1625	AC004687.1	1625
-9.32631	-5.45263	5.69269e-08	2493	NaN	2	36544	transcribed_unprocessed_pseudogene	17	+	ENSG00000274114	ENST00000603173,ENST00000621574,ENST00000634394,ENST00000634478,ENST00000634558,ENST00000634646,ENST00000634823		+	6657030	6693580	482	AC004706.3	700;984;834;2493;1009;482;977
-6.67768	-3.49218	1.99244e-07	2242	NaN	7	20397	protein_coding	16	+	ENSG00000269881	ENST00000600536		+	249546	269943	2242	AC004754.1	2242
-0.345882	1.08688	1.13854e-06	536	NaN	40	1447	unprocessed_pseudogene	19	-	ENSG00000277766	ENST00000612686		+	16037000	16038500	536	AC004790.1	536
3.31502	3.31502	5.69269e-06	572	NaN	200	572	TEC	19	+	ENSG00000280412	ENST00000623588		+	16019700	16020300	572	AC004790.2	572
-3.66081	-3.66081	2.84635e-08	360	NaN	1	360	processed_pseudogene	12	+	ENSG00000226138	ENST00000549557		+	48085100	48085400	360	AC004801.1	360
2.88377	2.88377	5.74962e-06	779	NaN	202	779	transcribed_processed_pseudogene	12	-	ENSG00000240399	ENST00000463559,ENST00000468202		+	48054800	48055600	283	AC004801.2	283;779
-2.0572	0.353955	4.09874e-06	3207	NaN	144	17058	IG_C_gene	12	-	ENSG00000250132	ENST00000503602,ENST00000539259,ENST00000543290,ENST00000545629		+	974132	991190	501	AC004803.1	3207;501;512;569
-11.8203	-5.82717	2.84635e-08	1616	NaN	1	102932	protein_coding	17	-	ENSG00000266076	ENST00000577662		+	65538100	65641000	1616	AC004805.1	1616
-0.622419	-0.622419	3.13098e-07	482	NaN	11	482	processed_pseudogene	17	+	ENSG00000270870	ENST00000605382		+	65654900	65655400	482	AC004805.2	482
5.87113	5.87113	0.000122564	2094	NaN	4306	2094	IG_C_gene	12	+	ENSG00000277283	ENST00000611079		+	120117000	120119000	2094	AC004812.2	2094
-7.51298	-4.46588	2.84635e-08	629	NaN	1	5199	lincRNA	14	+	ENSG00000259153	ENST00000554032,ENST00000557691		+	70810200	70815400	368	AC004816.1	368;629
-6.12097	-3.31871	2.84635e-08	284	NaN	1	1981	lincRNA	14	+	ENSG00000275630	ENST00000622856		+	70822000	70824000	284	AC004816.2	284
2.58565	2.58565	1.27801e-05	2129	NaN	449	2129	lincRNA	14	-	ENSG00000269927	ENST00000602957		+	71141100	71143300	2129	AC004817.3	2129
-5.99273	-5.99273	5.69269e-08	3625	NaN	2	3625	lincRNA	14	+	ENSG00000269945	ENST00000602396		+	71219100	71222700	3625	AC004817.4	3625
-2.04179	-2.04179	1.42317e-07	586	NaN	5	586	processed_pseudogene	14	-	ENSG00000258431	ENST00000555068		+	70858800	70859400	586	AC004825.1	586
-3.99868	-3.99868	2.84635e-08	455	NaN	1	455	lincRNA	14	-	ENSG00000274818	ENST00000616634		+	70906700	70907100	455	AC004825.2	455
-1.2745	-1.2745	1.99244e-07	482	NaN	7	482	processed_pseudogene	22	+	ENSG00000230137	ENST00000426397		+	30439800	30440300	482	AC004832.2	482
-2.53965	-2.53965	5.69269e-08	331	NaN	2	331	sense_intronic	22	-	ENSG00000272689	ENST00000608952		+	30421200	30421500	331	AC004832.4	331
-2.23146	-2.23146	8.53904e-08	401	NaN	3	401	sense_intronic	22	+	ENSG00000273350	ENST00000608677		+	30420500	30420900	401	AC004832.5	401
-2.62839	-2.62839	1.13854e-07	704	NaN	4	704	lincRNA	22	+	ENSG00000273428	ENST00000366413,ENST00000607893		+	30435500	30436200	696	AC004832.6	696;704
-5.84011	-0.913122	1.28086e-06	2412	NaN	45	73375	IG_C_gene	7	-	ENSG00000284523	ENST00000638739,ENST00000638785,ENST00000640670,ENST00000640784		+	99252500	99325800	1001	AC004834.1	1001;1737;1055;2412
-10.5969	-6.67428	2.84635e-08	2907	NaN	1	44082	lincRNA	X	+	ENSG00000230392	ENST00000428222		+	119292000	119336000	2907	AC004835.1	2907
-5.69839	-3.68269	5.69269e-08	731	NaN	2	2956	IG_C_gene	7	-	ENSG00000228554	ENST00000435766		+	39700300	39703300	731	AC004837.2	731
0.667455	0.936859	1.08161e-06	565	NaN	38	681	IG_C_gene	7	-	ENSG00000231951	ENST00000420748		+	39609600	39610300	565	AC004837.3	565
-1.8157	-1.8157	1.42317e-07	501	NaN	5	501	IG_C_gene	7	-	ENSG00000272854	ENST00000610269		+	107580000	107580000	501	AC004839.1	501
0.135652	0.135652	3.13098e-07	285	NaN	11	285	processed_pseudogene	7	-	ENSG00000271163	ENST00000603368		+	2393850	2394130	285	AC004840.2	285
-4.47578	-3.18577	8.53904e-08	777	NaN	3	1900	IG_C_gene	14	-	ENSG00000258944	ENST00000556578		+	73272200	73274100	777	AC004846.2	777
-3.74714	-3.74714	1.42317e-07	1911	NaN	5	1911	sense_overlapping	7	-	ENSG00000260997	ENST00000568457		+	44959000	44960900	1911	AC004847.1	1911
4.37841	5.29984	1.37478e-05	349	NaN	483	661	processed_pseudogene	7	+	ENSG00000230160	ENST00000440356		+	44919700	44920300	349	AC004854.1	349
-2.07685	-2.07685	3.41561e-07	1441	NaN	12	1441	IG_C_gene	7	+	ENSG00000272768	ENST00000608450		+	44885000	44886400	1441	AC004854.2	1441
0.654057	6.20929	0.000124158	1678	NaN	4362	78901	IG_C_gene	7	-	ENSG00000232667	ENST00000437763,ENST00000598433,ENST00000601205,ENST00000605580,ENST00000614026,ENST00000614372,ENST00000615768,ENST00000615960,ENST00000616139,ENST00000617602,ENST00000619137,ENST00000620108,ENST00000622465,ENST00000625280,ENST00000626415,ENST00000627003,ENST00000628800,ENST00000629436,ENST00000629714,ENST00000630442		+	80312600	80391500	236	AC004862.1	1678;1020;560;682;822;754;509;710;726;500;236;851;606;393;355;397;521;629;318;533
-5.89773	-5.13907	2.84635e-08	1003	NaN	1	1697	processed_pseudogene	1	+	ENSG00000236274	ENST00000442276		+	35509700	35511400	1003	AC004865.1	1003
-3.0753	0.140724	9.39294e-07	852	NaN	33	7917	IG_C_gene	1	-	ENSG00000239636	ENST00000425881,ENST00000444348		+	35569800	35577700	283	AC004865.2	283;852
-5.58294	-5.58294	8.53904e-08	4093	NaN	3	4093	IG_C_gene	7	-	ENSG00000273419	ENST00000608963		+	149858000	149862000	4093	AC004877.1	4093
-4.39537	-4.39537	2.84635e-08	599	NaN	1	599	TEC	7	+	ENSG00000280149	ENST00000623941		+	149852000	149852000	599	AC004877.2	599
-5.00304	-0.373532	4.55415e-07	590	NaN	16	14604	IG_C_gene	22	-	ENSG00000232396	ENST00000416352,ENST00000451180		+	29705300	29719900	384	AC004882.1	590;384
-0.0269421	-0.0269421	3.13098e-07	319	NaN	11	319	processed_pseudogene	7	+	ENSG00000213361	ENST00000393647		+	105245000	105245000	319	AC004884.1	319
-4.79223	-2.67676	8.53904e-08	546	NaN	3	2366	IG_C_gene	7	+	ENSG00000242154	ENST00000476569		+	105304000	105307000	546	AC004884.2	546
0.790625	0.790625	3.13098e-07	181	NaN	11	181	processed_pseudogene	7	-	ENSG00000239719	ENST00000461005		+	149191000	149191000	181	AC004890.1	181
-4.33123	-2.22991	5.97733e-07	2804	NaN	21	12032	transcribed_unprocessed_pseudogene	7	+	ENSG00000244560	ENST00000416232,ENST00000426347,ENST00000463462,ENST00000480864,ENST00000481817,ENST00000481968		+	149285000	149297000	304	AC004890.2	2804;2419;1494;1220;943;304
-3.38207	-2.26568	2.27708e-07	1095	NaN	8	2374	unprocessed_pseudogene	7	-	ENSG00000271664	ENST00000605566		+	149276000	149278000	1095	AC004890.3	1095
1.25742	1.25742	3.33022e-06	1393	NaN	117	1393	processed_pseudogene	7	-	ENSG00000238109	ENST00000442161		+	98998500	98999900	1393	AC004893.1	1393
1.47852	4.84624	9.77435e-05	3398	NaN	3434	35076	IG_C_gene	7	+	ENSG00000242687	ENST00000360902,ENST00000468960,ENST00000482799		+	99013200	99048200	546	AC004893.2	3398;546;796
-7.71766	-3.26436	5.69269e-08	547	NaN	2	11983	lincRNA	7	+	ENSG00000231704	ENST00000428901,ENST00000435547,ENST00000436915		+	6081100	6093080	524	AC004895.1	540;547;524
-4.00185	-3.75016	5.69269e-08	766	NaN	2	912	processed_pseudogene	7	-	ENSG00000236018	ENST00000451057		+	157198000	157199000	766	AC004898.1	766
-13.7712	-4.73882	2.84635e-08	760	NaN	1	397957	sense_overlapping	7	-	ENSG00000243797	ENST00000475791,ENST00000485282,ENST00000490856,ENST00000592441		+	106372000	106770000	543	AC004917.1	760;543;575;701
0.0634302	3.64429	9.16523e-06	733	NaN	322	8771	lincRNA	7	+	ENSG00000273341	ENST00000608884		+	77416700	77425400	733	AC004921.1	733
-1.85696	2.91763	5.86347e-06	776	NaN	206	21240	transcribed_unprocessed_pseudogene	11	-	ENSG00000254610	ENST00000527543,ENST00000642106		+	67934600	67955800	209	AC004923.1	776;209
0.00400168	0.00400168	3.70025e-07	369	NaN	13	369	processed_pseudogene	11	+	ENSG00000254850	ENST00000529649		+	67935600	67935900	369	AC004923.2	369
-2.64064	-2.64064	5.69269e-08	355	NaN	2	355	processed_pseudogene	11	-	ENSG00000255230	ENST00000527532		+	67965900	67966200	355	AC004923.3	355
2.14596	5.08133	2.50194e-05	739	NaN	879	5653	IG_C_gene	11	-	ENSG00000255306	ENST00000532296		+	68024800	68030500	739	AC004923.4	739
-6.83652	-6.77629	2.84635e-08	3120	NaN	1	3253	IG_C_gene	7	+	ENSG00000228151	ENST00000417506		+	149398000	149401000	3120	AC004941.1	3120
-3.91902	-2.06781	2.56171e-07	1074	NaN	9	3875	IG_C_gene	16	+	ENSG00000259209	ENST00000558618,ENST00000620814,ENST00000624370		+	72806000	72809900	503	AC004943.1	503;561;1074
-7.65779	-2.95092	6.26196e-07	4842	NaN	22	126455	IG_C_gene	16	+	ENSG00000259768	ENST00000563328		+	72665200	72791600	4842	AC004943.2	4842
-0.101847	-0.101847	6.26196e-07	672	NaN	22	672	lincRNA	7	+	ENSG00000272745	ENST00000609858		+	7619870	7620540	672	AC004948.1	672
-1.93941	-0.905411	9.96221e-07	1866	NaN	35	3821	lincRNA	7	-	ENSG00000228434	ENST00000447643		+	44004000	44007900	1866	AC004951.1	1866
-2.01494	1.33856	2.90327e-06	1148	NaN	102	11734	transcribed_unprocessed_pseudogene	7	-	ENSG00000241057	ENST00000418645		+	43961600	43973300	1148	AC004951.3	1148
-8.20604	-3.18855	2.27708e-07	2076	NaN	8	67242	processed_transcript	7	-	ENSG00000273432	ENST00000454572		+	43951900	44019200	2076	AC004951.4	2076
-7.77069	-1.89461	1.70781e-07	635	NaN	6	37295	IG_C_gene	X	-	ENSG00000226661	ENST00000413240		+	119356000	119394000	635	AC004973.1	635
-9.43162	-4.54996	1.13854e-07	2667	NaN	4	78623	transcribed_unprocessed_pseudogene	7	+	ENSG00000205485	ENST00000418663,ENST00000423084,ENST00000429707,ENST00000450661		+	76549400	76628000	299	AC004980.1	2667;748;299;962
-4.77444	-4.27661	8.53904e-08	1655	NaN	3	2337	lincRNA	7	-	ENSG00000272732	ENST00000608770		+	7550100	7552440	1655	AC004982.1	1655
-7.9962	-4.79284	5.69269e-08	1578	NaN	2	14535	lincRNA	7	-	ENSG00000272894	ENST00000608807,ENST00000609307,ENST00000609497		+	7552460	7567000	194	AC004982.2	194;248;1578
3.47898	3.47898	5.66423e-06	508	NaN	199	508	processed_pseudogene	7	-	ENSG00000231198	ENST00000428627		+	39833300	39833800	508	AC004987.1	508
3.51162	3.51162	1.30932e-05	1148	NaN	460	1148	processed_pseudogene	7	+	ENSG00000233225	ENST00000395959		+	39833600	39834700	1148	AC004987.2	1148
-7.27258	-4.95931	5.69269e-08	1771	NaN	2	8802	IG_C_gene	7	-	ENSG00000203446	ENST00000415237		+	40538100	40546900	1771	AC004988.1	1771
-7.96713	-5.11587	5.69269e-08	1974	NaN	2	14245	protein_coding	22	-	ENSG00000248751	ENST00000330168,ENST00000418047,ENST00000434291,ENST00000434987,ENST00000447976		+	30285200	30299500	1781	AC004997.1	1974;1781;1818;1811;1851
-4.63044	-4.63044	5.69269e-08	1410	NaN	2	1410	IG_C_gene	22	-	ENSG00000273387	ENST00000609017		+	31082200	31083600	1410	AC005005.3	1410
1.91609	1.91609	6.30181e-05	16698	NaN	2214	16698	sense_overlapping	22	+	ENSG00000278920	ENST00000623789		+	31051600	31068300	16698	AC005005.4	16698
2.01836	3.84982	9.90528e-06	687	NaN	348	2445	IG_C_gene	7	-	ENSG00000233073	ENST00000418031,ENST00000452471		+	86784200	86786700	680	AC005009.2	680;687
-5.88235	-4.36863	2.84635e-08	588	NaN	1	1679	lincRNA	7	+	ENSG00000228421	ENST00000436594		+	28957700	28959300	588	AC005013.1	588
-7.35848	-3.6568	2.84635e-08	359	NaN	1	4671	lincRNA	7	-	ENSG00000224330	ENST00000434321		+	13854400	13859000	359	AC005019.2	359
7.0034	7.0034	6.74869e-05	526	NaN	2371	526	processed_pseudogene	7	-	ENSG00000224448	ENST00000455459		+	99638200	99638800	526	AC005020.1	526
0.31763	1.70309	2.6471e-06	813	NaN	93	2124	processed_pseudogene	2	-	ENSG00000233872	ENST00000428904		+	74618900	74621000	813	AC005033.1	813
-3.98114	-3.98114	5.69269e-08	899	NaN	2	899	lincRNA	2	+	ENSG00000270996	ENST00000603612		+	75719100	75720000	899	AC005034.4	899
-1.74333	0.240939	8.31133e-06	7033	NaN	292	27827	protein_coding	2	-	ENSG00000159239	ENST00000517883		+	74393800	74421700	7033	AC005041.1	7033
-2.49089	-2.49089	1.42317e-07	800	NaN	5	800	processed_pseudogene	2	+	ENSG00000227331	ENST00000393397		+	158548000	158549000	800	AC005042.1	800
5.38124	5.38124	0.000103863	2492	NaN	3649	2492	TEC	X	+	ENSG00000279601	ENST00000625181		+	119694000	119696000	2492	AC005052.1	2492
-1.45667	-0.680714	2.27708e-07	365	NaN	8	625	processed_pseudogene	7	+	ENSG00000270764	ENST00000603744		+	105189000	105190000	365	AC005070.1	365
0.268103	0.268103	3.13098e-07	260	NaN	11	260	processed_pseudogene	7	+	ENSG00000271482	ENST00000604391		+	105205000	105205000	260	AC005070.2	260
2.40102	2.40102	1.39756e-05	2646	NaN	491	2646	IG_C_gene	7	-	ENSG00000272918	ENST00000607968		+	105103000	105105000	2646	AC005070.3	2646
1.94708	1.94708	6.85969e-06	1779	NaN	241	1779	sense_intronic	7	+	ENSG00000272219	ENST00000606640		+	101960000	101962000	1779	AC005072.1	1779
-1.13475	-1.13475	1.70781e-07	375	NaN	6	375	processed_pseudogene	7	-	ENSG00000213549	ENST00000449226		+	76113000	76113400	375	AC005077.1	375
-7.11988	-2.01445	1.70781e-07	690	NaN	6	23754	transcribed_unprocessed_pseudogene	7	-	ENSG00000224273	ENST00000449786		+	76108400	76132200	690	AC005077.2	690
-2.13268	-2.13268	7.96977e-07	3495	NaN	28	3495	processed_pseudogene	7	-	ENSG00000230882	ENST00000421546		+	76071500	76075000	3495	AC005077.4	3495
-1.66657	-1.66657	7.11586e-07	2259	NaN	25	2259	lincRNA	7	+	ENSG00000226816	ENST00000413042		+	23205800	23208000	2259	AC005082.1	2259
2.15547	2.16807	1.02468e-06	228	NaN	36	230	pseudogene	7	-	ENSG00000279724	ENST00000624939		+	102189000	102189000	228	AC005086.2	228
9.754	9.754	0.00193503	2241	NaN	67983	2241	sense_intronic	7	-	ENSG00000274080	ENST00000619486		+	73609300	73611500	2241	AC005089.1	2241
-2.5741	-2.5741	1.13854e-07	678	NaN	4	678	processed_pseudogene	2	+	ENSG00000224232	ENST00000427818		+	241478000	241479000	678	AC005104.2	678
-2.68792	-0.26778	1.21824e-05	14667	NaN	428	78501	processed_transcript	7	-	ENSG00000196295	ENST00000355837,ENST00000426529,ENST00000434399,ENST00000440438,ENST00000454922,ENST00000577889,ENST00000578245,ENST00000578293,ENST00000578572,ENST00000578994,ENST00000579024,ENST00000579174,ENST00000580440,ENST00000580902,ENST00000581665,ENST00000581794,ENST00000582145,ENST00000582549,ENST00000582733,ENST00000582838,ENST00000583664,ENST00000584023,ENST00000584108,ENST00000584199,ENST00000584372…		+	30516300	30594800	341	AC005154.1	14667;4034;1217;353;1405;426;1887;999;445;644;341;755;791;926;564;2795;1101;556;521;585;431;638;1595;581;547;2437;418;489;597;451;420;608
8.27166	8.27166	0.000117127	379	NaN	4115	379	processed_pseudogene	7	+	ENSG00000226874	ENST00000438110		+	30544100	30544400	379	AC005154.2	379
-5.61294	-5.61294	2.84635e-08	1393	NaN	1	1393	transcribed_processed_pseudogene	7	-	ENSG00000244480	ENST00000419639		+	30523100	30524500	1393	AC005154.3	1393
-6.28967	-3.11343	4.26952e-07	3695	NaN	15	33401	IG_C_gene	7	+	ENSG00000272568	ENST00000608972,ENST00000609389,ENST00000609495		+	28980000	29013400	483	AC005162.3	1327;3695;483
-3.56945	-2.54795	3.13098e-07	1831	NaN	11	3717	transcribed_unprocessed_pseudogene	19	+	ENSG00000268153	ENST00000594263,ENST00000597077,ENST00000597791		+	39638700	39642400	384	AC005176.1	1831;532;384
1.37161	1.37161	1.13854e-06	440	NaN	40	440	processed_pseudogene	5	-	ENSG00000251243	ENST00000508392		+	133720000	133721000	440	AC005178.1	440
-5.15243	-2.78122	8.53904e-08	587	NaN	3	3037	lincRNA	17	-	ENSG00000267405	ENST00000591137		+	44794700	44797800	587	AC005180.1	587
-3.90141	-2.71842	8.53904e-08	562	NaN	3	1276	lincRNA	17	+	ENSG00000267505	ENST00000585620		+	44793200	44794500	562	AC005180.2	562
-5.80468	-5.46358	2.84635e-08	1256	NaN	1	1591	processed_pseudogene	17	+	ENSG00000271101	ENST00000604782		+	71012000	71013600	1256	AC005181.1	1256
-2.11213	-1.94959	5.12342e-07	1979	NaN	18	2215	processed_pseudogene	12	-	ENSG00000271500	ENST00000603687		+	1695830	1698040	1979	AC005183.1	1979
-2.44509	-2.44509	5.69269e-08	310	NaN	2	310	processed_pseudogene	7	+	ENSG00000229497	ENST00000431286		+	43767300	43767600	310	AC005189.1	310
1.43318	2.74621	4.58262e-06	683	NaN	161	1697	IG_C_gene	19	+	ENSG00000269694	ENST00000597769		+	18881700	18883400	683	AC005197.1	683
-8.02908	-5.75486	2.84635e-08	1537	NaN	1	7435	lincRNA	17	+	ENSG00000231595	ENST00000458492		+	14210500	14217900	1537	AC005224.1	1537
-6.08577	-2.18855	1.13854e-07	519	NaN	4	7733	IG_C_gene	14	+	ENSG00000258695	ENST00000555972		+	73522900	73530600	519	AC005225.3	519
-0.703588	-0.703588	1.36625e-06	2225	NaN	48	2225	TEC	14	+	ENSG00000279026	ENST00000623547		+	73580700	73582900	2225	AC005225.5	2225
-2.25996	-2.25996	8.53904e-08	409	NaN	3	409	processed_pseudogene	7	+	ENSG00000213209	ENST00000392885		+	148637000	148638000	409	AC005229.1	409
-1.80921	-1.80921	1.13854e-07	399	NaN	4	399	processed_pseudogene	7	+	ENSG00000213210	ENST00000456995		+	148580000	148581000	399	AC005229.2	399
-7.36218	-3.93051	2.84635e-08	434	NaN	1	4683	IG_C_gene	2	+	ENSG00000235035	ENST00000457851		+	70687100	70691800	434	AC005234.1	434
-0.629155	0.290798	2.44786e-06	2001	NaN	86	3786	IG_C_gene	19	-	ENSG00000268030	ENST00000597411		+	18557800	18561600	2001	AC005253.1	2001
-3.01445	-2.28097	8.53904e-08	415	NaN	3	690	lincRNA	19	+	ENSG00000267073	ENST00000586506,ENST00000592934		+	1748060	1748740	272	AC005256.1	272;415
-7.49024	-1.66995	3.98488e-07	1268	NaN	14	71648	protein_coding	19	+	ENSG00000273734	ENST00000621615		+	2269520	2341170	1268	AC005258.1	1268
-4.58259	-3.66881	2.84635e-08	362	NaN	1	682	processed_pseudogene	19	+	ENSG00000266944	ENST00000588562		+	3130720	3131400	362	AC005262.1	362
-8.90028	-6.34825	2.84635e-08	2319	NaN	1	13600	IG_C_gene	19	-	ENSG00000267551	ENST00000587587		+	3141580	3155180	2319	AC005264.1	2319
-5.84776	-1.11278	2.56171e-07	554	NaN	9	14753	processed_transcript	14	+	ENSG00000251393	ENST00000515412,ENST00000561382		+	73462400	73477200	537	AC005280.1	537;554
-0.0689651	-0.0689651	1.99244e-07	209	NaN	7	209	unprocessed_pseudogene	X	-	ENSG00000274923	ENST00000616145		+	7896510	7896720	209	AC005296.1	209
-1.75447	2.52681	2.334e-06	405	NaN	82	7875	lincRNA	17	-	ENSG00000233852	ENST00000457609		+	13932700	13940600	405	AC005304.1	405
-5.52981	-1.35879	1.99244e-07	511	NaN	7	9205	lincRNA	17	-	ENSG00000266744	ENST00000581533		+	13957700	13967000	511	AC005304.3	511
-4.40425	1.84594	2.07783e-06	578	NaN	73	43997	IG_C_gene	17	+	ENSG00000214970	ENST00000577181,ENST00000579914,ENST00000581947,ENST00000585303		+	10579000	10623000	558	AC005323.1	558;569;578;566
-10.4084	-2.35631	1.13854e-07	583	NaN	4	154731	IG_C_gene	17	+	ENSG00000272736	ENST00000399342,ENST00000581304		+	10383100	10537900	493	AC005323.2	583;493
-3.47662	0.385149	7.20125e-06	5514	NaN	253	80163	protein_coding	17	-	ENSG00000251537	ENST00000455584		+	15571500	15651700	5514	AC005324.3	5514
0.473487	0.473487	1.70781e-07	123	NaN	6	123	processed_pseudogene	7	+	ENSG00000226744	ENST00000429197		+	97870200	97870300	123	AC005326.1	123
-1.26113	-0.993794	1.7932e-06	3571	NaN	63	4298	IG_C_gene	19	-	ENSG00000248015	ENST00000501448,ENST00000585596,ENST00000589734		+	1392170	1396470	571	AC005329.1	3571;571;574
-2.64469	-1.5847	4.55415e-07	1366	NaN	16	2848	IG_C_gene	19	-	ENSG00000280486	ENST00000626781		+	1386800	1389650	1366	AC005329.3	1366
-6.55644	-6.55644	2.84635e-08	2679	NaN	1	2679	TEC	19	+	ENSG00000279717	ENST00000623833		+	15904600	15907200	2679	AC005336.3	2679
-10.2338	-5.32757	2.84635e-08	1143	NaN	1	34274	IG_C_gene	17	-	ENSG00000227274	ENST00000445508		+	12671900	12706100	1143	AC005358.1	1143
-3.29567	-2.52651	5.69269e-08	328	NaN	2	559	IG_C_gene	19	-	ENSG00000267159	ENST00000585647		+	928258	928817	328	AC005379.1	328
1.59157	3.12649	3.07405e-06	352	NaN	108	1020	IG_C_gene	19	+	ENSG00000268938	ENST00000597837		+	18531600	18532600	352	AC005387.1	352
0.0580097	2.95657	3.41561e-06	440	NaN	120	3281	IG_C_gene	19	+	ENSG00000269191	ENST00000596596		+	18532900	18536200	440	AC005387.2	440
-5.47274	-1.54978	1.70781e-07	500	NaN	6	7584	lincRNA	19	+	ENSG00000227606	ENST00000419624		+	43153300	43160900	500	AC005392.1	500
-1.0658	-1.0658	3.41561e-07	715	NaN	12	715	processed_pseudogene	17	-	ENSG00000264050	ENST00000580309		+	29197100	29197800	715	AC005412.3	715
-1.59187	-1.04916	2.84635e-07	589	NaN	10	858	lincRNA	14	-	ENSG00000259005	ENST00000556370		+	74474000	74474900	589	AC005479.2	589
-10.5254	-6.96175	2.84635e-08	3548	NaN	1	41951	IG_C_gene	14	-	ENSG00000258891	ENST00000554009,ENST00000555916		+	73896200	73938100	469	AC005480.1	469;3548
-10.4622	-6.02032	5.69269e-08	3695	NaN	2	80308	protein_coding	14	+	ENSG00000258653	ENST00000556551		+	73852000	73932300	3695	AC005520.1	3695
-8.1267	-3.33135	5.69269e-08	573	NaN	2	15911	IG_C_gene	14	+	ENSG00000259065	ENST00000553470,ENST00000556194		+	73787400	73803300	538	AC005520.2	538;573
3.10177	3.10177	7.48589e-06	872	NaN	263	872	processed_pseudogene	7	+	ENSG00000213296	ENST00000393351		+	124481000	124481000	872	AC005521.1	872
-4.28128	-0.416889	3.13098e-07	418	NaN	11	6088	lincRNA	19	-	ENSG00000268536	ENST00000598782		+	4785120	4791210	418	AC005523.1	418
-6.94581	-4.70424	2.84635e-08	742	NaN	1	3509	IG_C_gene	7	-	ENSG00000224903	ENST00000455709		+	156654000	156658000	742	AC005534.1	742
-3.48906	3.02533	1.42317e-05	1748	NaN	500	159797	lincRNA	7	-	ENSG00000232006	ENST00000585996,ENST00000588324,ENST00000609382,ENST00000626513,ENST00000628203,ENST00000628246,ENST00000629291,ENST00000630282,ENST00000631050,ENST00000631088		+	42954100	43113900	219	AC005537.1	666;1238;813;219;415;443;1748;883;427;437
-3.88321	-2.77999	5.69269e-08	391	NaN	2	840	lincRNA	19	+	ENSG00000266897	ENST00000591837		+	13131600	13132400	391	AC005546.1	391
-10.7246	-5.82136	5.69269e-08	3219	NaN	2	96326	processed_transcript	17	+	ENSG00000214719	ENST00000398849,ENST00000431308,ENST00000440026,ENST00000578265,ENST00000583030		+	30576500	30672800	704	AC005562.1	1411;805;1961;704;3219
-0.256424	-0.256424	8.53904e-07	1020	NaN	30	1020	TEC	19	-	ENSG00000280247	ENST00000622962		+	4246340	4247360	1020	AC005578.1	1020
-4.26348	-4.26348	8.53904e-08	1640	NaN	3	1640	lincRNA	5	+	ENSG00000261757	ENST00000566527		+	142704000	142705000	1640	AC005592.1	1640
-0.00746459	-0.00746459	5.12342e-07	515	NaN	18	515	TEC	5	+	ENSG00000279584	ENST00000624894		+	131797000	131798000	515	AC005593.1	515
-4.15701	-1.26816	2.56171e-07	617	NaN	9	4570	IG_C_gene	5	-	ENSG00000278901	ENST00000625195		+	140878000	140883000	617	AC005609.1	617
-8.62604	-3.62429	8.53904e-08	1053	NaN	3	33737	IG_C_gene	5	-	ENSG00000279726	ENST00000624176,ENST00000624712		+	140788000	140822000	513	AC005609.5	513;1053
-2.39686	-2.39686	5.97733e-07	3148	NaN	21	3148	lincRNA	5	+	ENSG00000272070	ENST00000606674,ENST00000606901		+	141326000	141329000	544	AC005618.1	544;3148
-9.25816	-4.33889	2.84635e-08	576	NaN	1	17429	unprocessed_pseudogene	16	-	ENSG00000257639	ENST00000550637		+	21532900	21550400	576	AC005632.1	576
-3.86245	-3.86245	5.69269e-08	828	NaN	2	828	sense_intronic	16	+	ENSG00000261596	ENST00000564271		+	21626700	21627600	828	AC005632.2	828
-3.54467	-0.220065	3.70025e-07	431	NaN	13	4318	lincRNA	16	-	ENSG00000273956	ENST00000613759		+	21526800	21531100	431	AC005632.4	431
-4.62927	-4.13886	1.99244e-07	3510	NaN	7	4931	sense_overlapping	4	-	ENSG00000261490	ENST00000561486		+	10068100	10073000	3510	AC005674.2	3510
-3.33315	-2.85246	1.99244e-07	1439	NaN	7	2008	lincRNA	7	-	ENSG00000204990	ENST00000461145		+	141414000	141416000	1439	AC005692.1	1439
-6.55895	-6.05364	8.53904e-08	5672	NaN	3	8051	IG_C_gene	17	-	ENSG00000262966	ENST00000574307		+	9171070	9179120	5672	AC005695.1	5672
-6.78872	-6.78872	2.84635e-08	3147	NaN	1	3147	lincRNA	17	-	ENSG00000277200	ENST00000614400		+	2720800	2723950	3147	AC005696.4	3147
-11.6979	-4.35384	2.84635e-08	582	NaN	1	94560	protein_coding	17	-	ENSG00000266202	ENST00000582441		+	27798800	27893400	582	AC005697.1	582
0.0330628	1.57385	6.74584e-06	2266	NaN	237	6593	IG_C_gene	17	+	ENSG00000266527	ENST00000581901		+	27874600	27881200	2266	AC005697.2	2266
-3.04306	1.28251	3.89949e-06	1603	NaN	137	32141	lincRNA	17	+	ENSG00000267302	ENST00000586209,ENST00000593015		+	59964800	59997000	692	AC005702.1	1603;692
1.97083	2.26883	6.97355e-06	1447	NaN	245	1779	processed_pseudogene	17	-	ENSG00000267526	ENST00000585345		+	60063000	60064800	1447	AC005702.3	1447
-3.61663	-0.0620457	3.98488e-07	416	NaN	14	4888	unprocessed_pseudogene	17	+	ENSG00000274378	ENST00000618393		+	60025900	60030700	416	AC005702.4	416
4.97286	6.66987	4.2866e-05	421	NaN	1506	1365	unprocessed_pseudogene	17	+	ENSG00000275860	ENST00000618000		+	60021100	60022400	421	AC005702.5	421
-8.79828	-2.65546	8.53904e-08	538	NaN	3	38015	lincRNA	17	-	ENSG00000266667	ENST00000580422		+	15379900	15417900	538	AC005703.4	538
-5.08185	-5.08185	2.84635e-08	964	NaN	1	964	processed_pseudogene	17	+	ENSG00000230607	ENST00000431878		+	19755200	19756200	964	AC005722.1	964
0.167789	0.167789	3.78564e-06	3370	NaN	133	3370	lincRNA	17	+	ENSG00000262681	ENST00000577087		+	19719100	19722400	3370	AC005722.2	3370
-9.63524	-3.39984	1.99244e-07	2103	NaN	7	158446	protein_coding	17	-	ENSG00000258472	ENST00000481916,ENST00000531839,ENST00000577790,ENST00000584196		+	28455800	28614200	511	AC005726.2	2091;1033;511;2103
-3.79345	-3.79345	8.53904e-08	1184	NaN	3	1184	IG_C_gene	17	-	ENSG00000261033	ENST00000564549		+	20008000	20009200	1184	AC005730.2	1184
-8.05017	-3.76515	5.69269e-08	774	NaN	2	15089	sense_overlapping	16	-	ENSG00000262888	ENST00000571302		+	3931220	3946300	774	AC005736.2	774
-4.02227	-2.0997	5.69269e-08	244	NaN	2	925	IG_C_gene	16	+	ENSG00000263159	ENST00000571169		+	4032010	4032940	244	AC005736.3	244
-0.753923	-0.753923	2.56171e-07	432	NaN	9	432	processed_pseudogene	5	+	ENSG00000249418	ENST00000511094		+	130598000	130599000	432	AC005741.1	432
-5.0577	-3.65278	5.69269e-08	716	NaN	2	1896	sense_intronic	17	+	ENSG00000266934	ENST00000585495,ENST00000589244		+	61382800	61384700	672	AC005746.1	716;672
-9.40438	-3.04548	5.69269e-08	470	NaN	2	38576	IG_C_gene	17	-	ENSG00000267131	ENST00000585765		+	61361700	61400200	470	AC005746.2	470
-3.61604	-3.61604	2.84635e-08	349	NaN	1	349	processed_pseudogene	17	-	ENSG00000267471	ENST00000585581		+	70628900	70629300	349	AC005771.1	349
-4.20011	0.187183	9.67758e-07	850	NaN	34	17788	IG_C_gene	19	-	ENSG00000266933	ENST00000592413		+	490045	507833	850	AC005775.1	850
-1.02694	-1.02694	1.42317e-07	290	NaN	5	290	processed_pseudogene	19	+	ENSG00000270802	ENST00000603164		+	15338900	15339200	290	AC005776.1	290
5.23018	5.63991	8.82083e-05	1769	NaN	3099	2350	lincRNA	19	-	ENSG00000273218	ENST00000609708		+	15346100	15348400	1769	AC005776.2	1769
-7.0495	-1.68729	1.70781e-07	550	NaN	6	22623	protein_coding	19	+	ENSG00000267545	ENST00000593083		+	45179800	45202400	550	AC005779.2	550
2.36307	2.62189	1.09015e-05	1771	NaN	383	2119	processed_transcript	19	+	ENSG00000268189	ENST00000597164,ENST00000597549		+	15379100	15381200	237	AC005785.1	237;1771
4.8356	4.8356	1.80174e-05	631	NaN	633	631	TEC	19	-	ENSG00000279203	ENST00000624655		+	15383200	15383800	631	AC005785.2	631
-0.435748	-0.435748	1.13854e-07	154	NaN	4	154	processed_pseudogene	19	-	ENSG00000266959	ENST00000588553		+	3568120	3568270	154	AC005786.1	154
-2.46664	-2.11148	8.53904e-08	369	NaN	3	472	lincRNA	19	+	ENSG00000267231	ENST00000592368		+	3558010	3558490	369	AC005786.2	369
-8.87578	-4.31107	2.84635e-08	565	NaN	1	13371	IG_C_gene	19	+	ENSG00000267436	ENST00000589360		+	3544200	3557570	565	AC005786.3	565
-1.58259	-1.58259	2.27708e-07	682	NaN	8	682	TEC	19	-	ENSG00000279590	ENST00000623369		+	3567280	3567960	682	AC005786.4	682
1.06165	1.06165	9.39294e-07	450	NaN	33	450	IG_C_gene	19	+	ENSG00000274447	ENST00000619774		+	5294250	5294700	450	AC005790.1	450
-3.47502	-1.32883	2.27708e-07	572	NaN	8	2532	sense_intronic	12	+	ENSG00000256381	ENST00000544380		+	4645500	4648030	572	AC005832.1	572
-1.1272	-1.1272	6.5466e-07	1430	NaN	23	1430	processed_pseudogene	12	-	ENSG00000256748	ENST00000538921		+	4601990	4603420	1430	AC005832.2	1430
-1.79832	-1.47046	2.27708e-07	631	NaN	8	792	processed_pseudogene	12	-	ENSG00000256799	ENST00000537929		+	4635350	4636140	631	AC005832.3	631
-8.40028	-2.25996	1.70781e-07	818	NaN	6	57700	protein_coding	12	+	ENSG00000272921	ENST00000536588		+	4604940	4662640	818	AC005832.4	818
-4.7334	-0.755079	7.4005e-07	1249	NaN	26	19686	lincRNA	12	-	ENSG00000255474	ENST00000527518		+	4700420	4720100	1249	AC005833.1	1249
-5.20513	-2.97953	5.69269e-08	449	NaN	2	2100	lincRNA	12	-	ENSG00000256988	ENST00000542988		+	4806540	4808640	449	AC005833.3	449
3.74	3.74	2.29415e-05	1717	NaN	806	1717	IG_C_gene	17	+	ENSG00000261335	ENST00000565271		+	76671900	76673700	1717	AC005837.1	1717
-3.4773	-3.4773	2.84635e-08	317	NaN	1	317	lincRNA	17	-	ENSG00000266538	ENST00000584643		+	15530800	15531100	317	AC005838.2	317
-4.01131	-4.01131	1.99244e-07	3213	NaN	7	3213	TEC	17	-	ENSG00000279089	ENST00000624148		+	51183200	51186400	3213	AC005839.1	3213
6.83205	6.83205	4.04466e-05	355	NaN	1421	355	processed_pseudogene	12	+	ENSG00000224906	ENST00000447193		+	6438500	6438850	355	AC005840.2	355
-3.28328	-3.28328	2.56171e-07	2494	NaN	9	2494	processed_pseudogene	12	+	ENSG00000256913	ENST00000541242		+	6477710	6480210	2494	AC005840.4	2494
1.79445	1.79445	2.07783e-06	599	NaN	73	599	IG_C_gene	12	+	ENSG00000276718	ENST00000619166		+	6466540	6467140	599	AC005840.5	599
-7.8205	-1.98914	1.70781e-07	678	NaN	6	38605	IG_C_gene	12	+	ENSG00000256862	ENST00000537149,ENST00000545163,ENST00000545357		+	3871730	3910340	549	AC005842.1	678;549;558
-3.21903	-2.07777	7.11586e-07	3004	NaN	25	6626	lincRNA	12	+	ENSG00000236908	ENST00000432994,ENST00000543036		+	3318720	3325340	641	AC005865.1	3004;641
-10.2624	-5.76282	5.69269e-08	3091	NaN	2	69921	transcribed_unprocessed_pseudogene	12	-	ENSG00000250770	ENST00000505276,ENST00000635814,ENST00000636557,ENST00000637529		+	3296200	3366120	725	AC005865.2	2303;725;2959;3091
-12.5425	-6.66332	2.84635e-08	2885	NaN	1	169803	protein_coding	12	+	ENSG00000255595	ENST00000536505,ENST00000536639,ENST00000539588,ENST00000636944,ENST00000637885		+	126191000	126361000	280	AC005885.1	280;1310;787;1606;2885
-6.79513	-4.27749	2.84635e-08	552	NaN	1	3161	IG_C_gene	17	-	ENSG00000267137	ENST00000592766		+	61460200	61463400	552	AC005901.1	552
-4.93217	-4.21881	2.84635e-08	530	NaN	1	869	IG_C_gene	12	-	ENSG00000256691	ENST00000546078		+	3462720	3463590	530	AC005908.2	530
-6.39778	-6.39778	2.84635e-08	2400	NaN	1	2400	sense_intronic	12	+	ENSG00000275850	ENST00000619492		+	3171660	3174060	2400	AC005912.2	2400
-5.14767	-5.14767	5.69269e-08	2018	NaN	2	2018	TEC	5	+	ENSG00000279446	ENST00000624912		+	127074000	127076000	2018	AC005915.1	2018
-7.08798	-2.33027	1.99244e-07	1002	NaN	7	27107	protein_coding	19	-	ENSG00000267059	ENST00000585937		+	1578340	1605440	1002	AC005943.1	1002
-4.16331	-1.56557	1.13854e-07	337	NaN	4	2040	sense_intronic	19	-	ENSG00000267138	ENST00000591962		+	3754620	3756660	337	AC005954.1	337
-5.5559	-3.2879	5.69269e-08	556	NaN	2	2678	IG_C_gene	19	+	ENSG00000267205	ENST00000586503		+	3753840	3756520	556	AC005954.2	556
1.3008	2.22697	4.26952e-06	912	NaN	150	1733	lincRNA	17	-	ENSG00000266411	ENST00000581596		+	62966800	62968500	912	AC005972.1	912
-3.6119	-3.6119	2.84635e-08	348	NaN	1	348	processed_pseudogene	17	-	ENSG00000270324	ENST00000604690		+	62978500	62978800	348	AC005972.2	348
-7.08235	-1.40545	4.26952e-07	1131	NaN	15	57860	lincRNA	17	-	ENSG00000283538	ENST00000636248		+	62910700	62968500	1131	AC005972.4	1131
-4.26704	-1.04207	3.44408e-06	7092	NaN	121	66310	transcribed_unprocessed_pseudogene	7	-	ENSG00000229180	ENST00000428370,ENST00000449307,ENST00000625310,ENST00000638711,ENST00000639011,ENST00000639153		+	66526100	66592400	563	AC006001.3	579;7092;1028;2103;1819;563
-5.34638	-5.34638	2.84635e-08	1158	NaN	1	1158	processed_pseudogene	2	-	ENSG00000274010	ENST00000621313		+	127841000	127842000	1158	AC006011.2	1158
-5.91464	-4.56342	2.84635e-08	673	NaN	1	1717	IG_C_gene	7	-	ENSG00000229591	ENST00000424630		+	152120000	152122000	673	AC006017.1	673
3.85248	3.85248	2.60441e-05	1803	NaN	915	1803	processed_pseudogene	7	-	ENSG00000224785	ENST00000444025		+	23562500	23564300	1803	AC006026.1	1803
-2.66081	-2.66081	2.84635e-08	180	NaN	1	180	processed_pseudogene	7	+	ENSG00000228953	ENST00000457376		+	23655700	23655900	180	AC006026.2	180
-9.57317	-4.66624	1.99244e-07	5059	NaN	7	151774	protein_coding	2	-	ENSG00000264324	ENST00000451608		+	74211600	74363400	5059	AC006030.1	5059
-5.47787	-3.20238	5.69269e-08	524	NaN	2	2537	IG_C_gene	7	+	ENSG00000227719	ENST00000449931		+	8114020	8116560	524	AC006042.1	524
-7.10081	-2.73375	8.53904e-08	568	NaN	3	11721	IG_C_gene	7	-	ENSG00000233108	ENST00000428660		+	7958180	7969900	568	AC006042.2	568
-6.0736	-5.68958	2.84635e-08	1469	NaN	1	1917	processed_pseudogene	7	+	ENSG00000233264	ENST00000454684		+	7980310	7982230	1469	AC006042.3	1469
3.59568	3.90421	1.03607e-05	692	NaN	364	857	IG_C_gene	7	-	ENSG00000234141	ENST00000451066		+	7949850	7950710	692	AC006042.4	692
-9.84696	-3.66482	5.69269e-08	722	NaN	2	52426	IG_C_gene	3	-	ENSG00000230084	ENST00000434363,ENST00000438017,ENST00000445452		+	42602000	42654400	461	AC006059.1	461;722;473
-7.74781	-6.26962	2.84635e-08	2196	NaN	1	6118	IG_C_gene	12	+	ENSG00000247853	ENST00000501075		+	6578620	6584740	2196	AC006064.2	2196
-2.76142	-2.76142	2.84635e-08	193	NaN	1	193	unprocessed_pseudogene	17	-	ENSG00000251439	ENST00000508151		+	41186900	41187100	193	AC006070.1	193
2.1882	2.1882	4.86725e-06	1068	NaN	171	1068	sense_overlapping	16	-	ENSG00000263235	ENST00000570409		+	3650640	3651700	1068	AC006111.2	1068
-1.24221	-1.24221	8.53904e-08	202	NaN	3	202	processed_pseudogene	19	-	ENSG00000268407	ENST00000596823		+	56793000	56793200	202	AC006115.2	202
-4.28184	-4.28184	8.53904e-08	1661	NaN	3	1661	TEC	19	+	ENSG00000279716	ENST00000624704		+	15398700	15400400	1661	AC006128.1	1661
-7.92684	-4.95632	8.53904e-08	2651	NaN	3	20779	IG_C_gene	7	+	ENSG00000223770	ENST00000439234,ENST00000454066		+	82009200	82030000	940	AC006145.1	2651;940
-13.6382	-7.24243	2.84635e-08	4310	NaN	1	362914	IG_C_gene	7	+	ENSG00000242593	ENST00000484322,ENST00000497598		+	124032000	124395000	439	AC006148.1	4310;439
-6.89523	-1.71971	2.27708e-07	750	NaN	8	27105	IG_C_gene	4	-	ENSG00000249502	ENST00000511010		+	17587500	17614600	750	AC006160.1	750
-3.01915	-3.01915	1.13854e-07	923	NaN	4	923	processed_pseudogene	7	+	ENSG00000238090	ENST00000423599		+	33380000	33380900	923	AC006195.1	923
-0.665935	-0.665935	2.13476e-06	3387	NaN	75	3387	lincRNA	12	+	ENSG00000256146	ENST00000544842		+	5315960	5319350	3387	AC006206.1	3387
-8.50668	-1.95323	2.56171e-07	992	NaN	9	93174	lincRNA	12	+	ENSG00000256417	ENST00000537192,ENST00000537714		+	5290480	5383650	648	AC006206.2	992;648
-4.0881	-0.843956	3.13098e-07	562	NaN	11	5325	IG_C_gene	12	+	ENSG00000283138	ENST00000637958,ENST00000638100		+	3752520	3757840	298	AC006207.1	562;298
-1.22972	-0.00950912	2.53325e-06	2550	NaN	89	5941	IG_C_gene	19	-	ENSG00000266921	ENST00000586860,ENST00000589021		+	43996900	44002800	2176	AC006213.1	2550;2176
-2.64469	-2.64469	8.53904e-08	534	NaN	3	534	lincRNA	18	-	ENSG00000272799	ENST00000609787		+	9912320	9912850	534	AC006238.1	534
2.77996	3.52086	1.26378e-05	1101	NaN	444	1840	IG_C_gene	3	+	ENSG00000243224	ENST00000464958,ENST00000483834		+	52239300	52241100	1056	AC006252.1	1056;1101
0.706918	0.706918	4.55415e-07	279	NaN	16	279	processed_pseudogene	3	+	ENSG00000270941	ENST00000603259		+	52734700	52735000	279	AC006254.2	279
-4.35508	-3.95686	5.69269e-08	884	NaN	2	1165	processed_pseudogene	3	+	ENSG00000271137	ENST00000603353		+	52753500	52754700	884	AC006254.3	884
2.73107	4.50111	7.57697e-05	3346	NaN	2662	11412	processed_transcript	19	+	ENSG00000268460	ENST00000593980,ENST00000596066,ENST00000598170		+	46203400	46214800	1316	AC006262.1	1316;3346;1634
-3.32378	-0.85826	1.42317e-07	258	NaN	5	1425	IG_C_gene	19	-	ENSG00000269745	ENST00000597337		+	46229000	46230400	258	AC006262.3	258
2.33303	3.42295	5.9204e-06	552	NaN	208	1175	lincRNA	19	-	ENSG00000268316	ENST00000596964		+	51839800	51840900	552	AC006272.1	552
-1.01194	-1.01194	4.26952e-07	861	NaN	15	861	lincRNA	19	-	ENSG00000272473	ENST00000606966		+	781001	781862	861	AC006273.1	861
1.99837	1.99837	6.43274e-06	1610	NaN	226	1610	TEC	19	+	ENSG00000279452	ENST00000624348		+	2949030	2950640	1610	AC006277.1	1610
-11.9929	-6.15551	2.84635e-08	2029	NaN	1	116014	IG_C_gene	11	+	ENSG00000246225	ENST00000499625,ENST00000525963,ENST00000528701		+	22829400	22945400	627	AC006299.1	2029;875;627
-7.82866	-1.63178	8.2544e-07	2558	NaN	29	187650	lincRNA	18	-	ENSG00000206129	ENST00000382897,ENST00000589754		+	56003600	56191300	555	AC006305.1	2558;555
-3.79101	-1.95556	1.42317e-07	552	NaN	5	1970	lincRNA	18	-	ENSG00000267399	ENST00000589617		+	56061100	56063100	552	AC006305.2	552
-0.125337	-0.125337	1.82166e-06	1987	NaN	64	1987	TEC	7	-	ENSG00000280388	ENST00000624598		+	76044000	76046000	1987	AC006330.1	1987
1.12445	1.12445	5.12342e-07	235	NaN	18	235	transcribed_processed_pseudogene	14	+	ENSG00000258513	ENST00000555526		+	74192600	74192800	235	AC006349.1	235
3.34229	3.34229	1.76473e-06	174	NaN	62	174	processed_pseudogene	7	-	ENSG00000261778	ENST00000567392		+	141173000	141173000	174	AC006362.1	174
-5.58839	0.82047	9.67758e-07	548	NaN	34	46563	IG_C_gene	2	+	ENSG00000236213	ENST00000419425		+	37600100	37646700	548	AC006369.1	548
-11.2039	-4.55913	2.84635e-08	671	NaN	1	67143	processed_transcript	7	-	ENSG00000243193	ENST00000494849,ENST00000589433,ENST00000626365,ENST00000627539,ENST00000629022,ENST00000631092		+	107067000	107134000	342	AC006387.1	342;541;671;443;363;359
-6.84035	-2.89688	8.53904e-08	636	NaN	3	9785	lincRNA	17	-	ENSG00000266588	ENST00000577621,ENST00000583161		+	39003200	39013000	510	AC006441.4	510;636
-2.77629	-2.0516	1.13854e-07	472	NaN	4	780	processed_pseudogene	4	-	ENSG00000249148	ENST00000510061		+	13631800	13632600	472	AC006445.2	472
-2.68991	-1.15638	2.56171e-07	571	NaN	9	1653	IG_C_gene	17	+	ENSG00000274996	ENST00000616263		+	38601000	38602700	571	AC006449.1	571
-6.33387	-6.33387	2.84635e-08	2296	NaN	1	2296	lincRNA	17	+	ENSG00000277969	ENST00000612330		+	38702500	38704700	2296	AC006449.6	2296
-2.77629	-2.42949	8.53904e-08	460	NaN	3	585	sense_overlapping	9	+	ENSG00000231227	ENST00000421041		+	124011000	124011000	460	AC006450.1	460
-4.98434	-4.35136	2.84635e-08	581	NaN	1	901	IG_C_gene	9	-	ENSG00000234921	ENST00000429482		+	124032000	124033000	581	AC006450.2	581
5.63406	5.63406	1.65373e-05	333	NaN	581	333	processed_pseudogene	7	+	ENSG00000227923	ENST00000454641		+	63354000	63354400	333	AC006455.3	333
-5.82777	-2.62839	8.53904e-08	528	NaN	3	4850	lincRNA	7	+	ENSG00000229301	ENST00000418297		+	63354500	63359300	528	AC006455.4	528
-7.12448	-1.82717	2.27708e-07	808	NaN	8	31773	IG_C_gene	2	-	ENSG00000228509	ENST00000411949,ENST00000421437,ENST00000428032		+	190677000	190709000	456	AC006460.1	717;808;456
-1.03143	2.12099	2.0636e-05	4744	NaN	725	42181	IG_C_gene	2	-	ENSG00000284052	ENST00000638173,ENST00000639359,ENST00000639429,ENST00000639682,ENST00000639773,ENST00000640211		+	190608000	190650000	552	AC006460.2	4744;574;1463;552;3197;1811
-3.45898	-3.45898	2.84635e-08	313	NaN	1	313	processed_pseudogene	7	+	ENSG00000228974	ENST00000487308		+	5560740	5561060	313	AC006483.1	313
-4.71586	-4.71586	2.84635e-08	748	NaN	1	748	processed_pseudogene	4	-	ENSG00000250505	ENST00000506077		+	10285000	10285700	748	AC006499.3	748
5.6222	5.99649	2.52186e-05	395	NaN	886	512	processed_pseudogene	2	+	ENSG00000224443	ENST00000419124		+	47705500	47706000	395	AC006509.2	395
-2.1617	-2.1617	3.98488e-07	1783	NaN	14	1783	TEC	12	-	ENSG00000279865	ENST00000624929		+	8080380	8082160	1783	AC006511.3	1783
-6.43194	-3.30082	5.69269e-08	561	NaN	2	4915	lincRNA	12	-	ENSG00000282080	ENST00000631571		+	8014090	8019010	561	AC006511.4	561
-7.04241	-1.50167	4.26952e-07	1209	NaN	15	56280	processed_transcript	12	+	ENSG00000284697	ENST00000546339,ENST00000639368		+	8082270	8138550	1198	AC006511.5	1198;1209
6.3008	6.3008	2.29415e-05	291	NaN	806	291	processed_pseudogene	12	+	ENSG00000239701	ENST00000468816		+	7032110	7032400	291	AC006512.1	291
1.97232	1.97232	1.90705e-06	486	NaN	67	486	processed_pseudogene	12	-	ENSG00000257078	ENST00000543250		+	7041160	7041640	486	AC006512.2	486
3.03682	3.03682	1.30078e-05	1585	NaN	457	1585	sense_intronic	19	-	ENSG00000261342	ENST00000567905		+	2727740	2729330	1585	AC006538.1	1585
-6.29049	-0.931841	2.84635e-07	543	NaN	10	22280	protein_coding	19	-	ENSG00000267001	ENST00000586572		+	2717770	2740050	543	AC006538.2	543
-2.61329	1.04096	2.04937e-06	996	NaN	72	12540	IG_C_gene	22	-	ENSG00000236540	ENST00000415503,ENST00000595864,ENST00000596334,ENST00000598339,ENST00000600617,ENST00000600937,ENST00000601746,ENST00000608610,ENST00000609191,ENST00000609644,ENST00000628442		+	20058000	20070600	508	AC006547.1	508;666;996;805;878;631;930;831;828;589;550
-9.94779	-9.94779	8.53904e-08	84332	NaN	3	84332	sense_overlapping	22	-	ENSG00000280156	ENST00000623130		+	16950100	17034400	84332	AC006548.3	84332
-0.667478	-0.667478	6.83123e-07	1085	NaN	24	1085	IG_C_gene	18	+	ENSG00000267150	ENST00000591211		+	14089900	14091000	1085	AC006557.1	1085
1.86792	1.86792	2.9602e-06	811	NaN	104	811	processed_pseudogene	18	+	ENSG00000270469	ENST00000603126		+	14054000	14054800	811	AC006557.5	811
-9.38606	-2.41372	8.53904e-08	455	NaN	3	57134	IG_C_gene	12	-	ENSG00000282022	ENST00000631830		+	8858140	8915280	455	AC006581.2	455
-2.2122	-2.2122	5.40806e-07	2506	NaN	19	2506	TEC	17	+	ENSG00000279606	ENST00000624834		+	56471100	56473600	2506	AC006600.2	2506
-2.8236	-2.19133	1.13854e-07	520	NaN	4	806	IG_C_gene	19	+	ENSG00000269194	ENST00000600669		+	49808900	49809700	520	AC006942.1	520
-9.50947	-3.22153	5.69269e-08	531	NaN	2	41491	IG_C_gene	7	+	ENSG00000237400	ENST00000435254		+	36463000	36504500	531	AC006960.2	531
2.68086	2.68086	6.74584e-06	1052	NaN	237	1052	TEC	X	-	ENSG00000279587	ENST00000624003		+	117895000	117896000	1052	AC006963.1	1052
0.716378	0.716378	9.67758e-07	589	NaN	34	589	processed_pseudogene	7	-	ENSG00000229365	ENST00000467608		+	157088000	157089000	589	AC006967.1	589
-0.57567	0.324079	5.40806e-07	432	NaN	19	806	lincRNA	7	-	ENSG00000236102	ENST00000426169		+	157058000	157059000	432	AC006967.2	432
-4.26304	-4.26304	5.69269e-08	1093	NaN	2	1093	lincRNA	7	+	ENSG00000269446	ENST00000594086		+	157110000	157111000	1093	AC006967.3	1093
-3.77259	-3.77259	2.84635e-08	389	NaN	1	389	processed_pseudogene	7	+	ENSG00000230191	ENST00000442064		+	56163100	56163500	389	AC006970.1	389
-10.0349	-5.72067	2.84635e-08	1501	NaN	1	29860	lincRNA	7	-	ENSG00000283504	ENST00000637928		+	148474000	148503000	1501	AC006974.1	1501
-0.650273	3.88753	1.81597e-05	1227	NaN	638	28501	lincRNA	7	-	ENSG00000283648	ENST00000637240		+	148544000	148572000	1227	AC006974.2	1227
-4.43809	-4.43809	5.69269e-08	1234	NaN	2	1234	processed_pseudogene	7	+	ENSG00000235859	ENST00000496846		+	30371500	30372700	1234	AC006978.1	1234
-3.72629	2.50694	3.78564e-06	666	NaN	133	50103	protein_coding	7	+	ENSG00000281593	ENST00000442800		+	30362400	30412500	666	AC006978.2	666
-11.0996	-7.07134	2.84635e-08	3828	NaN	1	62459	IG_C_gene	2	+	ENSG00000279317	ENST00000412065,ENST00000623861,ENST00000638886,ENST00000639259		+	210172000	210234000	506	AC006994.2	506;1285;1342;3828
-11.41	-3.43809	5.69269e-08	617	NaN	2	154906	processed_transcript	7	+	ENSG00000259628	ENST00000459742		+	77043700	77198600	617	AC007000.3	617
-9.19661	-4.69252	2.84635e-08	736	NaN	1	16701	processed_transcript	7	+	ENSG00000231183	ENST00000439318,ENST00000472463		+	76902500	76919200	349	AC007003.1	349;736
-6.33857	-3.42163	5.69269e-08	610	NaN	2	4607	IG_C_gene	16	-	ENSG00000262020	ENST00000572828		+	11066500	11071100	610	AC007014.1	610
-3.07284	-3.07284	5.69269e-08	479	NaN	2	479	sense_intronic	16	+	ENSG00000274038	ENST00000615581		+	11056600	11057000	479	AC007014.2	479
-3.20678	-1.24364	2.84635e-07	674	NaN	10	2628	lincRNA	7	-	ENSG00000227017	ENST00000430537		+	30176400	30179000	674	AC007036.1	674
-1.45964	-1.1331	1.99244e-07	437	NaN	7	548	sense_intronic	7	+	ENSG00000230751	ENST00000415934		+	30140900	30141400	437	AC007036.2	437
4.06037	4.06037	1.92698e-05	1155	NaN	677	1155	processed_pseudogene	2	-	ENSG00000235411	ENST00000438989		+	20239900	20241000	1155	AC007041.1	1155
-2.56984	-1.79467	1.13854e-07	395	NaN	4	676	processed_pseudogene	12	-	ENSG00000256912	ENST00000543168		+	9817350	9818020	395	AC007068.2	395
-1.10363	-1.10363	1.70781e-07	367	NaN	6	367	processed_pseudogene	2	+	ENSG00000237162	ENST00000420122		+	62939900	62940300	367	AC007098.1	367
-7.25086	-2.39778	1.13854e-07	600	NaN	4	17341	lincRNA	4	-	ENSG00000251410	ENST00000509666		+	27967700	27985100	600	AC007106.1	600
-1.61792	1.62007	2.19169e-06	713	NaN	77	6727	lincRNA	17	-	ENSG00000263004	ENST00000576313,ENST00000576871		+	57078300	57085000	449	AC007114.1	449;713
6.08288	6.08288	0.000290185	4281	NaN	10195	4281	IG_C_gene	17	-	ENSG00000263089	ENST00000576014		+	57092100	57096400	4281	AC007114.2	4281
-8.17481	-2.70268	2.84635e-07	1853	NaN	10	82253	IG_C_gene	7	+	ENSG00000229970	ENST00000424460		+	8262260	8344520	1853	AC007128.1	1853
-5.72366	0.353362	7.11586e-07	557	NaN	25	37603	lincRNA	7	+	ENSG00000272328	ENST00000435967,ENST00000606016		+	8303740	8341340	543	AC007128.2	557;543
-4.08484	-4.08484	2.84635e-08	483	NaN	1	483	processed_pseudogene	16	+	ENSG00000262516	ENST00000572774		+	3840530	3841010	483	AC007151.1	483
-5.04732	-5.04732	1.42317e-07	4706	NaN	5	4706	lincRNA	3	+	ENSG00000261146	ENST00000566529		+	137792000	137797000	4706	AC007159.1	4706
-1.48637	-1.48637	1.13854e-07	319	NaN	4	319	processed_pseudogene	14	-	ENSG00000176043	ENST00000488095		+	72929600	72929900	319	AC007160.1	319
-3.34567	-1.41281	3.98488e-07	1061	NaN	14	4051	transcribed_processed_pseudogene	7	-	ENSG00000234718	ENST00000418534,ENST00000423039,ENST00000599208,ENST00000628552		+	7738520	7742570	460	AC007161.1	1061;460;781;630
-1.96208	-1.96208	2.84635e-07	1109	NaN	10	1109	processed_pseudogene	7	-	ENSG00000270314	ENST00000604734		+	7735740	7736850	1109	AC007161.2	1109
-3.89124	1.28342	2.13476e-06	877	NaN	75	31676	IG_C_gene	2	-	ENSG00000230408	ENST00000447972		+	200780000	200812000	877	AC007163.1	877
-7.36771	-6.24511	2.84635e-08	2159	NaN	1	4701	IG_C_gene	14	-	ENSG00000224721	ENST00000455232		+	75574900	75579600	2159	AC007182.1	2159
-3.25787	-3.25787	3.13098e-07	2995	NaN	11	2995	TEC	19	-	ENSG00000279407	ENST00000623179		+	45714400	45717400	2995	AC007191.1	2995
-4.27283	1.11832	1.02468e-06	472	NaN	36	19808	IG_C_gene	19	-	ENSG00000269124	ENST00000596807		+	46320200	46340000	472	AC007193.2	472
-2.94868	-2.28531	1.13854e-07	555	NaN	4	879	unprocessed_pseudogene	19	-	ENSG00000273791	ENST00000621794		+	19908300	19909100	555	AC007204.1	555
-2.05669	-0.850785	3.41561e-07	616	NaN	12	1421	unprocessed_pseudogene	19	-	ENSG00000274800	ENST00000615022		+	19978200	19979600	616	AC007204.2	616
-0.955557	-0.955557	1.42317e-07	276	NaN	5	276	processed_pseudogene	12	-	ENSG00000242329	ENST00000464893		+	12840800	12841100	276	AC007215.1	276
1.83104	2.5656	3.55793e-06	601	NaN	125	1000	IG_C_gene	16	-	ENSG00000260488	ENST00000570197		+	11976800	11977800	601	AC007216.1	601
-2.01445	-2.01445	3.70025e-07	1495	NaN	13	1495	sense_intronic	16	-	ENSG00000261560	ENST00000568144		+	11881100	11882600	1495	AC007216.3	1495
-7.27104	-0.981459	2.84635e-07	562	NaN	10	43963	IG_C_gene	16	+	ENSG00000263307	ENST00000574364		+	11851600	11895600	562	AC007216.4	562
-7.39743	-2.62703	1.70781e-07	1055	NaN	6	28793	lincRNA	16	+	ENSG00000263033	ENST00000572466		+	11196200	11225000	1055	AC007220.1	1055
-3.544	-3.544	1.13854e-07	1328	NaN	4	1328	lincRNA	19	-	ENSG00000268568	ENST00000602145		+	56672600	56673900	1328	AC007228.2	1328
-4.93466	-4.93466	5.69269e-08	1741	NaN	2	1741	processed_pseudogene	2	-	ENSG00000231043	ENST00000434096		+	58460300	58462000	1741	AC007238.1	1741
-6.63819	-1.37697	7.68513e-07	1996	NaN	27	76550	protein_coding	2	+	ENSG00000284681	ENST00000641498		+	10122700	10199300	1996	AC007240.1	1996
-6.82806	-4.11733	2.84635e-08	494	NaN	1	3234	lincRNA	2	+	ENSG00000217258	ENST00000404616		+	10452300	10455600	494	AC007249.1	494
-4.94704	-4.34638	8.53904e-08	1737	NaN	3	2634	lincRNA	2	+	ENSG00000257135	ENST00000547349,ENST00000553181		+	10448700	10451300	732	AC007249.2	732;1737
1.93893	1.93893	2.41939e-06	631	NaN	85	631	processed_pseudogene	7	+	ENSG00000270196	ENST00000604053		+	29551500	29552200	631	AC007255.2	631
-5.60203	-5.60203	5.69269e-08	2765	NaN	2	2765	processed_pseudogene	2	-	ENSG00000213090	ENST00000392253		+	201411000	201413000	2765	AC007256.1	2765
-1.62151	3.0296	1.78751e-05	2189	NaN	628	55001	IG_C_gene	2	-	ENSG00000213981	ENST00000428156		+	170640000	170695000	2189	AC007277.1	2189
0.617078	1.02694	2.70403e-06	1327	NaN	95	1763	sense_intronic	2	+	ENSG00000234389	ENST00000450893		+	102439000	102440000	1327	AC007278.1	1327
0.979936	0.979936	1.65088e-06	837	NaN	58	837	processed_pseudogene	2	+	ENSG00000230799	ENST00000448547		+	201763000	201764000	837	AC007279.1	837
-9.34658	-3.97148	5.69269e-08	893	NaN	2	37061	IG_C_gene	7	+	ENSG00000227014	ENST00000419103,ENST00000422239		+	29988600	30025700	618	AC007285.1	618;893
4.36312	4.55479	1.75335e-05	746	NaN	616	852	IG_C_gene	19	+	ENSG00000267980	ENST00000594444		+	4363790	4364640	746	AC007292.1	746
3.07107	3.07107	1.52279e-05	1812	NaN	535	1812	IG_C_gene	19	-	ENSG00000269318	ENST00000593524		+	4356640	4358450	1812	AC007292.2	1812
-9.10422	-4.31107	2.84635e-08	565	NaN	1	15665	IG_C_gene	2	+	ENSG00000234818	ENST00000414538		+	10589200	10604800	565	AC007314.1	565
-4.95196	-4.95196	2.84635e-08	881	NaN	1	881	processed_pseudogene	2	+	ENSG00000172974	ENST00000467568		+	65205100	65206000	881	AC007318.1	881
-5.05675	-5.05675	2.27708e-07	7579	NaN	8	7579	lincRNA	22	-	ENSG00000280418	ENST00000624224		+	18951900	18959500	7579	AC007326.2	7579
-5.00501	-3.00501	5.69269e-08	457	NaN	2	1828	IG_C_gene	7	-	ENSG00000229679	ENST00000440788		+	36229300	36231100	457	AC007327.2	457
-5.48637	-5.48637	8.53904e-08	3828	NaN	3	3828	lincRNA	16	+	ENSG00000261997	ENST00000576365		+	55538200	55542000	3828	AC007336.1	3828
-3.30339	-3.04752	8.53904e-08	706	NaN	3	843	sense_intronic	16	+	ENSG00000259926	ENST00000565073		+	53448700	53449600	706	AC007342.1	706
-3.86593	-1.79467	1.13854e-07	395	NaN	4	1660	unprocessed_pseudogene	16	-	ENSG00000259962	ENST00000568878		+	53362000	53363700	395	AC007342.2	395
-6.56806	-5.47274	8.53904e-08	3792	NaN	3	8102	transcribed_unprocessed_pseudogene	16	-	ENSG00000260078	ENST00000565421,ENST00000565598		+	53365000	53373100	1218	AC007342.3	3792;1218
-0.509924	-0.509924	1.82166e-06	2594	NaN	64	2594	TEC	16	-	ENSG00000279344	ENST00000624289		+	53479000	53481600	2594	AC007342.6	2594
4.11024	4.11024	4.03612e-05	2337	NaN	1418	2337	TEC	16	-	ENSG00000279722	ENST00000624610		+	53487600	53489900	2337	AC007342.7	2337
-9.49841	-3.30339	2.84635e-08	281	NaN	1	20587	IG_C_gene	16	-	ENSG00000261049	ENST00000563879		+	54034000	54054600	281	AC007347.1	281
-13.1629	-5.16614	2.84635e-08	1022	NaN	1	261038	IG_C_gene	2	+	ENSG00000231969	ENST00000449714		+	149587000	149848000	1022	AC007364.1	1022
-5.68589	-4.5645	1.13854e-07	2694	NaN	4	5861	lincRNA	4	-	ENSG00000250371	ENST00000506899		+	12859100	12865000	2694	AC007370.2	2694
-1.08544	-1.08544	2.84635e-07	604	NaN	10	604	processed_pseudogene	14	-	ENSG00000258566	ENST00000557720		+	76690100	76690700	604	AC007376.1	604
-8.47761	-1.92385	1.42317e-07	540	NaN	5	50731	lincRNA	14	-	ENSG00000258569	ENST00000556271		+	76710700	76761400	540	AC007376.2	540
-6.2237	-1.64631	2.84635e-07	891	NaN	10	21272	lincRNA	7	+	ENSG00000237513	ENST00000415513,ENST00000417026		+	104941000	104962000	685	AC007384.1	685;891
6.87602	6.87602	1.76189e-05	150	NaN	619	150	processed_pseudogene	2	-	ENSG00000224646	ENST00000421570		+	74754700	74754800	150	AC007387.1	150
-6.06521	0.44044	3.41561e-06	2517	NaN	120	228707	IG_C_gene	2	+	ENSG00000231312	ENST00000366187,ENST00000415640,ENST00000422128,ENST00000425775,ENST00000426083,ENST00000438649,ENST00000443038,ENST00000445520,ENST00000446698,ENST00000449569,ENST00000451547		+	39436600	39665300	329	AC007388.1	523;458;596;527;1438;1901;522;499;593;2517;329
-1.32277	-1.32277	1.42317e-07	356	NaN	5	356	processed_pseudogene	2	-	ENSG00000233159	ENST00000415722		+	37194400	37194700	356	AC007390.1	356
-1.36144	-1.36144	1.4801e-06	3803	NaN	52	3803	sense_intronic	2	+	ENSG00000272054	ENST00000606229		+	37208900	37212700	3803	AC007390.2	3803
4.51479	6.04728	3.33307e-05	504	NaN	1171	1458	lincRNA	2	+	ENSG00000232028	ENST00000433893		+	37325300	37326800	504	AC007391.1	504
-3.55028	0.921461	4.07027e-06	2149	NaN	143	47683	lincRNA	2	-	ENSG00000234350	ENST00000442456,ENST00000623667,ENST00000623867,ENST00000624200,ENST00000624287		+	170723000	170771000	111	AC007405.1	2149;932;132;111;594
-6.9495	-3.53528	5.69269e-08	660	NaN	2	7036	lincRNA	2	+	ENSG00000239467	ENST00000426475,ENST00000429172		+	170771000	170778000	561	AC007405.3	660;561
-5.79923	-5.79923	5.69269e-08	3170	NaN	2	3170	sense_overlapping	12	-	ENSG00000261799	ENST00000570140		+	273953	277123	3170	AC007406.5	3170
-2.86593	-2.86593	5.69269e-08	415	NaN	2	415	processed_pseudogene	2	-	ENSG00000227187	ENST00000421086		+	175034000	175034000	415	AC007435.1	415
-4.0908	-3.59732	5.69269e-08	689	NaN	2	970	IG_C_gene	17	+	ENSG00000266473	ENST00000585193		+	67244800	67245800	689	AC007448.3	689
1.72958	4.33105	9.62065e-06	478	NaN	338	2901	IG_C_gene	16	+	ENSG00000261393	ENST00000568427		+	50368600	50371500	478	AC007493.2	478
-3.15385	-3.15385	8.53904e-08	760	NaN	3	760	processed_pseudogene	16	+	ENSG00000260012	ENST00000562293		+	47262700	47263500	760	AC007494.1	760
-1.02012	1.98153	3.01713e-06	764	NaN	106	6119	IG_C_gene	16	+	ENSG00000260744	ENST00000563757		+	47196300	47202400	764	AC007494.2	764
-3.12122	-3.12122	8.53904e-08	743	NaN	3	743	TEC	16	+	ENSG00000279509	ENST00000624660		+	47218000	47218800	743	AC007494.3	743
-1.86332	-0.698392	4.55415e-07	739	NaN	16	1657	IG_C_gene	16	-	ENSG00000260194	ENST00000565641		+	53998300	54000000	739	AC007496.1	739
-0.941132	-0.941132	1.7932e-06	3443	NaN	63	3443	TEC	16	+	ENSG00000280392	ENST00000624987		+	53991000	53994500	3443	AC007496.3	3443
-1.97889	-1.97889	1.42317e-07	561	NaN	5	561	sense_intronic	16	-	ENSG00000275191	ENST00000610421		+	53628300	53628800	561	AC007497.1	561
-10.1147	-2.73502	5.69269e-08	379	NaN	2	63117	lincRNA	12	-	ENSG00000258272	ENST00000548740		+	96422300	96485400	379	AC007513.1	379
-4.67279	-4.67279	8.53904e-08	2178	NaN	3	2178	lincRNA	12	+	ENSG00000255871	ENST00000418574		+	16693800	16696000	2178	AC007529.1	2178
-9.33387	-4.93383	2.84635e-08	870	NaN	1	18368	IG_C_gene	16	+	ENSG00000261369	ENST00000564739		+	47299400	47317800	870	AC007533.1	870
0.404774	0.404774	7.4005e-07	559	NaN	26	559	sense_intronic	12	+	ENSG00000277595	ENST00000619452		+	110032000	110033000	559	AC007546.1	559
-4.18855	-4.18855	2.84635e-08	519	NaN	1	519	processed_pseudogene	7	-	ENSG00000232736	ENST00000457394		+	35768100	35768600	519	AC007551.1	519
0.951893	0.951893	1.7932e-06	927	NaN	63	927	processed_pseudogene	12	+	ENSG00000256450	ENST00000540992		+	16513400	16514400	927	AC007552.1	927
-5.33009	-4.24845	2.84635e-08	541	NaN	1	1145	lincRNA	2	+	ENSG00000227021	ENST00000451711		+	216868000	216869000	541	AC007557.1	541
-3.12316	-2.77135	8.53904e-08	583	NaN	3	744	IG_C_gene	2	-	ENSG00000231597	ENST00000440900		+	216854000	216855000	583	AC007557.2	583
-1.9846	-1.82901	8.82367e-07	3135	NaN	31	3492	lincRNA	2	-	ENSG00000236295	ENST00000418591		+	216870000	216874000	3135	AC007557.3	3135
-5.70229	-3.91715	2.84635e-08	430	NaN	1	1482	IG_C_gene	2	-	ENSG00000237479	ENST00000421907		+	216866000	216868000	430	AC007557.4	430
-2.06781	0.987641	1.36625e-06	689	NaN	48	5728	lincRNA	2	+	ENSG00000229352	ENST00000434973		+	216800000	216805000	689	AC007563.1	689
-10.1918	-1.10756	2.56171e-07	552	NaN	9	299616	IG_C_gene	2	+	ENSG00000236886	ENST00000447289,ENST00000607591		+	216694000	216994000	394	AC007563.2	552;394
-3.70424	-3.70424	2.84635e-08	371	NaN	1	371	processed_pseudogene	2	-	ENSG00000237930	ENST00000433233		+	216786000	216786000	371	AC007563.3	371
-10.2242	-4.49764	2.84635e-08	643	NaN	1	34047	IG_C_gene	7	+	ENSG00000244055	ENST00000427458,ENST00000441539		+	92457600	92491600	395	AC007566.1	643;395
-5.90113	-4.08484	2.84635e-08	483	NaN	1	1701	IG_C_gene	16	+	ENSG00000263279	ENST00000576710		+	10691300	10693000	483	AC007595.1	483
-1.74254	-1.68425	1.62242e-06	5214	NaN	57	5429	IG_C_gene	16	+	ENSG00000260249	ENST00000570167,ENST00000570241		+	50666200	50671600	1109	AC007608.3	5214;1109
-6.44188	-1.12896	2.27708e-07	498	NaN	8	19796	IG_C_gene	16	-	ENSG00000259843	ENST00000568130		+	50046400	50066200	498	AC007610.1	498
-3.04448	1.97522	2.61864e-06	666	NaN	92	21605	IG_C_gene	16	-	ENSG00000260381	ENST00000566770		+	50100300	50121900	666	AC007610.2	666
-5.22221	-5.22221	5.69269e-08	2125	NaN	2	2125	TEC	16	+	ENSG00000279356	ENST00000623307		+	50072900	50075000	2125	AC007610.4	2125
0.192038	4.11032	7.11586e-06	412	NaN	250	6229	lincRNA	12	+	ENSG00000255670	ENST00000544086		+	12485400	12491600	412	AC007619.1	412
-8.98044	-4.99868	2.84635e-08	910	NaN	1	14377	sense_overlapping	12	+	ENSG00000256139	ENST00000541704		+	109111000	109126000	910	AC007637.1	910
-4.15977	-3.95278	1.13854e-07	1763	NaN	4	2035	lincRNA	17	-	ENSG00000262079	ENST00000576751		+	55325800	55327800	1763	AC007638.1	1763
-1.67775	0.128866	9.10831e-07	833	NaN	32	2914	lincRNA	17	+	ENSG00000263680	ENST00000577281		+	72425900	72428900	833	AC007639.1	833
-3.15711	0.282835	1.50856e-06	1240	NaN	53	13457	unprocessed_pseudogene	22	+	ENSG00000161132	ENST00000438948		+	20299800	20313200	1240	AC007663.1	1240
-3.06424	-1.59005	7.4005e-07	2228	NaN	26	6190	IG_C_gene	22	-	ENSG00000249923	ENST00000506039		+	20198700	20204900	2228	AC007663.2	2228
-1.47046	-1.47046	2.27708e-07	631	NaN	8	631	sense_intronic	22	-	ENSG00000273343	ENST00000608275		+	20318100	20318700	631	AC007663.4	631
-2.60999	-0.312442	1.4801e-06	1838	NaN	52	9036	IG_C_gene	22	-	ENSG00000236754	ENST00000443935,ENST00000611039		+	17580200	17589200	507	AC007666.1	1838;507
-2.63685	0.734737	5.72116e-06	3438	NaN	201	35584	IG_C_gene	2	+	ENSG00000270571	ENST00000604271		+	75154400	75189900	3438	AC007681.1	3438
-4.73692	-4.73692	2.84635e-08	759	NaN	1	759	processed_pseudogene	12	+	ENSG00000241352	ENST00000475592		+	12851000	12851700	759	AC007688.1	759
-2.48793	2.14156	3.47254e-06	787	NaN	122	19480	IG_C_gene	16	-	ENSG00000260616	ENST00000564510,ENST00000575917		+	50783900	50803300	358	AC007728.1	787;358
-8.07951	-5.33387	5.69269e-08	2296	NaN	2	15399	IG_C_gene	16	-	ENSG00000261644	ENST00000563315,ENST00000567728		+	50727400	50742800	1150	AC007728.2	2296;1150
-6.74792	-4.75533	1.13854e-07	3075	NaN	4	12237	IG_C_gene	2	-	ENSG00000233251	ENST00000432793,ENST00000447423,ENST00000596663		+	56173500	56185800	1623	AC007743.1	1657;1623;3075
-2.03933	-2.03933	1.42317e-07	585	NaN	5	585	lincRNA	2	+	ENSG00000259855	ENST00000564299		+	216996000	216996000	585	AC007749.1	585
0.269252	1.98515	1.62242e-05	4098	NaN	570	13462	IG_C_gene	2	+	ENSG00000236841	ENST00000418968,ENST00000609668		+	162160000	162173000	632	AC007750.1	4098;632
-10.3484	-3.17832	8.53904e-08	773	NaN	3	111327	processed_transcript	17	+	ENSG00000267009	ENST00000586515,ENST00000590353,ENST00000591567,ENST00000592030		+	68413600	68524900	549	AC007780.1	572;719;549;773
-6.79918	1.36289	8.53904e-07	332	NaN	30	95097	lincRNA	19	+	ENSG00000267922	ENST00000597989		+	46101100	46196200	332	AC007785.1	332
0.207756	0.747336	3.21637e-06	1916	NaN	113	2785	processed_pseudogene	19	-	ENSG00000268053	ENST00000598627		+	46111100	46113900	1916	AC007785.2	1916
0.492914	2.69777	3.52947e-06	544	NaN	124	2508	lincRNA	19	+	ENSG00000268401	ENST00000595955,ENST00000601033		+	46027700	46030200	518	AC007785.3	544;518
-1.58802	-1.58802	1.99244e-07	599	NaN	7	599	TEC	19	+	ENSG00000279044	ENST00000625100		+	13082000	13082600	599	AC007787.2	599
-3.69122	-3.19502	8.53904e-08	782	NaN	3	1103	processed_pseudogene	7	-	ENSG00000226205	ENST00000439081		+	133732000	133734000	782	AC007790.1	782
-0.360581	-0.360581	3.13098e-07	402	NaN	11	402	TEC	19	-	ENSG00000280103	ENST00000623023		+	3355550	3355960	402	AC007792.1	402
4.4661	4.4661	3.46116e-05	1566	NaN	1216	1566	lincRNA	3	+	ENSG00000260743	ENST00000569932		+	179340000	179342000	1566	AC007823.1	1566
3.82659	7.24657	0.000110552	728	NaN	3884	7792	lincRNA	12	+	ENSG00000249094	ENST00000446473		+	109881000	109888000	728	AC007834.1	728
-1.51769	-1.46217	7.4005e-07	2039	NaN	26	2119	processed_pseudogene	19	-	ENSG00000269069	ENST00000597336		+	40023400	40025500	2039	AC007842.1	2039
-5.40282	-1.71842	4.26952e-07	1405	NaN	15	18063	lincRNA	12	+	ENSG00000255983	ENST00000538430		+	5388590	5406650	1405	AC007848.1	1405
-1.60109	-1.60109	5.69269e-07	1727	NaN	20	1727	lincRNA	12	-	ENSG00000256218	ENST00000543308		+	5366050	5367770	1727	AC007848.2	1727
1.03892	1.03892	9.67758e-07	471	NaN	34	471	processed_pseudogene	3	+	ENSG00000244381	ENST00000484597		+	169709000	169710000	471	AC007849.2	471
1.54911	2.11036	6.97355e-06	1615	NaN	245	2383	processed_transcript	2	+	ENSG00000281195	ENST00000434786		+	71373900	71376300	1615	AC007878.1	1615
-5.29464	1.17673	1.25239e-06	554	NaN	44	49157	lincRNA	2	+	ENSG00000224342	ENST00000435643		+	207174000	207223000	554	AC007879.1	554
-2.71586	-2.71586	2.84635e-08	187	NaN	1	187	unprocessed_pseudogene	2	+	ENSG00000233870	ENST00000437460		+	71178600	71178800	187	AC007881.1	187
-1.32806	-0.462875	3.70025e-07	510	NaN	13	929	sense_intronic	16	+	ENSG00000261291	ENST00000568648		+	53168500	53169400	510	AC007906.1	510
-0.123157	-0.123157	1.99244e-07	217	NaN	7	217	processed_pseudogene	3	+	ENSG00000224611	ENST00000429380		+	172522000	172522000	217	AC007919.1	217
-6.53255	-4.55374	1.13854e-07	2674	NaN	4	10540	IG_C_gene	3	-	ENSG00000198491	ENST00000356133		+	187197000	187208000	2674	AC007920.1	2674
-4.70618	-4.70618	5.69269e-08	1486	NaN	2	1486	lincRNA	17	+	ENSG00000262292	ENST00000572818		+	19160800	19162300	1486	AC007952.5	1486
-1.79832	-1.79832	7.68513e-07	2673	NaN	27	2673	IG_C_gene	17	-	ENSG00000262319	ENST00000573168		+	19141000	19143700	2673	AC007952.6	2673
0.881599	0.881599	1.39471e-06	757	NaN	49	757	lincRNA	17	-	ENSG00000263394	ENST00000583141		+	19091100	19091800	757	AC007952.7	757
-4.11733	-4.11733	2.84635e-08	494	NaN	1	494	processed_pseudogene	14	+	ENSG00000258510	ENST00000554198		+	77359400	77359900	494	AC007954.1	494
-1.36485	-1.36485	3.70025e-07	953	NaN	13	953	processed_pseudogene	8	-	ENSG00000183663	ENST00000513953		+	96068700	96069700	953	AC007992.1	953
-2.87459	-2.87459	1.13854e-07	835	NaN	4	835	processed_pseudogene	8	-	ENSG00000271349	ENST00000604771		+	96127000	96127800	835	AC007992.2	835
-6.64891	-3.08584	8.53904e-08	725	NaN	3	8569	processed_transcript	17	-	ENSG00000282199	ENST00000585329,ENST00000591374		+	43914400	43923000	445	AC007993.3	725;445
-6.47559	-6.47559	2.84635e-08	2533	NaN	1	2533	lincRNA	18	-	ENSG00000275512	ENST00000612496		+	35404000	35406500	2533	AC007998.4	2533
0.174416	0.174416	2.56171e-07	227	NaN	9	227	unprocessed_pseudogene	12	-	ENSG00000256378	ENST00000545989		+	27935500	27935700	227	AC008011.1	227
-5.92218	-4.5677	2.84635e-08	675	NaN	1	1726	unprocessed_pseudogene	12	-	ENSG00000270926	ENST00000605711		+	31105100	31106800	675	AC008013.3	675
-11.4937	-3.19963	1.70781e-07	1569	NaN	6	492481	lincRNA	12	+	ENSG00000257261	ENST00000551021,ENST00000551503,ENST00000611243		+	46383700	46876200	281	AC008014.1	281;829;1569
1.72735	1.72735	1.4801e-06	447	NaN	52	447	processed_pseudogene	17	-	ENSG00000239246	ENST00000460492		+	62516300	62516800	447	AC008026.1	447
2.0763	2.56547	1.01045e-05	1707	NaN	355	2396	sense_intronic	17	+	ENSG00000264546	ENST00000583426		+	62549700	62552100	1707	AC008026.3	1707
-5.51758	-3.38651	5.97733e-07	6251	NaN	21	27382	IG_C_gene	3	-	ENSG00000239219	ENST00000469301,ENST00000483289,ENST00000487580,ENST00000600502		+	169939000	169967000	500	AC008040.1	1738;6251;500;1044
-12.9887	-4.47274	2.84635e-08	632	NaN	1	231350	lincRNA	14	-	ENSG00000259124	ENST00000554926		+	76495400	76726700	632	AC008050.1	632
-6.64884	-3.44602	1.42317e-07	1551	NaN	5	14281	lincRNA	7	+	ENSG00000218672	ENST00000401499		+	155382000	155396000	1551	AC008060.1	1551
-10.3004	-4.22966	2.84635e-08	534	NaN	1	35894	lincRNA	7	-	ENSG00000236544	ENST00000419225		+	155421000	155457000	534	AC008060.3	534
-5.07134	-3.49089	5.69269e-08	640	NaN	2	1914	IG_C_gene	2	+	ENSG00000230918	ENST00000418335		+	162073000	162075000	640	AC008063.1	640
-4.06176	-2.85779	8.53904e-08	619	NaN	3	1426	lincRNA	2	+	ENSG00000233397	ENST00000432251		+	162093000	162095000	619	AC008063.2	619
0.584662	2.36094	2.78942e-06	543	NaN	98	1860	IG_C_gene	2	-	ENSG00000223754	ENST00000429717		+	24199800	24201700	543	AC008073.1	543
-5.07782	-1.17129	8.2544e-07	1859	NaN	29	27878	IG_C_gene	22	-	ENSG00000187979	ENST00000434390		+	18178000	18205900	1859	AC008079.1	1859
-0.181179	-0.181179	1.79889e-05	20396	NaN	632	20396	IG_C_gene	22	-	ENSG00000280007	ENST00000623543		+	18110800	18131200	20396	AC008079.2	20396
-5.44276	-4.21608	5.69269e-08	1058	NaN	2	2476	lincRNA	7	+	ENSG00000173862	ENST00000311067		+	33726000	33728500	1058	AC008080.1	1058
-1.96338	-1.96338	1.13854e-07	444	NaN	4	444	lincRNA	12	+	ENSG00000276454	ENST00000615076		+	47265700	47266100	444	AC008083.3	444
-3.37475	-3.37475	1.13854e-07	1181	NaN	4	1181	sense_intronic	22	-	ENSG00000279987	ENST00000623570		+	18883500	18884700	1181	AC008103.1	1181
-3.56557	-2.67748	3.13098e-07	2003	NaN	11	3707	IG_C_gene	17	-	ENSG00000233175	ENST00000393507,ENST00000587534		+	45238000	45241700	377	AC008105.1	377;2003
-1.09615	1.56051	1.70781e-06	579	NaN	60	3651	IG_C_gene	17	-	ENSG00000233483	ENST00000420431,ENST00000589518,ENST00000591361		+	45245200	45248800	393	AC008105.2	579;393;550
-0.935049	2.87046	1.63665e-05	2238	NaN	575	31292	IG_C_gene	17	-	ENSG00000267121	ENST00000585471,ENST00000586376,ENST00000590495,ENST00000590522,ENST00000591365		+	45190900	45222200	386	AC008105.3	1077;844;652;386;2238
-8.43503	-1.0516	3.98488e-07	826	NaN	14	137915	lincRNA	18	+	ENSG00000266602	ENST00000583163		+	1509180	1647100	826	AC008109.1	826
-3.76701	-3.76701	5.69269e-08	775	NaN	2	775	lincRNA	12	+	ENSG00000275963	ENST00000619780		+	12648900	12649700	775	AC008115.4	775
-3.92718	-3.92718	2.84635e-08	433	NaN	1	433	IG_C_gene	12	-	ENSG00000274797	ENST00000618726		+	50953900	50954400	433	AC008121.3	433
-1.13178	-1.13178	4.4403e-06	9730	NaN	156	9730	lincRNA	12	-	ENSG00000273015	ENST00000609803		+	45718000	45727800	9730	AC008124.1	9730
-2.858	-1.59182	1.96398e-06	5920	NaN	69	14239	transcribed_processed_pseudogene	22	+	ENSG00000161103	ENST00000342005,ENST00000412938,ENST00000416498,ENST00000419447		+	18846800	18861000	359	AC008132.1	1389;5920;359;2068
-5.05119	-0.0538254	3.13098e-07	325	NaN	11	10381	IG_C_gene	12	+	ENSG00000257256	ENST00000551284		+	50219600	50230000	325	AC008147.1	325
4.49778	4.7932	0.000130676	4713	NaN	4591	5784	sense_intronic	12	-	ENSG00000257298	ENST00000552061		+	50185600	50191400	4713	AC008147.2	4713
-6.37384	-2.52211	5.69269e-08	327	NaN	2	4721	lincRNA	7	-	ENSG00000229177	ENST00000453087		+	134346000	134351000	327	AC008154.1	327
-0.109657	5.33308	0.000187403	4649	NaN	6584	202203	transcribed_unitary_pseudogene	7	-	ENSG00000233491	ENST00000412900,ENST00000413944,ENST00000455420,ENST00000636004,ENST00000636281		+	81489200	81691400	763	AC008163.1	763;4649;4363;2889;1455
-3.37471	1.33587	2.47632e-06	981	NaN	87	25686	transcribed_unprocessed_pseudogene	7	-	ENSG00000230189	ENST00000411606		+	66427900	66453600	981	AC008267.2	981
-10.2013	-4.64469	2.84635e-08	712	NaN	1	33511	unprocessed_pseudogene	7	+	ENSG00000234500	ENST00000448776		+	66511600	66545100	712	AC008267.3	712
-0.805586	-0.805586	6.83123e-07	1194	NaN	24	1194	TEC	7	+	ENSG00000279785	ENST00000624570		+	66474600	66475700	1194	AC008267.7	1194
1.63384	2.84438	4.63954e-06	646	NaN	163	1495	lincRNA	2	+	ENSG00000229321	ENST00000438070		+	206867000	206868000	646	AC008269.1	646
-6.5188	-2.52777	1.99244e-07	1149	NaN	7	18270	IG_C_gene	2	+	ENSG00000223642	ENST00000420020,ENST00000594921,ENST00000608714,ENST00000626302,ENST00000627036		+	159386000	159405000	153	AC008277.1	555;1149;584;153;174
-4.8074	-4.8074	2.84635e-08	797	NaN	1	797	processed_pseudogene	2	+	ENSG00000270893	ENST00000605196		+	159444000	159445000	797	AC008277.2	797
-8.69558	-4.31871	2.84635e-08	568	NaN	1	11801	IG_C_gene	2	-	ENSG00000224194	ENST00000431117		+	15668700	15680500	568	AC008278.1	568
-2.43106	-2.43106	5.69269e-08	307	NaN	2	307	processed_pseudogene	2	-	ENSG00000241114	ENST00000455473		+	54080000	54080300	307	AC008280.2	307
-2.37669	-0.597198	4.83879e-07	732	NaN	17	2513	lincRNA	2	+	ENSG00000272156	ENST00000606436		+	54082600	54085100	732	AC008280.3	732
-7.20238	-2.94045	5.69269e-08	437	NaN	2	8384	lincRNA	19	-	ENSG00000268186	ENST00000600941		+	48262900	48271300	437	AC008392.1	437
-5.04241	-4.41451	2.84635e-08	607	NaN	1	938	sense_intronic	19	+	ENSG00000268051	ENST00000601752		+	37963900	37964800	607	AC008395.1	607
-2.63657	-2.63657	2.84635e-08	177	NaN	1	177	unprocessed_pseudogene	5	+	ENSG00000248293	ENST00000511864		+	174927000	174927000	177	AC008413.1	177
0.99925	0.99925	1.30932e-06	655	NaN	46	655	processed_pseudogene	5	-	ENSG00000251583	ENST00000503102		+	149932000	149933000	655	AC008427.1	655
-6.33857	-5.18228	5.69269e-08	2067	NaN	2	4607	IG_C_gene	5	-	ENSG00000204758	ENST00000518818,ENST00000518894,ENST00000520067		+	172955000	172959000	548	AC008429.1	2067;548;966
-8.47943	-2.68466	8.53904e-08	549	NaN	3	30477	IG_C_gene	5	-	ENSG00000249637	ENST00000507521		+	140371000	140401000	549	AC008438.1	549
-5.99541	-0.947038	2.27708e-07	439	NaN	8	14527	IG_C_gene	19	-	ENSG00000228323	ENST00000455835		+	53854600	53869100	439	AC008440.1	439
-4.01236	-2.70034	8.53904e-08	555	NaN	3	1378	lincRNA	19	+	ENSG00000232324	ENST00000422045		+	53864800	53866100	555	AC008440.3	555
-8.1123	-3.54183	5.69269e-08	663	NaN	2	15753	IG_C_gene	5	-	ENSG00000253660	ENST00000523050		+	167938000	167953000	663	AC008464.1	663
-3.79832	-3.79832	2.84635e-08	396	NaN	1	396	processed_pseudogene	19	+	ENSG00000213303	ENST00000463278		+	11523400	11523800	396	AC008481.1	396
-0.134066	-0.134066	4.83879e-07	531	NaN	17	531	processed_pseudogene	19	+	ENSG00000213304	ENST00000483614		+	11522000	11522500	531	AC008481.2	531
-8.85207	-3.08981	8.53904e-08	727	NaN	3	39459	protein_coding	19	-	ENSG00000267477	ENST00000585656		+	11466200	11505700	727	AC008481.3	727
-4.8778	1.62941	1.42317e-06	460	NaN	50	41843	IG_C_gene	5	-	ENSG00000250258	ENST00000421252		+	79774300	79816200	460	AC008496.2	460
-5.4586	-4.62155	2.56171e-07	6306	NaN	9	11265	processed_transcript	5	-	ENSG00000283462	ENST00000636240,ENST00000637009,ENST00000637345,ENST00000637363,ENST00000637582,ENST00000637847		+	103880000	103891000	628	AC008505.1	628;6306;1766;2714;2025;703
-8.28449	-3.36125	5.69269e-08	585	NaN	2	17750	lincRNA	5	+	ENSG00000248588	ENST00000502383		+	92826300	92844000	585	AC008517.1	585
-6.40108	-5.0908	5.69269e-08	1940	NaN	2	4811	IG_C_gene	5	+	ENSG00000249175	ENST00000513849		+	94788800	94793600	1940	AC008534.1	1940
-0.554823	-0.554823	4.55415e-07	669	NaN	16	669	IG_C_gene	5	+	ENSG00000270067	ENST00000602872		+	112893000	112894000	669	AC008536.1	669
-3.61604	-3.61604	2.84635e-08	349	NaN	1	349	IG_C_gene	5	+	ENSG00000272389	ENST00000607284		+	112898000	112898000	349	AC008536.2	349
0.527935	0.527935	2.30554e-06	1599	NaN	81	1599	TEC	5	+	ENSG00000279522	ENST00000623282		+	112895000	112897000	1599	AC008536.3	1599
-2.23889	-2.23889	3.98488e-07	1881	NaN	14	1881	TEC	19	+	ENSG00000279108	ENST00000623128		+	40840200	40842000	1881	AC008537.3	1881
-5.6511	-1.69122	3.41561e-07	1103	NaN	12	17164	IG_C_gene	19	-	ENSG00000282951	ENST00000595728		+	40779800	40796900	1103	AC008537.4	1103
-5.683	-1.89305	9.10831e-07	3383	NaN	32	46794	lincRNA	19	+	ENSG00000197332	ENST00000344893		+	11639800	11686600	3383	AC008543.1	3383
-2.65278	-1.35462	5.40806e-07	1383	NaN	19	3401	unprocessed_pseudogene	19	-	ENSG00000220949	ENST00000436907		+	11756500	11759900	1383	AC008543.2	1383
-3.31721	-0.0210773	4.83879e-07	491	NaN	17	4823	sense_intronic	19	-	ENSG00000266922	ENST00000586983		+	11726000	11730800	491	AC008543.3	491
-3.07465	-1.63494	1.42317e-07	442	NaN	5	1199	lincRNA	19	-	ENSG00000267089	ENST00000585694		+	11841200	11842400	442	AC008543.4	442
1.62745	1.62745	7.77052e-06	2515	NaN	273	2515	IG_C_gene	19	-	ENSG00000267646	ENST00000589227		+	11796100	11798600	2515	AC008543.5	2515
-6.59784	-6.59784	2.84635e-08	2757	NaN	1	2757	lincRNA	19	-	ENSG00000261754	ENST00000561778		+	34811600	34814300	2757	AC008555.1	2757
-2.46267	-0.746866	3.15944e-06	5302	NaN	111	17416	lincRNA	19	+	ENSG00000269086	ENST00000600348,ENST00000601776		+	34837900	34855300	1714	AC008555.2	1714;5302
-6.13041	-3.95686	2.84635e-08	442	NaN	1	1994	lincRNA	19	-	ENSG00000270544	ENST00000603717		+	34902200	34904200	442	AC008555.3	442
-1.73375	-1.73375	1.70781e-07	568	NaN	6	568	processed_pseudogene	19	+	ENSG00000270624	ENST00000605481		+	34866400	34866900	568	AC008555.4	568
-2.6105	1.69859	1.85012e-06	570	NaN	65	11299	lincRNA	19	-	ENSG00000271109	ENST00000603718,ENST00000604749		+	34849300	34860600	515	AC008555.5	515;570
0.451661	0.991835	9.10831e-07	458	NaN	32	666	lincRNA	19	-	ENSG00000271171	ENST00000605047		+	34904400	34905100	458	AC008555.6	458
-4.35631	-4.35631	2.84635e-08	583	NaN	1	583	processed_pseudogene	19	+	ENSG00000271666	ENST00000605008		+	34825400	34826000	583	AC008555.7	583
4.01685	4.01685	3.50954e-05	2168	NaN	1233	2168	TEC	19	-	ENSG00000280106	ENST00000623602		+	34949000	34951200	2168	AC008555.8	2168
-6.16331	-6.16331	2.84635e-08	2040	NaN	1	2040	lincRNA	19	+	ENSG00000277013	ENST00000610908		+	33906400	33908400	2040	AC008556.1	2040
-3.13763	-2.91548	1.13854e-07	859	NaN	4	1002	lincRNA	19	+	ENSG00000278611	ENST00000613560,ENST00000619671		+	9538730	9539730	595	AC008567.3	595;859
-12.4357	-4.8502	2.84635e-08	821	NaN	1	157695	lincRNA	5	+	ENSG00000229855	ENST00000433406,ENST00000594690,ENST00000596736,ENST00000597452,ENST00000599562,ENST00000609647,ENST00000627271		+	121200000	121357000	424	AC008568.1	765;693;589;821;725;424;556
5.02672	5.02672	7.53997e-05	2313	NaN	2649	2313	TEC	5	+	ENSG00000279860	ENST00000623862		+	121363000	121365000	2313	AC008568.2	2313
-13.7985	-4.47046	2.84635e-08	631	NaN	1	405557	IG_C_gene	5	-	ENSG00000251680	ENST00000503616,ENST00000515569		+	129500000	129906000	462	AC008591.1	631;462
-6.51437	-4.31617	2.84635e-08	567	NaN	1	2602	IG_C_gene	5	-	ENSG00000253858	ENST00000524312		+	170484000	170486000	567	AC008619.1	567
-1.02383	-1.02383	2.27708e-07	463	NaN	8	463	processed_pseudogene	4	-	ENSG00000270669	ENST00000603341		+	77216400	77216900	463	AC008638.3	463
-6.83282	-1.50286	8.53904e-08	242	NaN	3	9734	IG_C_gene	19	-	ENSG00000267375	ENST00000585999		+	38683900	38693600	242	AC008649.2	242
-0.693359	2.81193	2.13476e-06	304	NaN	75	3452	IG_C_gene	19	-	ENSG00000269392	ENST00000597049		+	50365900	50369300	304	AC008655.2	304
-5.5677	-1.45744	1.70781e-07	469	NaN	6	8100	IG_C_gene	5	+	ENSG00000250692	ENST00000504413		+	139848000	139856000	469	AC008667.2	469
-6.66031	-4.2801	2.84635e-08	553	NaN	1	2879	lincRNA	5	-	ENSG00000251387	ENST00000506892		+	139773000	139775000	553	AC008667.3	553
-6.25775	-6.25775	2.84635e-08	2178	NaN	1	2178	sense_overlapping	5	+	ENSG00000260686	ENST00000565823		+	122832000	122835000	2178	AC008669.1	2178
-4.19133	-4.19133	2.84635e-08	520	NaN	1	520	IG_C_gene	19	+	ENSG00000268108	ENST00000597865		+	49060600	49061100	520	AC008687.2	520
-4.39296	-4.39296	2.84635e-08	598	NaN	1	598	lincRNA	19	+	ENSG00000268287	ENST00000599209		+	49064300	49064900	598	AC008687.3	598
-2.46817	-2.46817	1.13854e-07	630	NaN	4	630	unprocessed_pseudogene	19	-	ENSG00000269706	ENST00000596318		+	49050200	49050800	630	AC008687.6	630
-5.78622	1.10996	8.96599e-06	4154	NaN	315	494792	IG_C_gene	5	+	ENSG00000249738	ENST00000515337,ENST00000521472,ENST00000635333,ENST00000636261,ENST00000636819,ENST00000636943,ENST00000641150,ENST00000641685,ENST00000641961,ENST00000642094		+	159311000	159806000	162	AC008691.1	1580;811;1963;551;4154;318;633;162;1697;814
-5.74922	-1.19625	5.12342e-07	1174	NaN	18	27558	lincRNA	5	-	ENSG00000283413	ENST00000637629		+	159484000	159512000	1174	AC008703.1	1174
-7.99352	-5.30339	2.84635e-08	1124	NaN	1	7254	IG_C_gene	5	-	ENSG00000254187	ENST00000522956		+	167653000	167660000	1124	AC008708.2	1124
-5.35322	-0.539026	3.98488e-07	579	NaN	14	16289	IG_C_gene	16	-	ENSG00000261669	ENST00000568895		+	24803400	24819700	579	AC008731.1	579
1.62659	2.46898	4.4403e-06	802	NaN	156	1438	sense_intronic	19	+	ENSG00000267096	ENST00000592252		+	55670600	55672100	802	AC008735.1	802
0.042543	0.042543	6.26196e-07	608	NaN	22	608	IG_C_gene	19	-	ENSG00000276488	ENST00000614815		+	55612500	55613100	608	AC008735.4	608
-4.95196	-3.32125	5.69269e-08	569	NaN	2	1762	lincRNA	19	-	ENSG00000270212	ENST00000604605		+	33284000	33285700	569	AC008738.6	569
-7.00251	-2.75142	8.53904e-08	575	NaN	3	10949	lincRNA	19	+	ENSG00000268326	ENST00000598137		+	20972300	20983200	575	AC008739.1	575
-2.15765	-2.15765	2.84635e-08	127	NaN	1	127	processed_pseudogene	19	-	ENSG00000271598	ENST00000603262		+	21025900	21026000	127	AC008739.3	127
2.22038	2.22038	1.45164e-05	3115	NaN	510	3115	lincRNA	16	+	ENSG00000274925	ENST00000612792		+	25258000	25261100	3115	AC008741.2	3115
-2.00185	-2.00185	8.53904e-08	342	NaN	3	342	processed_pseudogene	19	+	ENSG00000268293	ENST00000600438		+	58136700	58137100	342	AC008751.1	342
-5.1056	-5.1056	2.84635e-08	980	NaN	1	980	processed_pseudogene	19	+	ENSG00000269236	ENST00000597885		+	58166200	58167100	980	AC008751.2	980
1.21329	1.21329	1.65088e-06	712	NaN	58	712	unprocessed_pseudogene	19	-	ENSG00000267370	ENST00000588113		+	9756150	9756860	712	AC008752.3	712
-4.42325	-0.60983	4.55415e-07	695	NaN	16	9771	IG_C_gene	19	+	ENSG00000234848	ENST00000420038		+	12450900	12460700	695	AC008758.2	695
-5.35188	-2.26144	5.40806e-07	2593	NaN	19	22086	protein_coding	19	-	ENSG00000268744	ENST00000435033		+	12379200	12401300	2593	AC008758.4	2593
-2.24444	-2.11001	2.27708e-07	983	NaN	8	1079	unprocessed_pseudogene	19	-	ENSG00000267490	ENST00000589783		+	9724010	9725090	983	AC008759.1	983
-2.93847	-2.07585	1.42317e-07	600	NaN	5	1091	lincRNA	19	+	ENSG00000267612	ENST00000585880		+	9730850	9731940	600	AC008759.2	600
2.89764	2.89764	3.78564e-06	508	NaN	133	508	lincRNA	19	+	ENSG00000277587	ENST00000613300		+	9721900	9722410	508	AC008759.3	508
-1.30965	0.900827	1.28086e-06	686	NaN	45	3175	IG_C_gene	19	-	ENSG00000269680	ENST00000594056		+	6748290	6751470	686	AC008760.1	686
-5.57517	-5.57517	2.84635e-08	1357	NaN	1	1357	sense_intronic	19	-	ENSG00000276980	ENST00000614781		+	6716380	6717740	1357	AC008760.2	1357
-1.17917	-0.420336	3.13098e-07	419	NaN	11	709	IG_C_gene	19	+	ENSG00000269752	ENST00000600512		+	17613700	17614400	419	AC008761.2	419
4.95495	4.95495	2.76665e-05	892	NaN	972	892	TEC	19	+	ENSG00000279300	ENST00000624803		+	17622400	17623300	892	AC008761.3	892
-10.7703	-4.90987	8.53904e-08	2567	NaN	3	149138	protein_coding	19	-	ENSG00000141979	ENST00000409035		+	16479100	16628200	2567	AC008764.1	2567
2.34656	2.34656	9.30755e-06	1830	NaN	327	1830	TEC	19	-	ENSG00000279977	ENST00000625135		+	16610400	16612200	1830	AC008764.10	1830
-0.192627	5.92571	2.28562e-05	376	NaN	803	26121	lincRNA	19	+	ENSG00000268087	ENST00000597226		+	16610400	16636500	376	AC008764.2	376
-4.7062	1.72459	3.15944e-06	956	NaN	111	82474	protein_coding	19	-	ENSG00000268790	ENST00000593459,ENST00000593962,ENST00000593991,ENST00000594509,ENST00000595505,ENST00000600705,ENST00000601636		+	16577600	16660100	222	AC008764.4	222;468;548;479;400;956;437
-3.01375	-3.01375	2.56171e-07	2069	NaN	9	2069	lincRNA	19	+	ENSG00000269399	ENST00000595909		+	16542700	16544800	2069	AC008764.6	2069
-2.4893	-2.4893	4.83879e-07	2717	NaN	17	2717	IG_C_gene	19	+	ENSG00000279529	ENST00000623966		+	16572600	16575300	2717	AC008764.8	2717
-5.45956	-5.45956	5.69269e-08	2505	NaN	2	2505	TEC	19	+	ENSG00000279748	ENST00000624284		+	16586900	16589400	2505	AC008764.9	2505
-6.48546	-2.61118	6.5466e-07	4000	NaN	23	58659	processed_transcript	19	+	ENSG00000219665	ENST00000406892,ENST00000476474,ENST00000489336,ENST00000495324,ENST00000588047,ENST00000589551,ENST00000591838,ENST00000591898,ENST00000592187		+	11987600	12046300	356	AC008770.1	1257;607;622;516;529;523;430;356;4000
-8.68236	-2.66615	8.53904e-08	542	NaN	3	35080	protein_coding	19	-	ENSG00000257355	ENST00000547473		+	12017900	12053000	542	AC008770.2	542
-6.66357	-4.33763	5.69269e-08	1151	NaN	2	5771	IG_C_gene	5	-	ENSG00000249042	ENST00000504300,ENST00000508000		+	80482300	80488100	837	AC008771.1	837;1151
-4.00501	-4.00501	2.84635e-08	457	NaN	1	457	processed_pseudogene	5	+	ENSG00000240388	ENST00000495909		+	91354500	91354900	457	AC008799.1	457
-2.72296	-2.72296	3.70025e-07	2443	NaN	13	2443	TEC	19	-	ENSG00000279936	ENST00000624962		+	37401400	37403800	2443	AC008806.1	2443
-1.95849	-1.95849	2.27708e-07	885	NaN	8	885	processed_pseudogene	19	+	ENSG00000255875	ENST00000536597		+	52809800	52810700	885	AC008813.1	885
-6.06529	-5.77814	2.84635e-08	1562	NaN	1	1906	processed_pseudogene	5	-	ENSG00000251478	ENST00000504215		+	41585900	41587800	1562	AC008817.1	1562
-9.86658	-3.98914	2.84635e-08	452	NaN	1	26572	lincRNA	5	-	ENSG00000250453	ENST00000504398		+	28782700	28809200	452	AC008825.1	452
-3.6568	-3.6568	5.69269e-08	718	NaN	2	718	processed_pseudogene	5	+	ENSG00000270495	ENST00000603374		+	28808500	28809300	718	AC008825.2	718
5.16643	5.16643	3.67748e-05	1024	NaN	1292	1024	sense_intronic	16	+	ENSG00000260751	ENST00000568262		+	23568700	23569700	1024	AC008870.2	1024
3.24833	3.24833	6.09118e-06	641	NaN	214	641	IG_C_gene	16	-	ENSG00000261266	ENST00000566143		+	23687000	23687700	641	AC008870.3	641
-6.00398	-1.13935	2.84635e-07	627	NaN	10	18267	IG_C_gene	16	+	ENSG00000261723	ENST00000561764		+	23605800	23624100	627	AC008870.4	627
1.31963	1.31963	1.62242e-06	650	NaN	57	650	TEC	16	-	ENSG00000278912	ENST00000624143		+	23696700	23697300	650	AC008870.5	650
-0.832519	-0.832519	4.55415e-07	811	NaN	16	811	lincRNA	5	-	ENSG00000271788	ENST00000607715		+	43006700	43007500	811	AC008875.1	811
-2.04604	0.732815	1.56549e-06	942	NaN	55	6465	protein_coding	19	+	ENSG00000268614	ENST00000601870		+	7533590	7540060	942	AC008878.2	942
-5.03005	-5.03005	2.84635e-08	930	NaN	1	930	lincRNA	5	+	ENSG00000249100	ENST00000509506		+	82765400	82766300	930	AC008885.2	930
-8.15551	-5.71344	5.69269e-08	2987	NaN	2	16232	IG_C_gene	19	-	ENSG00000269243	ENST00000597983,ENST00000599676		+	16123700	16139900	1027	AC008894.2	2987;1027
-2.25524	-1.95469	2.56171e-07	993	NaN	9	1223	IG_C_gene	5	+	ENSG00000248734	ENST00000512856,ENST00000602972		+	96784800	96786000	811	AC008906.1	993;811
-9.61888	-7.8374	2.84635e-08	6510	NaN	1	22380	lincRNA	16	-	ENSG00000260072	ENST00000566929		+	24472800	24495200	6510	AC008938.1	6510
1.97759	1.97759	1.25239e-06	318	NaN	44	318	processed_pseudogene	5	-	ENSG00000242602	ENST00000497334		+	72878900	72879200	318	AC008953.1	318
-11.0169	-4.58047	2.84635e-08	681	NaN	1	58982	IG_C_gene	5	-	ENSG00000250155	ENST00000508745,ENST00000510740,ENST00000512329		+	36666200	36725200	478	AC008957.1	589;478;681
-2.41689	-2.41689	5.69269e-08	304	NaN	2	304	processed_pseudogene	19	-	ENSG00000271299	ENST00000605729		+	41073800	41074100	304	AC008962.1	304
-7.53665	-6.78413	2.84635e-08	3137	NaN	1	5285	IG_C_gene	5	+	ENSG00000247796	ENST00000499459,ENST00000502171,ENST00000512301		+	53109800	53115100	611	AC008966.1	3137;2367;611
2.38997	2.9006	4.80748e-05	6438	NaN	1689	9172	processed_transcript	19	+	ENSG00000176593	ENST00000313957,ENST00000546949,ENST00000546956,ENST00000547364,ENST00000550135,ENST00000553254		+	58002100	58011200	852	AC008969.1	1897;2310;1096;852;6438;876
-1.17459	-0.529442	3.41561e-07	493	NaN	12	771	sense_intronic	19	-	ENSG00000269688	ENST00000600473		+	38844700	38845500	493	AC008982.2	493
-0.940048	-0.940048	1.167e-06	2239	NaN	41	2239	TEC	19	-	ENSG00000278999	ENST00000624169		+	47661700	47663900	2239	AC008985.1	2239
-2.18391	-2.18391	1.70781e-07	776	NaN	6	776	TEC	19	+	ENSG00000282542	ENST00000632280		+	68402	69178	776	AC008993.1	776
2.14518	4.94451	2.22015e-05	721	NaN	780	5019	IG_C_gene	19	-	ENSG00000267751	ENST00000588290,ENST00000588908,ENST00000589457,ENST00000590292		+	567209	572228	469	AC009005.1	469;625;721;509
-0.857874	3.26555	4.95264e-06	515	NaN	174	8976	IG_C_gene	16	-	ENSG00000260277	ENST00000568354,ENST00000568410,ENST00000568603		+	22083300	22092200	385	AC009019.1	385;405;515
-6.42399	-3.11587	1.13854e-07	987	NaN	4	9776	lincRNA	16	-	ENSG00000260496	ENST00000565401,ENST00000599946		+	991150	1000930	544	AC009041.1	544;987
-3.97929	-3.33193	3.70025e-07	3726	NaN	13	5836	lincRNA	16	-	ENSG00000260807	ENST00000562570,ENST00000563837,ENST00000563863,ENST00000565069,ENST00000565139,ENST00000565467,ENST00000567961,ENST00000568394		+	975760	981596	384	AC009041.2	3222;705;1728;813;384;3726;444;3343
-2.48637	-2.48637	1.13854e-07	638	NaN	4	638	sense_intronic	16	-	ENSG00000276931	ENST00000620075		+	968374	969012	638	AC009041.4	638
-2.52171	-2.52171	3.13098e-07	1798	NaN	11	1798	TEC	16	-	ENSG00000279991	ENST00000624577		+	78166700	78168500	1798	AC009044.1	1798
-0.137072	3.79066	3.25907e-05	2355	NaN	1145	35839	transcribed_unprocessed_pseudogene	16	-	ENSG00000214331	ENST00000429810,ENST00000563377,ENST00000565724,ENST00000566802,ENST00000568371		+	74332400	74368200	734	AC009053.1	2355;2051;894;2320;734
-4.37659	-4.37659	1.13854e-07	2365	NaN	4	2365	lincRNA	16	+	ENSG00000261079	ENST00000563701		+	74367500	74369800	2365	AC009053.2	2365
-9.23143	-6.29953	2.84635e-08	2242	NaN	1	17109	IG_C_gene	16	-	ENSG00000247228	ENST00000502126,ENST00000566989		+	70156300	70173400	542	AC009060.1	2242;542
-3.18104	0.840873	2.61864e-06	1462	NaN	92	23750	IG_C_gene	16	+	ENSG00000270049	ENST00000602476,ENST00000602592,ENST00000602596,ENST00000635000		+	67481300	67505100	524	AC009061.2	524;643;696;1462
-4.42753	-4.42753	5.69269e-08	1225	NaN	2	1225	lincRNA	16	-	ENSG00000259780	ENST00000564055		+	2235690	2236910	1225	AC009065.1	1225
-2.13402	0.60222	9.10831e-07	600	NaN	32	3998	sense_overlapping	16	+	ENSG00000259933	ENST00000563284,ENST00000570072		+	2091440	2095430	506	AC009065.2	506;600
-2.60914	-1.87632	1.70781e-07	627	NaN	6	1042	IG_C_gene	16	+	ENSG00000260447	ENST00000562027		+	2119210	2120250	627	AC009065.3	627
-6.5309	-3.25377	5.69269e-08	543	NaN	2	5264	lincRNA	16	+	ENSG00000260778	ENST00000562838,ENST00000563734,ENST00000567888		+	2268150	2273420	274	AC009065.4	535;543;274
-1.141	0.741154	9.96221e-07	596	NaN	35	2197	sense_intronic	16	-	ENSG00000261123	ENST00000565937		+	2094830	2097030	596	AC009065.5	596
-2.14624	-1.00185	2.27708e-07	456	NaN	8	1008	IG_C_gene	16	+	ENSG00000261240	ENST00000568795		+	2112330	2113340	456	AC009065.6	456
-1.46088	-0.70355	4.83879e-07	788	NaN	17	1332	IG_C_gene	16	+	ENSG00000261663	ENST00000565709		+	2240490	2241820	788	AC009065.8	788
-3.34887	-2.77999	5.69269e-08	391	NaN	2	580	lincRNA	16	-	ENSG00000261673	ENST00000563347		+	72224600	72225100	391	AC009075.1	391
-4.78183	-4.78183	2.84635e-08	783	NaN	1	783	processed_pseudogene	16	-	ENSG00000213318	ENST00000474978		+	75192500	75193200	783	AC009078.1	783
-4.63657	-3.87632	8.53904e-08	1254	NaN	3	2124	transcribed_unprocessed_pseudogene	16	+	ENSG00000240338	ENST00000463353,ENST00000467381,ENST00000489723,ENST00000498687		+	75226100	75228200	338	AC009078.2	338;527;1254;697
-3.9948	-3.9948	2.56171e-07	4084	NaN	9	4084	TEC	16	-	ENSG00000280152	ENST00000624205		+	75246000	75250100	4084	AC009078.3	4084
3.53077	3.53077	3.24768e-05	2810	NaN	1141	2810	TEC	16	-	ENSG00000280334	ENST00000624046		+	67006700	67009500	2810	AC009084.2	2810
4.04339	4.04339	5.09496e-06	309	NaN	179	309	processed_pseudogene	16	+	ENSG00000260514	ENST00000567219		+	29624500	29624800	309	AC009086.1	309
-2.56128	-2.56128	1.70781e-07	1008	NaN	6	1008	TEC	16	-	ENSG00000279583	ENST00000623486		+	29595100	29596100	1008	AC009086.3	1008
7.78462	7.78462	0.000183675	833	NaN	6453	833	IG_C_gene	16	+	ENSG00000260060	ENST00000565152		+	31196100	31197000	833	AC009088.1	833
1.15688	1.15688	5.09496e-06	2285	NaN	179	2285	TEC	16	+	ENSG00000279803	ENST00000624886		+	57142700	57144900	2285	AC009090.5	2285
-9.89967	-5.01445	5.69269e-08	1840	NaN	2	54377	transcribed_unprocessed_pseudogene	16	-	ENSG00000260908	ENST00000562618,ENST00000565800,ENST00000567688		+	29053700	29108100	121	AC009093.3	1840;121;351
-0.373206	-0.373206	4.26952e-07	553	NaN	15	553	lincRNA	16	+	ENSG00000277999	ENST00000622268		+	29272200	29272800	553	AC009093.6	553
-4.95523	-4.54183	5.69269e-08	1326	NaN	2	1766	IG_C_gene	16	-	ENSG00000237718	ENST00000388909		+	67614400	67616100	1326	AC009095.1	1326
-5.33418	-0.834297	2.27708e-07	406	NaN	8	9186	IG_C_gene	16	+	ENSG00000260185	ENST00000567077		+	71655000	71664200	406	AC009097.1	406
-5.16048	-5.16048	2.84635e-08	1018	NaN	1	1018	lincRNA	16	+	ENSG00000260612	ENST00000563557		+	71727000	71728000	1018	AC009097.3	1018
-3.20651	-2.77073	1.13854e-07	777	NaN	4	1051	IG_C_gene	16	+	ENSG00000261513	ENST00000566738		+	71723200	71724200	777	AC009097.4	777
-7.92092	-1.95032	8.53904e-08	330	NaN	3	20694	IG_C_gene	16	+	ENSG00000260867	ENST00000561923		+	58197100	58217800	330	AC009107.1	330
-5.94827	-5.94827	5.69269e-08	3515	NaN	2	3515	lincRNA	16	-	ENSG00000270020	ENST00000602739		+	86520400	86523900	3515	AC009108.3	3515
-4.84315	-4.84315	8.53904e-08	2451	NaN	3	2451	TEC	16	+	ENSG00000279142	ENST00000623284		+	86595200	86597600	2451	AC009108.4	2451
2.89627	2.89627	1.81881e-05	2443	NaN	639	2443	IG_C_gene	16	-	ENSG00000259877	ENST00000570267		+	89215200	89217700	2443	AC009113.1	2443
-1.90262	2.52766	1.15846e-05	2009	NaN	407	43314	protein_coding	16	+	ENSG00000260300	ENST00000561562,ENST00000563248,ENST00000563312,ENST00000566309,ENST00000566667		+	83908100	83951400	396	AC009119.2	723;2009;458;583;396
-3.77999	-3.05466	5.69269e-08	473	NaN	2	782	processed_pseudogene	16	-	ENSG00000239763	ENST00000493458		+	74312600	74313400	473	AC009120.1	473
-1.96471	1.92982	7.74206e-06	2032	NaN	272	30220	processed_transcript	16	-	ENSG00000259972	ENST00000561921,ENST00000565313,ENST00000566411,ENST00000620711,ENST00000621548		+	74305100	74335300	490	AC009120.2	490;539;679;522;2032
-5.33512	-3.17178	5.69269e-08	513	NaN	2	2298	lincRNA	16	+	ENSG00000260884	ENST00000564455		+	74313300	74315600	513	AC009120.3	513
3.55547	3.6621	1.38617e-05	1095	NaN	487	1179	IG_C_gene	16	-	ENSG00000262703	ENST00000574681		+	11348100	11349300	1095	AC009121.1	1095
-6.30339	-5.56182	5.69269e-08	2689	NaN	2	4496	IG_C_gene	16	-	ENSG00000250685	ENST00000536986,ENST00000561900,ENST00000565643,ENST00000569834		+	84192600	84197100	453	AC009123.1	2689;453;2551;575
-1.20338	-0.444239	3.13098e-07	426	NaN	11	721	sense_intronic	16	-	ENSG00000261765	ENST00000561979		+	71881600	71882300	426	AC009127.2	426
5.5469	7.91201	0.000589848	2449	NaN	20723	12617	IG_C_gene	16	-	ENSG00000238045	ENST00000563806,ENST00000564980,ENST00000569039,ENST00000569809,ENST00000569981		+	29808600	29821300	494	AC009133.1	494;560;589;967;2449
-6.74497	-5.86245	2.84635e-08	1656	NaN	1	3053	IG_C_gene	16	+	ENSG00000260719	ENST00000565600		+	29745200	29748300	1656	AC009133.3	1656
-7.10044	-4.49314	2.84635e-08	641	NaN	1	3906	sense_intronic	16	+	ENSG00000266801	ENST00000568179		+	68933800	68937700	641	AC009137.2	641
-3.18465	-3.18465	1.42317e-07	1294	NaN	5	1294	TEC	16	+	ENSG00000280274	ENST00000625119		+	79016100	79017400	1294	AC009145.4	1294
-9.42103	-4.33135	2.84635e-08	573	NaN	1	19512	IG_C_gene	16	+	ENSG00000203472	ENST00000530512		+	75475900	75495400	573	AC009163.1	573
-3.37027	-2.31871	1.70781e-07	852	NaN	6	1766	sense_intronic	16	-	ENSG00000261476	ENST00000563554		+	75458300	75460000	852	AC009163.3	852
1.77074	1.77074	1.167e-06	342	NaN	41	342	lincRNA	16	-	ENSG00000273971	ENST00000612367		+	75497900	75498300	342	AC009163.6	342
-7.96986	-3.92385	2.84635e-08	432	NaN	1	7136	IG_C_gene	2	+	ENSG00000242628	ENST00000413254,ENST00000413989,ENST00000430105		+	24214400	24221500	232	AC009228.1	240;232;432
-10.3138	-4.44973	2.84635e-08	622	NaN	1	36228	lincRNA	2	-	ENSG00000227292	ENST00000450854		+	38203400	38239600	622	AC009229.1	622
-6.23774	-4.70812	2.84635e-08	744	NaN	1	2148	unprocessed_pseudogene	2	-	ENSG00000223917	ENST00000442127		+	95486500	95488600	744	AC009237.1	744
-4.22243	-4.22243	8.53904e-08	1594	NaN	3	1594	lincRNA	2	-	ENSG00000272913	ENST00000609975		+	95525100	95526700	1594	AC009237.14	1594
-4.78469	-3.79305	2.56171e-07	3551	NaN	9	7061	transcribed_unprocessed_pseudogene	2	+	ENSG00000229689	ENST00000393279,ENST00000442128,ENST00000608013		+	95525300	95532400	1427	AC009237.3	1427;3551;3042
-3.73502	-3.73502	2.84635e-08	379	NaN	1	379	processed_pseudogene	2	-	ENSG00000236431	ENST00000445492		+	95536100	95536500	379	AC009237.8	379
-3.69056	-3.69056	5.69269e-08	735	NaN	2	735	processed_pseudogene	12	+	ENSG00000257738	ENST00000548155		+	45200800	45201600	735	AC009248.1	735
-9.68374	-3.16331	5.69269e-08	510	NaN	2	46818	lincRNA	7	+	ENSG00000236212	ENST00000446484		+	34209500	34256300	510	AC009262.1	510
4.41031	5.61264	9.71742e-05	1986	NaN	3414	4570	lincRNA	15	-	ENSG00000245719	ENST00000502156		+	67834300	67838900	1986	AC009292.1	1986
-3.16614	-3.16614	5.69269e-08	511	NaN	2	511	processed_pseudogene	2	-	ENSG00000232320	ENST00000482477		+	161341000	161341000	511	AC009299.2	511
-7.46546	-1.17953	4.83879e-07	1096	NaN	17	85519	IG_C_gene	2	-	ENSG00000235724	ENST00000421122,ENST00000435692,ENST00000445372,ENST00000609940,ENST00000610254,ENST00000628042,ENST00000628613,ENST00000628617,ENST00000629581		+	161223000	161308000	202	AC009299.3	1072;1096;538;671;634;816;1020;879;202
-6.30082	-2.69252	5.69269e-08	368	NaN	2	4488	IG_C_gene	2	+	ENSG00000234579	ENST00000449780		+	30986900	30991400	368	AC009305.1	368
-4.01445	-4.01445	2.84635e-08	460	NaN	1	460	IG_C_gene	2	+	ENSG00000273080	ENST00000610262		+	86195600	86196000	460	AC009309.1	460
3.37161	3.37161	4.66801e-06	451	NaN	164	451	processed_pseudogene	2	-	ENSG00000225911	ENST00000414414		+	220049000	220049000	451	AC009310.1	451
-4.45402	-0.478816	1.70781e-06	2380	NaN	60	37431	IG_C_gene	12	-	ENSG00000257176	ENST00000553105,ENST00000612816		+	29280400	29317800	553	AC009318.1	2380;553
-3.24353	1.63188	1.08161e-06	349	NaN	38	10244	IG_C_gene	12	+	ENSG00000257456	ENST00000549070		+	29519700	29530000	349	AC009320.1	349
-5.86853	-4.72163	2.84635e-08	751	NaN	1	1663	IG_C_gene	7	+	ENSG00000225881	ENST00000436379		+	132759000	132761000	751	AC009365.1	751
-8.63618	-3.98914	8.53904e-08	1356	NaN	3	33975	IG_C_gene	7	-	ENSG00000216895	ENST00000401694,ENST00000460022,ENST00000469539,ENST00000472015,ENST00000474963		+	155611000	155645000	212	AC009403.1	512;1356;597;212;566
-8.84498	-3.41835	3.70025e-07	3956	NaN	13	170151	processed_transcript	7	-	ENSG00000283128	ENST00000635770,ENST00000635903,ENST00000636307,ENST00000637398		+	155474000	155644000	2420	AC009403.2	2977;2420;3956;2744
-3.39296	-3.39296	5.69269e-08	598	NaN	2	598	sense_overlapping	2	+	ENSG00000261829	ENST00000568958		+	231052000	231053000	598	AC009407.1	598
-2.09021	-2.09021	1.42317e-07	606	NaN	5	606	unprocessed_pseudogene	17	+	ENSG00000284242	ENST00000640823		+	66278100	66278700	606	AC009452.1	606
-3.54367	-1.8694	3.70025e-07	1352	NaN	13	4315	processed_pseudogene	2	+	ENSG00000270437	ENST00000605001		+	63083000	63087300	1352	AC009501.3	1352
-7.85056	-3.10927	2.27708e-07	1965	NaN	8	52557	lincRNA	2	+	ENSG00000227308	ENST00000416861,ENST00000442416,ENST00000606673,ENST00000607654		+	219685000	219738000	361	AC009502.1	496;361;602;1965
0.864699	3.65001	5.32267e-06	424	NaN	187	2923	lincRNA	2	-	ENSG00000234162	ENST00000413151,ENST00000423727		+	105959000	105962000	188	AC009505.1	424;188
-7.06542	-4.40577	8.53904e-08	1810	NaN	3	11437	IG_C_gene	7	+	ENSG00000231794	ENST00000412549,ENST00000595902,ENST00000628498,ENST00000631295		+	135198000	135210000	340	AC009542.1	1810;646;656;340
-4.87117	1.04177	2.44786e-06	1189	NaN	86	71640	transcribed_unprocessed_pseudogene	7	-	ENSG00000276067	ENST00000619004,ENST00000636543,ENST00000636740,ENST00000637483		+	135246000	135318000	433	AC009542.2	1067;433;470;1189
-8.47665	-4.09377	2.56171e-07	4374	NaN	9	91255	protein_coding	15	-	ENSG00000260729	ENST00000379915		+	72284700	72376000	4374	AC009690.1	4374
-10.3231	-5.78918	5.69269e-08	3148	NaN	2	72928	IG_C_gene	15	+	ENSG00000261460	ENST00000570175		+	72278900	72351800	3148	AC009690.2	3148
-10.8681	-6.06226	2.84635e-08	1902	NaN	1	53201	protein_coding	15	-	ENSG00000273025	ENST00000569547		+	72266700	72319900	1902	AC009690.3	1902
1.12055	2.24171	1.56549e-06	331	NaN	55	720	IG_C_gene	18	-	ENSG00000264340	ENST00000583702		+	74561400	74562100	331	AC009704.1	331
-5.31489	-5.31489	2.84635e-08	1133	NaN	1	1133	processed_pseudogene	12	-	ENSG00000257281	ENST00000548873		+	108281000	108282000	1133	AC009729.1	1133
-2.22996	1.48227	5.6073e-06	2007	NaN	197	26305	IG_C_gene	2	+	ENSG00000223960	ENST00000415236,ENST00000420672,ENST00000436616,ENST00000442036,ENST00000450044,ENST00000453026,ENST00000454488		+	178414000	178440000	490	AC009948.1	662;490;1020;740;793;2007;563
-5.00659	-5.00659	5.69269e-08	1830	NaN	2	1830	TEC	2	-	ENSG00000279964	ENST00000623048		+	230411000	230413000	1830	AC009949.1	1830
-3.84404	-1.25111	1.13854e-07	271	NaN	4	1635	IG_C_gene	2	-	ENSG00000228973	ENST00000455896		+	219625000	219627000	271	AC009955.1	271
-2.66615	-2.66615	8.53904e-08	542	NaN	3	542	lincRNA	2	+	ENSG00000267919	ENST00000597288		+	219645000	219646000	542	AC009955.2	542
-2.39135	-2.39135	8.53904e-08	448	NaN	3	448	IG_C_gene	2	-	ENSG00000268896	ENST00000596829		+	219547000	219548000	448	AC009955.3	448
-0.256424	-0.256424	4.55415e-07	544	NaN	16	544	IG_C_gene	2	+	ENSG00000269068	ENST00000597192		+	219559000	219560000	544	AC009955.4	544
-5.48071	-5.48071	8.53904e-08	3813	NaN	3	3813	IG_C_gene	2	-	ENSG00000260742	ENST00000567327		+	181888000	181892000	3813	AC009962.1	3813
-8.41221	-3.32378	5.69269e-08	570	NaN	2	19393	lincRNA	2	+	ENSG00000234714	ENST00000411436		+	204090000	204110000	570	AC009965.1	570
-3.86419	-3.0908	1.13854e-07	970	NaN	4	1658	processed_pseudogene	2	+	ENSG00000235951	ENST00000425328		+	204066000	204067000	970	AC009965.2	970
-8.04679	-0.226786	2.30554e-06	2698	NaN	81	609674	lincRNA	2	+	ENSG00000282890	ENST00000634588		+	48809300	49419000	2698	AC009975.1	2698
-3.94375	-3.94375	2.84635e-08	438	NaN	1	438	unprocessed_pseudogene	2	+	ENSG00000276362	ENST00000618630		+	84850700	84851100	438	AC010087.1	438
-7.55994	-4.9079	5.69269e-08	1709	NaN	2	10742	lincRNA	2	-	ENSG00000234597	ENST00000443897		+	19458200	19469000	1709	AC010096.1	1709
-5.9902	-5.9902	8.53904e-08	5428	NaN	3	5428	sense_overlapping	12	-	ENSG00000261324	ENST00000562691		+	14762500	14767900	5428	AC010168.2	5428
-1.00397	3.4555	1.59395e-05	1453	NaN	560	31967	IG_C_gene	12	-	ENSG00000258101	ENST00000549023		+	49232800	49264800	1453	AC010173.1	1453
-1.17015	-1.17015	1.08161e-06	2434	NaN	38	2434	processed_pseudogene	12	+	ENSG00000257611	ENST00000548943		+	106170000	106172000	2434	AC010182.1	2434
-6.94991	-6.46128	2.84635e-08	2508	NaN	1	3519	sense_intronic	12	+	ENSG00000257027	ENST00000537616		+	9658570	9662080	2508	AC010186.3	2508
-5.51651	1.88493	2.13476e-06	578	NaN	75	97720	IG_C_gene	12	+	ENSG00000256615	ENST00000541860		+	21662300	21760000	578	AC010197.1	578
-8.23157	-4.18391	8.53904e-08	1552	NaN	3	25666	lincRNA	12	+	ENSG00000246331	ENST00000500076		+	30755100	30780700	1552	AC010198.1	1552
-0.545489	-0.545489	9.96221e-07	1454	NaN	35	1454	processed_pseudogene	12	+	ENSG00000257803	ENST00000547380		+	100579000	100580000	1454	AC010200.1	1454
-2.04548	-2.04548	5.69269e-08	235	NaN	2	235	processed_pseudogene	12	-	ENSG00000271177	ENST00000605098		+	100525000	100525000	235	AC010200.2	235
0.0761515	0.0761515	4.26952e-07	405	NaN	15	405	processed_pseudogene	12	-	ENSG00000257254	ENST00000551181		+	102513000	102514000	405	AC010202.1	405
-8.86745	-4.02694	5.69269e-08	928	NaN	2	26588	transcribed_unprocessed_pseudogene	12	-	ENSG00000257489	ENST00000546397,ENST00000548404,ENST00000548782,ENST00000550096		+	100173000	100200000	407	AC010203.1	500;928;407;695
2.46341	2.46341	2.47632e-06	449	NaN	87	449	lincRNA	12	-	ENSG00000274560	ENST00000616668		+	101696000	101696000	449	AC010205.1	449
-4.09526	-4.09526	1.13854e-07	1946	NaN	4	1946	lincRNA	3	-	ENSG00000260633	ENST00000568384		+	134347000	134349000	1946	AC010207.1	1946
-8.1446	-3.45766	1.99244e-07	2189	NaN	7	56384	processed_transcript	3	-	ENSG00000250608	ENST00000441345,ENST00000502521,ENST00000511699,ENST00000513905		+	131325000	131381000	260	AC010210.1	812;1978;2189;260
-6.54485	-1.94092	1.99244e-07	765	NaN	7	18603	IG_C_gene	5	+	ENSG00000249249	ENST00000506485,ENST00000508517,ENST00000515570		+	115602000	115621000	539	AC010226.1	564;539;765
-5.35755	-5.35755	2.84635e-08	1167	NaN	1	1167	lincRNA	5	+	ENSG00000272040	ENST00000606908		+	75608800	75610000	1167	AC010245.2	1167
3.83104	5.65943	2.16322e-05	428	NaN	760	1520	IG_C_gene	5	-	ENSG00000249610	ENST00000505209		+	122154000	122156000	428	AC010255.2	428
-0.928263	4.04709	2.85488e-05	1727	NaN	1003	54328	protein_coding	5	+	ENSG00000250803	ENST00000509403,ENST00000514637,ENST00000514925,ENST00000515596		+	122130000	122184000	401	AC010255.3	1727;454;401;1035
3.02259	5.1371	1.60819e-05	457	NaN	565	1979	IG_C_gene	5	+	ENSG00000250882	ENST00000514411		+	112174000	112176000	457	AC010261.1	457
-3.24817	1.69746	1.90705e-06	588	NaN	67	18120	IG_C_gene	5	+	ENSG00000251187	ENST00000505825,ENST00000506875,ENST00000515563		+	112192000	112210000	395	AC010261.2	395;494;588
-4.52824	-0.472742	3.98488e-07	553	NaN	14	9195	lincRNA	5	-	ENSG00000249150	ENST00000508636		+	116821000	116830000	553	AC010267.1	553
-1.51769	-1.29308	2.27708e-07	558	NaN	8	652	IG_C_gene	19	+	ENSG00000268366	ENST00000599050		+	40443400	40444100	558	AC010271.1	558
-5.56948	-2.26348	8.53904e-08	410	NaN	3	4055	lincRNA	5	-	ENSG00000248884	ENST00000507733		+	68430400	68434500	410	AC010280.2	410
-2.56984	-2.56984	1.13854e-07	676	NaN	4	676	processed_pseudogene	5	-	ENSG00000249876	ENST00000511668		+	179939000	179940000	676	AC010285.3	676
-3.64874	-3.64874	2.84635e-08	357	NaN	1	357	transcribed_processed_pseudogene	16	-	ENSG00000260865	ENST00000566916		+	58597600	58597900	357	AC010287.1	357
1.7073	1.7073	1.6765e-05	5134	NaN	589	5134	IG_C_gene	19	+	ENSG00000267934	ENST00000600671		+	23324000	23329100	5134	AC010300.1	5134
-5.29437	-5.29437	2.84635e-08	1117	NaN	1	1117	processed_pseudogene	5	+	ENSG00000253213	ENST00000523223		+	171252000	171253000	1117	AC010306.1	1117
7.78442	7.78442	0.000277348	1258	NaN	9744	1258	processed_pseudogene	19	-	ENSG00000254503	ENST00000526892		+	17417000	17418300	1258	AC010319.1	1258
-5.82503	-2.27957	1.42317e-07	691	NaN	5	8068	IG_C_gene	19	-	ENSG00000269481	ENST00000593957		+	17414300	17422300	691	AC010319.4	691
6.97647	6.97647	9.55803e-05	759	NaN	3358	759	lincRNA	19	-	ENSG00000269736	ENST00000598950		+	17452200	17453000	759	AC010319.5	759
-8.22238	-3.12025	5.69269e-08	495	NaN	2	17002	protein_coding	19	-	ENSG00000261341	ENST00000562076,ENST00000563228,ENST00000636757		+	50776100	50793100	279	AC010325.1	279;495;380
-0.590425	1.20099	5.97733e-07	260	NaN	21	900	IG_C_gene	19	-	ENSG00000268375	ENST00000594114		+	50792700	50793600	260	AC010325.2	260
-5.32473	-1.79101	1.13854e-07	394	NaN	4	4563	unitary_pseudogene	19	-	ENSG00000284711	ENST00000641084		+	50808100	50812700	394	AC010325.3	394
0.120981	0.120981	6.5466e-07	602	NaN	23	602	processed_pseudogene	19	-	ENSG00000243234	ENST00000462726		+	57953200	57953800	602	AC010326.1	602
-7.12849	-1.84139	2.84635e-07	1020	NaN	10	39827	protein_coding	19	-	ENSG00000269476	ENST00000602124		+	57876800	57916600	1020	AC010326.2	1020
2.07488	2.81609	4.78186e-06	679	NaN	168	1135	sense_intronic	19	-	ENSG00000269867	ENST00000597780		+	57867000	57868200	679	AC010326.3	679
4.97268	5.06518	2.98297e-05	891	NaN	1048	950	transcribed_processed_pseudogene	19	+	ENSG00000270804	ENST00000603829,ENST00000604665		+	57867900	57868800	541	AC010326.4	541;891
-3.06343	-3.06343	9.96221e-07	8328	NaN	35	8328	lincRNA	19	-	ENSG00000268416	ENST00000593903		+	20746900	20755200	8328	AC010329.1	8328
-2.76887	-2.76887	8.53904e-08	582	NaN	3	582	IG_C_gene	19	-	ENSG00000277383	ENST00000611423		+	47607900	47608500	582	AC010331.1	582
-0.0193846	-0.0193846	1.87859e-06	1904	NaN	66	1904	unprocessed_pseudogene	19	-	ENSG00000278543	ENST00000613083		+	52473300	52475200	1904	AC010332.2	1904
-9.78692	-3.61604	5.69269e-08	698	NaN	2	50289	IG_C_gene	16	-	ENSG00000259899	ENST00000564505		+	12560800	12611000	698	AC010333.2	698
-4.57197	-4.57197	1.99244e-07	4739	NaN	7	4739	IG_C_gene	19	-	ENSG00000214248	ENST00000539278		+	7898800	7903540	4739	AC010336.1	4739
-1.83003	-1.83003	1.42317e-07	506	NaN	5	506	IG_C_gene	19	-	ENSG00000260500	ENST00000564226		+	7918650	7919160	506	AC010336.2	506
-4.83074	-4.36863	2.84635e-08	588	NaN	1	810	processed_transcript	19	+	ENSG00000269139	ENST00000594308,ENST00000620586		+	7926000	7926810	317	AC010336.5	317;588
6.81699	6.81699	9.88821e-05	877	NaN	3474	877	processed_pseudogene	5	+	ENSG00000226432	ENST00000514047		+	24170400	24171200	877	AC010342.1	877
11.7878	11.7878	0.00222399	629	NaN	78135	629	processed_pseudogene	5	+	ENSG00000240376	ENST00000467270		+	33162200	33162800	629	AC010343.1	629
-2.43575	-1.67992	1.42317e-07	456	NaN	5	770	processed_pseudogene	5	+	ENSG00000250886	ENST00000510160		+	35081200	35082000	456	AC010368.1	456
-3.66881	-3.66881	2.84635e-08	362	NaN	1	362	processed_pseudogene	5	-	ENSG00000275506	ENST00000619270		+	139612000	139612000	362	AC010378.1	362
0.918502	0.918502	4.83879e-07	256	NaN	17	256	processed_pseudogene	5	+	ENSG00000226400	ENST00000412374		+	28927000	28927300	256	AC010385.1	256
1.29854	1.29854	3.98488e-07	162	NaN	14	162	processed_pseudogene	5	-	ENSG00000277878	ENST00000614250		+	28927300	28927500	162	AC010385.3	162
-5.97107	-3.28531	5.69269e-08	555	NaN	2	3571	lincRNA	5	-	ENSG00000250567	ENST00000507948		+	103409000	103413000	555	AC010406.1	555
-5.74733	-2.89461	8.53904e-08	635	NaN	3	4587	lincRNA	19	-	ENSG00000268945	ENST00000593554		+	12682700	12687300	635	AC010422.2	635
-6.81552	-4.22695	2.84635e-08	533	NaN	1	3206	sense_intronic	19	-	ENSG00000269560	ENST00000601420		+	12529800	12533000	533	AC010422.4	533
-7.46337	-4.22548	3.13098e-07	5857	NaN	11	55256	protein_coding	19	-	ENSG00000269693	ENST00000593682		+	12525700	12581000	5857	AC010422.6	5857
-1.06135	-1.06135	1.42317e-07	297	NaN	5	297	processed_pseudogene	5	+	ENSG00000249577	ENST00000506336		+	127466000	127466000	297	AC010424.1	297
-3.04793	-3.04793	1.42317e-07	1177	NaN	5	1177	TEC	5	-	ENSG00000279557	ENST00000623353		+	43586400	43587500	1177	AC010435.1	1177
0.80247	0.80247	1.42317e-06	816	NaN	50	816	processed_pseudogene	5	-	ENSG00000214278	ENST00000515583		+	403730	404546	816	AC010442.1	816
-0.378414	-0.378414	3.13098e-07	407	NaN	11	407	processed_pseudogene	5	+	ENSG00000250645	ENST00000509301		+	418702	419109	407	AC010442.2	407
3.32778	3.32778	1.58541e-05	1579	NaN	557	1579	processed_pseudogene	5	-	ENSG00000250332	ENST00000511359		+	23303600	23305100	1579	AC010460.3	1579
-4.33889	-4.33889	2.84635e-08	576	NaN	1	576	processed_pseudogene	5	-	ENSG00000224282	ENST00000463864		+	31822600	31823100	576	AC010469.1	576
-0.777619	-0.32339	1.11007e-06	1389	NaN	39	1903	lincRNA	19	+	ENSG00000266985	ENST00000589967		+	33555600	33557500	1389	AC010485.1	1389
-9.49416	-4.11001	1.13854e-07	1966	NaN	4	82106	protein_coding	19	-	ENSG00000283088	ENST00000634278		+	52880700	52962800	1966	AC010487.3	1966
-0.552536	-0.552536	1.90705e-06	2797	NaN	67	2797	IG_C_gene	5	-	ENSG00000261360	ENST00000563101,ENST00000564167,ENST00000567048		+	14661800	14664600	528	AC010491.1	2797;638;528
-4.52211	-4.52211	8.53904e-08	1962	NaN	3	1962	IG_C_gene	5	+	ENSG00000271714	ENST00000606270		+	74865900	74867900	1962	AC010501.1	1962
5.66922	5.66922	3.50101e-05	688	NaN	1230	688	IG_C_gene	19	+	ENSG00000275234	ENST00000615487		+	6469460	6470150	688	AC010503.4	688
-10.5222	-2.01026	8.53904e-08	344	NaN	3	125575	lincRNA	19	+	ENSG00000268746	ENST00000599924		+	47607500	47733100	344	AC010519.1	344
-5.82896	-4.11733	2.84635e-08	494	NaN	1	1618	IG_C_gene	19	+	ENSG00000268157	ENST00000596488		+	49356200	49357800	494	AC010524.1	494
-5.55159	-4.32125	2.84635e-08	569	NaN	1	1335	sense_intronic	16	-	ENSG00000270165	ENST00000602844		+	67738600	67739900	569	AC010530.1	569
-1.22465	1.58311	1.53703e-06	513	NaN	54	3592	IG_C_gene	16	-	ENSG00000261592	ENST00000569147		+	87396700	87400300	513	AC010531.3	513
-3.53266	-0.0758516	4.26952e-07	450	NaN	15	4941	IG_C_gene	16	+	ENSG00000269901	ENST00000602779		+	87362500	87367500	450	AC010531.5	450
-4.58892	-4.58892	2.84635e-08	685	NaN	1	685	TEC	16	+	ENSG00000280419	ENST00000623341		+	87296900	87297600	685	AC010531.8	685
-3.05992	-3.05992	3.13098e-07	2611	NaN	11	2611	lincRNA	16	-	ENSG00000226180	ENST00000538868		+	87693500	87696100	2611	AC010536.1	2611
-5.3158	-0.762485	1.99244e-07	338	NaN	7	7936	sense_intronic	16	-	ENSG00000260671	ENST00000563036		+	87739800	87747700	338	AC010536.2	338
-4.22695	-4.22695	2.84635e-08	533	NaN	1	533	IG_C_gene	16	-	ENSG00000277504	ENST00000620306		+	87683900	87684500	533	AC010536.3	533
-3.6886	-3.28531	5.69269e-08	555	NaN	2	734	IG_C_gene	16	-	ENSG00000260650	ENST00000568430		+	66580000	66580700	555	AC010542.1	555
-4.06832	-4.06832	1.13854e-07	1910	NaN	4	1910	lincRNA	16	+	ENSG00000261519	ENST00000563151		+	66549300	66551200	1910	AC010542.4	1910
-6.13005	-2.95032	5.69269e-08	440	NaN	2	3987	IG_C_gene	16	+	ENSG00000260520	ENST00000569271		+	71513900	71517800	440	AC010547.3	440
-10.5171	-7.01327	2.84635e-08	3677	NaN	1	41712	protein_coding	16	-	ENSG00000261611	ENST00000561908		+	71447600	71489300	3677	AC010547.4	3677
-4.18577	-2.54834	5.69269e-08	333	NaN	2	1036	unprocessed_pseudogene	16	+	ENSG00000262120	ENST00000570323		+	71420500	71421500	333	AC010547.6	333
-2.62566	-2.62566	8.53904e-08	527	NaN	3	527	TEC	5	+	ENSG00000280104	ENST00000625048		+	133458000	133458000	527	AC010608.3	527
-7.24344	-5.9536	2.84635e-08	1764	NaN	1	4313	unprocessed_pseudogene	19	+	ENSG00000213976	ENST00000594254		+	21382900	21387200	1764	AC010615.1	1764
-2.67764	-0.609446	3.07405e-06	4690	NaN	108	19668	processed_transcript	19	-	ENSG00000268119	ENST00000593653,ENST00000594557,ENST00000596705,ENST00000597444,ENST00000599993,ENST00000600469		+	21444200	21463900	556	AC010615.2	556;4690;566;832;929;830
0.957586	4.28173	4.04181e-05	2078	NaN	1420	20812	protein_coding	19	-	ENSG00000268041	ENST00000597630		+	41907700	41928500	2078	AC010616.1	2078
-2.48184	-2.48184	8.53904e-08	477	NaN	3	477	processed_pseudogene	19	-	ENSG00000243771	ENST00000469924		+	17589600	17590100	477	AC010618.1	477
-6.29567	-4.01445	2.84635e-08	460	NaN	1	2236	IG_C_gene	19	-	ENSG00000269161	ENST00000596192		+	17518300	17520600	460	AC010618.2	460
-8.65202	-3.76701	5.69269e-08	775	NaN	2	22900	lincRNA	19	-	ENSG00000269439	ENST00000595116,ENST00000596643,ENST00000598141,ENST00000615939		+	17489000	17511900	313	AC010618.3	313;775;476;751
-5.1405	-1.94121	3.70025e-07	1421	NaN	13	13052	processed_transcript	19	+	ENSG00000273189	ENST00000595815		+	49474600	49487600	1421	AC010619.2	1421
-2.68991	-2.68991	1.70781e-07	1102	NaN	6	1102	unprocessed_pseudogene	19	-	ENSG00000268892	ENST00000601088		+	21221600	21222700	1102	AC010620.1	1102
-4.39822	-0.988667	7.68513e-07	1525	NaN	27	16205	sense_overlapping	19	+	ENSG00000204666	ENST00000527209		+	50050600	50066800	1525	AC010624.1	1525
-6.5256	-2.73882	8.53904e-08	570	NaN	3	7867	IG_C_gene	19	-	ENSG00000269091	ENST00000599410,ENST00000599914		+	50043200	50051100	562	AC010624.3	562;570
6.22402	6.22402	0.000100988	1351	NaN	3548	1351	processed_pseudogene	19	-	ENSG00000269540	ENST00000597606		+	50058900	50060200	1351	AC010624.4	1351
-4.50658	-4.50658	5.69269e-08	1294	NaN	2	1294	processed_pseudogene	5	+	ENSG00000248791	ENST00000503819		+	14620000	14621300	1294	AC010627.1	1294
-4.35425	-1.74387	1.70781e-07	572	NaN	6	3493	IG_C_gene	19	-	ENSG00000267345	ENST00000590376		+	37075100	37078600	572	AC010632.1	572
-2.21427	-0.631122	3.41561e-07	529	NaN	12	1585	lincRNA	19	+	ENSG00000267443	ENST00000591757		+	397588	399173	529	AC010641.1	529
5.50106	5.50106	5.49345e-05	1213	NaN	1930	1213	processed_pseudogene	19	+	ENSG00000269794	ENST00000594522		+	58319300	58320500	1213	AC010642.1	1213
-6.8559	-4.08364	1.42317e-07	2413	NaN	5	16485	IG_C_gene	19	-	ENSG00000283103	ENST00000634676		+	58310400	58326900	2413	AC010642.2	2413
-3.30249	-0.73242	1.96398e-06	3263	NaN	69	19377	IG_C_gene	19	-	ENSG00000268686	ENST00000599433		+	49368700	49388100	3263	AC010643.1	3263
-6.1911	-2.41055	8.53904e-08	454	NaN	3	6239	IG_C_gene	19	-	ENSG00000267448	ENST00000587592,ENST00000590698,ENST00000592230		+	3296760	3303000	374	AC010649.1	374;427;454
-1.44198	-1.44198	8.53904e-08	232	NaN	3	232	processed_pseudogene	16	-	ENSG00000283057	ENST00000635332		+	71777600	71777800	232	AC010653.3	232
-3.82717	-3.82717	5.69269e-08	808	NaN	2	808	lincRNA	16	+	ENSG00000277369	ENST00000615722		+	11797500	11798300	808	AC010654.1	808
-8.0615	-2.3126	1.42317e-07	707	NaN	5	38020	processed_transcript	7	+	ENSG00000273184	ENST00000462662		+	128456000	128494000	707	AC010655.4	707
-3.85546	-3.85546	2.84635e-08	412	NaN	1	412	processed_pseudogene	7	+	ENSG00000232383	ENST00000441690		+	26276200	26276600	412	AC010677.1	412
-6.30776	-1.76074	3.13098e-07	1061	NaN	11	24803	lincRNA	18	-	ENSG00000265752	ENST00000582300		+	23957800	23982600	1061	AC010754.1	1061
-4.49988	-2.7312	8.53904e-08	567	NaN	3	1932	IG_C_gene	11	-	ENSG00000255092	ENST00000532524		+	44606200	44608100	567	AC010768.2	567
-3.40832	-3.40832	1.42317e-07	1511	NaN	5	1511	lincRNA	10	-	ENSG00000273008	ENST00000609407		+	43136800	43138300	1511	AC010864.1	1511
-4.5677	-4.5677	2.84635e-08	675	NaN	1	675	TEC	2	+	ENSG00000280390	ENST00000624225		+	21023500	21024200	675	AC010872.1	675
1.113	7.68087	0.000492475	2400	NaN	17302	227687	IG_C_gene	2	+	ENSG00000236449	ENST00000412835,ENST00000442996		+	174547000	174775000	1405	AC010894.3	1405;2400
-5.97125	-1.19766	1.99244e-07	457	NaN	7	12500	IG_C_gene	2	+	ENSG00000237798	ENST00000454203		+	174575000	174588000	457	AC010894.4	457
-5.50881	-5.50881	2.84635e-08	1296	NaN	1	1296	processed_pseudogene	2	+	ENSG00000232479	ENST00000449849		+	202925000	202926000	1296	AC010900.1	1296
-4.78459	-3.82539	5.69269e-08	807	NaN	2	1569	IG_C_gene	2	-	ENSG00000224661	ENST00000441632		+	3702580	3704150	807	AC010907.1	807
-2.08612	-1.79832	1.99244e-07	693	NaN	7	846	IG_C_gene	2	-	ENSG00000237370	ENST00000456450		+	3603400	3604240	693	AC010907.2	693
5.54364	5.61843	0.000134803	2744	NaN	4736	2890	processed_transcript	2	+	ENSG00000272702	ENST00000608612,ENST00000610134		+	73113000	73115900	420	AC010913.1	420;2744
-2.43706	2.45113	7.91284e-06	1447	NaN	278	42851	transcribed_unprocessed_pseudogene	18	+	ENSG00000267382	ENST00000589354,ENST00000592477		+	60611800	60654600	473	AC010928.1	473;1447
-4.33538	-4.08305	1.42317e-07	2412	NaN	5	2873	IG_C_gene	2	-	ENSG00000188525	ENST00000340444		+	10003200	10006000	2412	AC010969.1	2412
5.14763	5.68813	6.34166e-05	1230	NaN	2228	1789	IG_C_gene	7	-	ENSG00000244151	ENST00000485974		+	151075000	151077000	1230	AC010973.2	1230
-6.54671	-2.97148	1.13854e-07	893	NaN	4	10644	IG_C_gene	2	-	ENSG00000235522	ENST00000427050,ENST00000596418,ENST00000598281,ENST00000613614,ENST00000615184,ENST00000618432		+	105847000	105857000	548	AC010978.1	893;655;828;801;548;586
-6.7928	-1.88446	3.13098e-07	1156	NaN	11	34715	transcribed_unprocessed_pseudogene	2	+	ENSG00000237732	ENST00000424010,ENST00000429475,ENST00000439237,ENST00000446532,ENST00000555502,ENST00000587192,ENST00000589724,ENST00000590427		+	222318000	222353000	343	AC010980.1	349;827;343;402;1156;1142;585;548
-1.62017	-1.62017	1.13854e-07	350	NaN	4	350	transcribed_processed_pseudogene	10	-	ENSG00000223428	ENST00000447646		+	75288300	75288700	350	AC010997.1	350
-5.16048	-3.19133	2.84635e-08	260	NaN	1	1018	IG_C_gene	10	-	ENSG00000236842	ENST00000427610		+	75430600	75431600	260	AC010997.2	260
-10.0598	-2.1405	1.13854e-07	502	NaN	4	121521	lincRNA	10	-	ENSG00000270087	ENST00000418818,ENST00000445450		+	75279700	75401200	380	AC010997.3	502;380
-5.85283	-5.85283	2.84635e-08	1645	NaN	1	1645	TEC	10	+	ENSG00000279814	ENST00000623230		+	75450100	75451700	1645	AC010997.6	1645
-1.94561	-0.186198	1.11007e-06	1263	NaN	39	4276	protein_coding	7	+	ENSG00000230626	ENST00000467614		+	129127000	129131000	1263	AC011005.1	1263
-1.46868	-0.624745	2.56171e-07	395	NaN	9	709	processed_pseudogene	7	-	ENSG00000241573	ENST00000491624		+	129096000	129097000	395	AC011005.3	395
-4.29308	-4.29308	2.84635e-08	558	NaN	1	558	processed_pseudogene	8	+	ENSG00000241961	ENST00000483964		+	67406500	67407100	558	AC011037.1	558
3.7632	5.26728	8.45365e-05	2195	NaN	2970	6226	protein_coding	GL000195.1	-	ENSG00000276256	ENST00000612465		+	42938	49164	2195	AC011043.1	2195
-0.330424	-0.206436	5.40806e-07	624	NaN	19	680	IG_C_gene	17	+	ENSG00000264196	ENST00000583916		+	72839000	72839700	624	AC011120.1	624
-4.50435	-3.50435	2.84635e-08	323	NaN	1	646	lincRNA	17	+	ENSG00000225582	ENST00000441287,ENST00000447729		+	34479300	34480000	321	AC011193.1	323;321
-10.1164	-5.70618	2.84635e-08	1486	NaN	1	31595	protein_coding	17	-	ENSG00000266826	ENST00000583666		+	58660400	58692000	1486	AC011195.2	1486
-5.70909	-5.70909	2.84635e-08	1489	NaN	1	1489	TEC	2	-	ENSG00000279526	ENST00000624820		+	23616500	23618000	1489	AC011239.2	1489
-3.35136	-2.03315	5.69269e-08	233	NaN	2	581	IG_C_gene	2	+	ENSG00000235586	ENST00000457097		+	38601600	38602200	233	AC011247.2	233
0.63173	1.43111	1.53703e-06	570	NaN	54	992	transcribed_processed_pseudogene	2	-	ENSG00000271443	ENST00000603297,ENST00000605062		+	38535300	38536200	438	AC011247.3	438;570
-3.90028	-3.90028	1.70781e-07	2550	NaN	6	2550	TEC	15	-	ENSG00000279694	ENST00000624293		+	78339200	78341800	2550	AC011270.2	2550
-13.5523	-4.95141	8.53904e-08	2642	NaN	3	1025770	lincRNA	7	+	ENSG00000229618	ENST00000411542,ENST00000443947,ENST00000638774,ENST00000638964,ENST00000639998,ENST00000640300		+	12726200	13751900	526	AC011287.1	526;575;2642;1350;1349;1213
-4.92037	-2.24355	6.83123e-07	3235	NaN	24	20686	unprocessed_pseudogene	15	-	ENSG00000249839	ENST00000510070		+	43663700	43684300	3235	AC011330.1	3235
-4.47957	-4.47957	2.84635e-08	635	NaN	1	635	sense_intronic	15	-	ENSG00000275601	ENST00000621680		+	43642400	43643000	635	AC011330.2	635
3.47777	3.47777	3.37007e-05	3025	NaN	1184	3025	sense_intronic	5	+	ENSG00000250069	ENST00000508713		+	140200000	140203000	3025	AC011379.1	3025
-0.829696	0.572893	8.85214e-06	5951	NaN	311	15733	processed_transcript	5	+	ENSG00000254363	ENST00000523154,ENST00000607850		+	140157000	140173000	583	AC011379.2	583;5951
-2.7881	1.26819	3.5864e-06	1489	NaN	126	24772	IG_C_gene	5	+	ENSG00000248222	ENST00000504527,ENST00000507092,ENST00000507304,ENST00000508470,ENST00000508547,ENST00000508600,ENST00000509170,ENST00000511447,ENST00000512417,ENST00000513790		+	169013000	169038000	454	AC011389.1	557;454;1489;572;548;561;594;573;803;573
3.63157	3.63157	1.23816e-05	999	NaN	435	999	TEC	5	-	ENSG00000279752	ENST00000623273		+	169012000	169013000	999	AC011389.3	999
-8.08174	-2.90638	1.42317e-07	1067	NaN	5	38557	IG_C_gene	5	+	ENSG00000249593	ENST00000504658,ENST00000510110,ENST00000512875,ENST00000514207		+	139013000	139051000	248	AC011405.1	803;1067;731;248
-3.67146	-3.04548	8.53904e-08	705	NaN	3	1088	lincRNA	5	+	ENSG00000253110	ENST00000524175		+	171774000	171775000	705	AC011410.1	705
-5.92718	-5.92718	2.84635e-08	1732	NaN	1	1732	processed_pseudogene	5	-	ENSG00000250080	ENST00000514947		+	127171000	127172000	1732	AC011416.1	1732
-9.00767	-6.26897	2.84635e-08	2195	NaN	1	14651	lincRNA	5	-	ENSG00000283897	ENST00000639283,ENST00000639976,ENST00000640718,ENST00000640865		+	127215000	127230000	635	AC011416.3	2195;1360;1428;635
-7.3558	-1.31871	2.56171e-07	639	NaN	9	41961	IG_C_gene	19	+	ENSG00000266983	ENST00000587836		+	5978400	6020360	639	AC011444.1	639
-7.59208	-1.92829	8.53904e-08	325	NaN	3	16476	IG_C_gene	19	+	ENSG00000267299	ENST00000588342		+	6109320	6125800	325	AC011444.3	325
-7.76887	-4.94539	2.84635e-08	877	NaN	1	6208	sense_overlapping	19	-	ENSG00000268262	ENST00000601911		+	39314600	39320900	877	AC011445.1	877
-2.60359	-2.60359	2.84635e-08	173	NaN	1	173	lincRNA	19	-	ENSG00000269246	ENST00000599274		+	39341800	39341900	173	AC011445.2	173
-3.9536	-3.9536	2.84635e-08	441	NaN	1	441	transcribed_processed_pseudogene	19	+	ENSG00000224864	ENST00000497576		+	20125000	20125500	441	AC011447.1	441
-11.7489	-4.4773	5.69269e-08	1268	NaN	2	195929	IG_C_gene	19	-	ENSG00000267383	ENST00000585498,ENST00000585816,ENST00000586657,ENST00000590606,ENST00000592022,ENST00000593655		+	20125400	20321300	531	AC011447.3	883;618;531;722;1268;555
-7.2536	-3.33135	5.69269e-08	573	NaN	2	8687	lincRNA	19	-	ENSG00000197813	ENST00000358234,ENST00000602554		+	49331600	49340300	511	AC011450.1	573;511
-5.88044	-0.900765	3.98488e-07	744	NaN	14	23475	processed_transcript	19	-	ENSG00000283108	ENST00000634630,ENST00000634951		+	9383580	9407060	582	AC011451.3	744;582
-2.63792	-2.09377	1.70781e-07	729	NaN	6	1063	unprocessed_pseudogene	19	-	ENSG00000270347	ENST00000603737		+	53657400	53658500	729	AC011453.2	729
-0.0540072	2.7845	3.47254e-06	504	NaN	122	3605	IG_C_gene	19	+	ENSG00000269050	ENST00000593830		+	38870200	38873800	504	AC011455.1	504
3.97044	3.97044	3.24483e-06	207	NaN	114	207	processed_pseudogene	19	-	ENSG00000271283	ENST00000603937		+	19699200	19699400	207	AC011458.2	207
-2.64612	-1.92228	4.83879e-07	1834	NaN	17	3029	unprocessed_pseudogene	19	-	ENSG00000283285	ENST00000636268		+	51914700	51917700	1834	AC011460.1	1834
-9.76214	-4.52064	8.53904e-08	1960	NaN	3	74149	protein_coding	19	+	ENSG00000255730	ENST00000540732,ENST00000604424		+	41350900	41425000	567	AC011462.1	1960;567
-3.12606	-2.24578	1.13854e-07	540	NaN	4	994	sense_intronic	19	+	ENSG00000268987	ENST00000598988		+	41399400	41400400	540	AC011462.3	540
-3.97953	-3.97953	2.84635e-08	449	NaN	1	449	sense_intronic	19	+	ENSG00000277744	ENST00000616866		+	41374000	41374400	449	AC011462.4	449
-6.7312	-2.72866	8.53904e-08	566	NaN	3	9072	IG_C_gene	19	+	ENSG00000268583	ENST00000595201		+	48204100	48213200	566	AC011466.1	566
2.23531	2.23531	7.59974e-06	1614	NaN	267	1614	TEC	19	-	ENSG00000280353	ENST00000623064		+	48198100	48199700	1614	AC011466.4	1614
-2.84492	-2.84492	5.69269e-08	409	NaN	2	409	processed_pseudogene	19	-	ENSG00000270248	ENST00000603942		+	52110300	52110700	409	AC011468.4	409
-2.82001	-2.82001	5.69269e-08	402	NaN	2	402	TEC	19	-	ENSG00000280394	ENST00000623576		+	6263070	6263470	402	AC011471.3	402
-6.78333	-2.32125	1.13854e-07	569	NaN	4	12541	IG_C_gene	19	+	ENSG00000267082	ENST00000588634		+	11203600	11216200	569	AC011472.1	569
-6.89207	-1.71696	1.99244e-07	655	NaN	7	23665	IG_C_gene	19	-	ENSG00000267174	ENST00000585801,ENST00000586356		+	11300800	11324400	546	AC011472.2	546;655
3.59882	3.59882	5.94886e-06	491	NaN	209	491	IG_C_gene	19	+	ENSG00000273733	ENST00000615848		+	11221100	11221600	491	AC011472.4	491
-1.83572	-1.83572	1.42317e-07	508	NaN	5	508	TEC	19	+	ENSG00000279807	ENST00000624079		+	11208200	11208700	508	AC011472.5	508
-3.13859	1.08427	9.39294e-07	443	NaN	33	8272	lincRNA	19	+	ENSG00000268390	ENST00000601280		+	51043800	51052100	443	AC011473.1	443
-7.2256	-4.0908	2.84635e-08	485	NaN	1	4260	IG_C_gene	19	+	ENSG00000268906	ENST00000594910		+	51030100	51034300	485	AC011473.3	485
-3.98957	-0.907729	8.53904e-07	1602	NaN	30	13564	protein_coding	19	-	ENSG00000269741	ENST00000250366,ENST00000599166		+	50996000	51009600	1388	AC011473.4	1602;1388
-6.18855	-6.18855	2.84635e-08	2076	NaN	1	2076	TEC	19	-	ENSG00000279387	ENST00000623523		+	29507000	29509000	2076	AC011474.4	2076
-3.08335	-3.08335	1.13854e-07	965	NaN	4	965	processed_pseudogene	19	-	ENSG00000271010	ENST00000603599		+	10598000	10599000	965	AC011475.1	965
4.64148	5.6106	1.50002e-05	307	NaN	527	601	processed_pseudogene	19	+	ENSG00000243494	ENST00000466725		+	54973800	54974400	307	AC011476.1	307
-6.07469	-0.586541	8.82367e-07	1325	NaN	31	59472	transcribed_unprocessed_pseudogene	19	+	ENSG00000267419	ENST00000586924,ENST00000589657,ENST00000591884,ENST00000623416		+	19776600	19836100	447	AC011477.1	447;803;544;1325
3.47044	4.41861	1.96967e-05	921	NaN	692	1777	sense_intronic	19	-	ENSG00000267481	ENST00000590697		+	19788800	19790500	921	AC011477.2	921
-2.73671	0.346328	5.12342e-07	403	NaN	18	3415	IG_C_gene	19	-	ENSG00000267565	ENST00000585571		+	19892400	19895800	403	AC011477.3	403
-6.05787	0.580741	9.10831e-07	609	NaN	32	60679	lincRNA	19	-	ENSG00000267581	ENST00000590274		+	19761000	19821700	609	AC011477.4	609
1.56912	1.56912	7.68513e-07	259	NaN	27	259	processed_pseudogene	19	+	ENSG00000267693	ENST00000586571		+	19768700	19769000	259	AC011477.5	259
2.65699	2.65699	1.21539e-05	1927	NaN	427	1927	processed_pseudogene	19	+	ENSG00000271499	ENST00000604980		+	19750600	19752500	1927	AC011477.6	1927
-1.96822	0.714225	2.36247e-06	1440	NaN	83	9244	unprocessed_pseudogene	19	+	ENSG00000275540	ENST00000617163		+	19740900	19750100	1440	AC011477.7	1440
0.0509915	1.39808	1.13854e-06	432	NaN	40	1099	sense_intronic	19	+	ENSG00000268499	ENST00000598146		+	38199800	38200900	432	AC011479.2	432
2.67479	2.67479	1.20685e-05	1890	NaN	424	1890	sense_intronic	19	+	ENSG00000269653	ENST00000594299		+	38184400	38186300	1890	AC011479.3	1890
-8.00659	-1.65009	1.70781e-07	536	NaN	6	43920	IG_C_gene	19	+	ENSG00000267879	ENST00000594512		+	50968200	51012100	536	AC011483.1	536
-2.2989	0.403177	1.7932e-06	1356	NaN	63	8824	transcribed_unprocessed_pseudogene	19	-	ENSG00000268864	ENST00000599707,ENST00000600193		+	53599600	53608500	1228	AC011487.2	1356;1228
-6.99829	-3.97309	2.84635e-08	447	NaN	1	3639	sense_overlapping	19	-	ENSG00000269444	ENST00000599584		+	6386760	6390400	447	AC011491.2	447
-0.472742	-0.472742	1.70781e-07	237	NaN	6	237	processed_pseudogene	19	+	ENSG00000268685	ENST00000596454		+	22362600	22362800	237	AC011494.1	237
-5.43362	-0.610396	3.13098e-07	478	NaN	11	13532	lincRNA	19	-	ENSG00000267011	ENST00000589066,ENST00000590989,ENST00000591414		+	4457960	4471490	302	AC011498.1	359;302;478
0.851731	1.98253	2.24861e-06	569	NaN	79	1246	IG_C_gene	19	-	ENSG00000267255	ENST00000590159		+	4429690	4430930	569	AC011498.3	569
1.12177	3.81252	2.53325e-05	1803	NaN	890	11641	protein_coding	19	-	ENSG00000267385	ENST00000586020		+	4528430	4540070	1803	AC011498.4	1803
-0.438584	0.88108	9.39294e-07	510	NaN	33	1273	IG_C_gene	19	+	ENSG00000267769	ENST00000592034		+	4454010	4455290	510	AC011498.6	510
1.93337	1.93337	7.74206e-06	2027	NaN	272	2027	TEC	19	+	ENSG00000280239	ENST00000624986		+	4448810	4450840	2027	AC011498.7	2027
-5.82628	-4.35136	2.84635e-08	581	NaN	1	1615	protein_coding	19	-	ENSG00000267157	ENST00000586012		+	5784000	5785620	581	AC011499.1	581
-5.02227	-0.406911	1.19547e-06	1585	NaN	42	38850	IG_C_gene	19	-	ENSG00000269289	ENST00000596326,ENST00000598914		+	23919100	23957900	919	AC011503.1	1585;919
3.15374	3.15374	1.33494e-05	1500	NaN	469	1500	sense_intronic	19	+	ENSG00000269397	ENST00000594230		+	23927800	23929300	1500	AC011503.2	1500
-7.17142	-7.17142	2.84635e-08	4103	NaN	1	4103	TEC	19	+	ENSG00000280061	ENST00000623331		+	30554000	30558100	4103	AC011504.1	4103
-0.514736	-0.514736	4.26952e-07	610	NaN	15	610	processed_pseudogene	19	-	ENSG00000242411	ENST00000474329		+	56217200	56217800	610	AC011506.1	610
2.47096	5.73088	8.70982e-06	164	NaN	306	1571	lincRNA	19	-	ENSG00000267406	ENST00000589512		+	14267800	14269400	164	AC011509.1	164
-8.09885	-2.13935	1.42317e-07	627	NaN	5	39017	lincRNA	19	-	ENSG00000267723	ENST00000592263		+	14254200	14293200	627	AC011509.2	627
-2.13705	-1.0069	1.42317e-07	286	NaN	5	626	IG_C_gene	19	-	ENSG00000269652	ENST00000598541		+	41221400	41222100	286	AC011510.1	286
-0.212169	4.94869	2.83496e-05	918	NaN	996	32841	IG_C_gene	19	-	ENSG00000266978	ENST00000592893		+	10252300	10285100	918	AC011511.2	918
2.52737	2.52737	1.85582e-05	3219	NaN	652	3219	IG_C_gene	19	-	ENSG00000267607	ENST00000589379		+	10285800	10289000	3219	AC011511.5	3219
-7.17459	-1.46174	1.42317e-07	392	NaN	5	20560	IG_C_gene	19	+	ENSG00000267968	ENST00000598079		+	50830500	50851100	392	AC011523.1	392
-2.26277	-2.26277	1.42317e-07	683	NaN	5	683	unprocessed_pseudogene	19	+	ENSG00000278797	ENST00000614101		+	46533700	46534400	683	AC011551.1	683
-2.86245	-0.7479	4.26952e-07	717	NaN	15	3105	IG_C_gene	12	+	ENSG00000257346	ENST00000548030,ENST00000553174		+	49090200	49093300	275	AC011603.1	275;717
-2.42446	-0.960775	1.42317e-07	277	NaN	5	764	processed_pseudogene	12	+	ENSG00000277672	ENST00000611325		+	49075000	49075800	277	AC011603.4	277
-2.94474	1.65546	8.85214e-06	2810	NaN	311	68156	IG_C_gene	8	-	ENSG00000253706	ENST00000518128,ENST00000522914,ENST00000523860		+	74798800	74866900	454	AC011632.1	2810;454;773
-7.49988	-4.69644	2.84635e-08	738	NaN	1	5152	lincRNA	8	-	ENSG00000254043	ENST00000520696		+	74891200	74896300	738	AC011632.2	738
-5.14481	-3.80196	2.84635e-08	397	NaN	1	1007	IG_C_gene	8	-	ENSG00000253307	ENST00000517658		+	141252000	141253000	397	AC011676.1	397
-6.54617	-6.54617	2.84635e-08	2660	NaN	1	2660	TEC	8	-	ENSG00000280035	ENST00000624864		+	141224000	141227000	2660	AC011676.5	2660
-1.86523	-1.2329	2.84635e-07	669	NaN	10	1037	processed_pseudogene	8	-	ENSG00000251203	ENST00000515686		+	26433000	26434100	669	AC011726.1	669
-1.148	-1.148	3.70025e-07	820	NaN	13	820	processed_pseudogene	2	-	ENSG00000235440	ENST00000439053		+	26101300	26102100	820	AC011742.3	820
-3.5847	-3.5847	1.70781e-07	2049	NaN	6	2049	TEC	2	+	ENSG00000279512	ENST00000623763		+	133117000	133119000	2049	AC011755.1	2049
-3.2879	-3.2879	5.69269e-08	556	NaN	2	556	lincRNA	3	-	ENSG00000272334	ENST00000607089		+	36973100	36973700	556	AC011816.2	556
-7.8317	-1.3051	2.56171e-07	633	NaN	9	58359	IG_C_gene	17	+	ENSG00000265125	ENST00000578602,ENST00000579896,ENST00000579975		+	33565800	33624100	533	AC011824.2	533;579;633
-5.19064	-3.2801	5.69269e-08	553	NaN	2	2079	IG_C_gene	18	-	ENSG00000263393	ENST00000583138		+	32122400	32124500	553	AC011825.2	553
-6.95441	-5.56877	2.84635e-08	1351	NaN	1	3530	processed_transcript	17	-	ENSG00000231421	ENST00000436477,ENST00000582291,ENST00000584763		+	30573500	30577000	561	AC011840.1	1351;624;561
-3.02901	-1.71328	8.53904e-08	280	NaN	3	697	lincRNA	17	-	ENSG00000263860	ENST00000579378		+	30550500	30551200	280	AC011840.3	280
3.23659	3.23659	5.74962e-06	610	NaN	202	610	TEC	17	+	ENSG00000279431	ENST00000624536		+	30551200	30551800	610	AC011840.6	610
-2.41055	-2.41055	8.53904e-08	454	NaN	3	454	processed_pseudogene	8	+	ENSG00000254051	ENST00000518911		+	68176800	68177200	454	AC011853.1	454
-6.01423	-1.9578	1.99244e-07	774	NaN	7	12878	IG_C_gene	8	-	ENSG00000255206	ENST00000526901		+	68082200	68095100	774	AC011853.2	774
-2.80196	-2.80196	5.69269e-08	397	NaN	2	397	processed_pseudogene	7	+	ENSG00000271253	ENST00000604949		+	12685600	12686000	397	AC011891.2	397
-2.42138	-1.78367	5.40806e-07	1862	NaN	19	2897	IG_C_gene	2	+	ENSG00000226806	ENST00000437007		+	135820000	135823000	1862	AC011893.1	1862
-3.00185	-3.00185	5.69269e-08	456	NaN	2	456	processed_pseudogene	7	+	ENSG00000271586	ENST00000603255		+	44601000	44601500	456	AC011894.1	456
-6.66631	-5.23975	1.13854e-07	4302	NaN	4	11564	IG_C_gene	7	+	ENSG00000233038	ENST00000434059,ENST00000436151,ENST00000438047,ENST00000443338		+	157855000	157866000	543	AC011899.2	561;1114;4302;543
-4.43809	-4.43809	2.84635e-08	617	NaN	1	617	IG_C_gene	7	+	ENSG00000272839	ENST00000608596		+	157869000	157869000	617	AC011899.3	617
-8.4096	-5.13426	8.53904e-08	2999	NaN	3	29037	IG_C_gene	2	+	ENSG00000237750	ENST00000446838		+	162769000	162798000	2999	AC011900.1	2999
-1.74418	3.71513	7.31511e-06	557	NaN	257	24506	IG_C_gene	17	+	ENSG00000259349	ENST00000558027,ENST00000559739		+	60526300	60550800	553	AC011921.1	553;557
-2.66482	-2.66482	5.69269e-08	361	NaN	2	361	processed_pseudogene	17	+	ENSG00000270553	ENST00000605540		+	60513200	60513600	361	AC011921.3	361
-5.61501	-5.61501	5.69269e-08	2790	NaN	2	2790	sense_intronic	17	-	ENSG00000264853	ENST00000578539		+	75370900	75373700	2790	AC011933.2	2790
2.88393	2.88393	7.11586e-06	964	NaN	250	964	processed_pseudogene	15	-	ENSG00000259924	ENST00000567680		+	65771200	65772100	964	AC011939.1	964
-0.796015	0.337499	5.40806e-07	428	NaN	19	939	sense_intronic	15	-	ENSG00000261544	ENST00000567396		+	65766500	65767400	428	AC011939.2	428
-2.22199	-0.332824	1.50856e-06	1900	NaN	53	7038	IG_C_gene	15	+	ENSG00000177699	ENST00000316148		+	78978900	78985900	1900	AC011944.1	1900
-3.5847	-3.5847	5.69269e-08	683	NaN	2	683	TEC	15	+	ENSG00000279235	ENST00000624440		+	78906100	78906800	683	AC011944.2	683
-7.39986	-1.09273	4.83879e-07	1032	NaN	17	81718	IG_C_gene	2	+	ENSG00000222017	ENST00000409845		+	197693000	197775000	1032	AC011997.1	1032
-4.16896	-4.16896	5.69269e-08	1024	NaN	2	1024	processed_pseudogene	2	-	ENSG00000214070	ENST00000424794		+	135898000	135899000	1024	AC011999.1	1024
-8.42628	-4.32883	5.69269e-08	1144	NaN	2	19583	lincRNA	4	-	ENSG00000250957	ENST00000511346		+	174135000	174155000	1144	AC012055.1	1144
-1.76474	-0.421101	5.12342e-07	686	NaN	18	1741	lincRNA	2	-	ENSG00000227047	ENST00000441870		+	20499600	20501300	686	AC012065.1	686
-2.57835	-2.57835	8.53904e-08	510	NaN	3	510	processed_pseudogene	2	-	ENSG00000279307	ENST00000624084		+	20529500	20530000	510	AC012065.5	510
-0.52029	-0.52029	4.83879e-07	694	NaN	17	694	processed_pseudogene	2	+	ENSG00000213197	ENST00000439252		+	152390000	152391000	694	AC012066.1	694
-4.23587	0.00630759	1.59395e-06	1587	NaN	56	30033	IG_C_gene	12	-	ENSG00000258274	ENST00000550287,ENST00000551107		+	93707800	93737800	528	AC012085.2	1587;528
-5.77675	-2.41689	5.69269e-08	304	NaN	2	3121	IG_C_gene	15	+	ENSG00000259773	ENST00000558317		+	50746700	50749800	304	AC012100.2	304
-2.33638	-2.33638	1.13854e-07	575	NaN	4	575	TEC	15	-	ENSG00000279665	ENST00000624738		+	50742700	50743300	575	AC012100.3	575
1.23434	1.89613	2.90327e-06	780	NaN	102	1234	lincRNA	8	-	ENSG00000253376	ENST00000522281		+	57889600	57890800	780	AC012103.1	780
-1.78735	-0.683785	1.02468e-06	1646	NaN	36	3537	processed_transcript	17	+	ENSG00000234327	ENST00000413077,ENST00000570712,ENST00000571138,ENST00000623522		+	5111470	5115000	426	AC012146.1	474;426;462;1646
-3.41926	-1.1056	2.27708e-07	490	NaN	8	2436	IG_C_gene	17	-	ENSG00000262693	ENST00000574352		+	5075680	5078110	490	AC012146.3	490
0.556245	0.556245	3.98488e-07	271	NaN	14	271	processed_pseudogene	17	-	ENSG00000262855	ENST00000575546		+	5126740	5127010	271	AC012146.4	271
-3.6568	-3.6568	2.84635e-08	359	NaN	1	359	processed_pseudogene	15	+	ENSG00000242737	ENST00000495139		+	50466700	50467100	359	AC012170.1	359
-3.18205	-1.96554	1.70781e-07	667	NaN	6	1550	IG_C_gene	15	-	ENSG00000259298	ENST00000560380		+	50497200	50498700	667	AC012170.2	667
-3.61811	-3.61811	5.69269e-08	699	NaN	2	699	sense_intronic	16	+	ENSG00000261114	ENST00000570210		+	56941000	56941700	699	AC012181.2	699
2.13493	2.13493	2.19169e-06	499	NaN	77	499	TEC	16	-	ENSG00000279889	ENST00000625197		+	58705800	58706300	499	AC012183.1	499
-9.33224	-4.21199	1.13854e-07	2110	NaN	4	73389	protein_coding	16	+	ENSG00000260537	ENST00000443119,ENST00000565116,ENST00000567706		+	70299200	70372600	565	AC012184.2	2110;565;867
-6.18707	-1.78465	4.26952e-07	1471	NaN	15	31108	processed_transcript	16	-	ENSG00000261777	ENST00000562077,ENST00000570278		+	70315600	70346700	887	AC012184.3	1471;887
-3.08384	-2.22062	8.53904e-08	398	NaN	3	724	unprocessed_pseudogene	16	+	ENSG00000260909	ENST00000566702		+	46649100	46649800	398	AC012186.1	398
2.39001	3.87093	4.69647e-06	321	NaN	165	896	sense_intronic	16	-	ENSG00000261131	ENST00000569353		+	46660700	46661600	321	AC012186.2	321
-3.16551	-3.16551	5.12342e-07	4597	NaN	18	4597	lincRNA	8	+	ENSG00000261670	ENST00000562917		+	103464000	103469000	4597	AC012213.2	4597
-4.77073	-4.77073	2.84635e-08	777	NaN	1	777	lincRNA	8	-	ENSG00000266289	ENST00000577199		+	103383000	103384000	777	AC012213.3	777
-1.49743	1.6124	3.13098e-06	1024	NaN	110	8840	lincRNA	15	-	ENSG00000259772	ENST00000558109,ENST00000558388,ENST00000559094,ENST00000559853,ENST00000560812		+	31222000	31230800	608	AC012236.1	608;1024;745;648;680
-4.63623	-4.16284	1.70781e-07	3059	NaN	6	4247	lincRNA	19	-	ENSG00000232098	ENST00000444227,ENST00000593393,ENST00000597309,ENST00000597980		+	58404200	58408500	423	AC012313.1	462;3059;423;570
-2.02383	-2.02383	2.27708e-07	926	NaN	8	926	TEC	19	+	ENSG00000279611	ENST00000623509		+	58350800	58351700	926	AC012313.10	926
-3.00996	-2.53403	1.99244e-07	1154	NaN	7	1605	IG_C_gene	19	+	ENSG00000268049	ENST00000599952		+	58358000	58359600	1154	AC012313.2	1154
-5.03806	-2.77933	4.83879e-07	3322	NaN	17	15898	processed_transcript	19	-	ENSG00000268230	ENST00000596636,ENST00000599109,ENST00000600123		+	58346900	58362800	436	AC012313.3	436;3322;1765
2.91499	3.51638	5.66423e-06	495	NaN	199	751	TEC	19	+	ENSG00000268543	ENST00000596296		+	58418600	58419300	495	AC012313.4	495
-3.88149	-3.88149	1.70781e-07	2517	NaN	6	2517	lincRNA	19	-	ENSG00000268912	ENST00000594816		+	58428600	58431100	2517	AC012313.5	2517
-1.13727	1.20533	1.82166e-06	790	NaN	64	4007	IG_C_gene	19	+	ENSG00000269054	ENST00000599889		+	58362600	58366600	790	AC012313.6	790
0.943514	0.943514	1.03892e-05	5402	NaN	365	5402	lincRNA	19	+	ENSG00000269473	ENST00000595059		+	58440400	58445800	5402	AC012313.8	5402
-4.48184	-1.58758	3.13098e-07	941	NaN	11	6996	lincRNA	8	-	ENSG00000248762	ENST00000505564		+	95986100	95993100	941	AC012339.1	941
-1.18497	-1.18497	1.99244e-07	453	NaN	7	453	processed_pseudogene	8	-	ENSG00000254079	ENST00000523996		+	95947800	95948200	453	AC012339.2	453
-5.25183	-2.85923	3.70025e-07	2685	NaN	13	14099	lincRNA	2	+	ENSG00000225156	ENST00000425325		+	44954700	44968800	2685	AC012354.1	2685
5.9222	6.84787	0.000105514	916	NaN	3707	1740	IG_C_gene	2	-	ENSG00000203327	ENST00000366153		+	55214400	55216100	916	AC012358.1	916
-2.3793	-2.19536	3.13098e-07	1434	NaN	11	1629	processed_pseudogene	2	+	ENSG00000227799	ENST00000430010		+	55224300	55225900	1434	AC012358.2	1434
-3.69839	-3.69839	5.69269e-08	739	NaN	2	739	processed_pseudogene	2	-	ENSG00000213081	ENST00000434906		+	208361000	208361000	739	AC012362.1	739
-10.9111	-4.72355	5.69269e-08	1504	NaN	2	109621	IG_C_gene	2	+	ENSG00000225889	ENST00000413030,ENST00000426365,ENST00000436950,ENST00000438115,ENST00000449678,ENST00000451350		+	64143200	64252900	498	AC012368.1	498;498;547;552;601;1504
-6.05618	-4.29824	2.84635e-08	560	NaN	1	1894	lincRNA	2	-	ENSG00000228079	ENST00000423539		+	64086400	64088200	560	AC012368.2	560
-3.76887	-0.109019	1.22393e-06	1320	NaN	43	16684	lincRNA	2	-	ENSG00000234255	ENST00000453714,ENST00000593355,ENST00000594228,ENST00000597541,ENST00000600508,ENST00000601940,ENST00000604709,ENST00000605491,ENST00000613621		+	65439900	65456600	553	AC012370.2	1054;683;755;1080;1099;1320;652;732;553
-5.82449	-5.81612	8.53904e-08	4811	NaN	3	4839	lincRNA	15	+	ENSG00000246863	ENST00000499797,ENST00000558675		+	39921000	39925900	2730	AC012377.1	2730;4811
-8.63739	-4.72642	5.69269e-08	1507	NaN	2	22669	transcribed_processed_pseudogene	15	-	ENSG00000274499	ENST00000621235,ENST00000622705		+	20803500	20826200	1090	AC012414.7	1507;1090
-5.42364	-3.57197	2.84635e-07	3385	NaN	10	12217	transcribed_processed_pseudogene	15	-	ENSG00000260103	ENST00000563287,ENST00000568772		+	74478100	74490300	240	AC012435.1	3385;240
-0.684976	0.427771	7.11586e-07	529	NaN	25	1144	lincRNA	2	+	ENSG00000228251	ENST00000436885		+	112591000	112592000	529	AC012442.1	529
-5.21608	0.684682	6.83123e-07	425	NaN	24	25392	IG_C_gene	2	+	ENSG00000243389	ENST00000414784		+	112589000	112614000	425	AC012442.2	425
-1.02071	-1.02071	1.13854e-07	231	NaN	4	231	processed_pseudogene	2	-	ENSG00000270776	ENST00000605605		+	152539000	152539000	231	AC012443.1	231
3.1157	3.81386	2.25715e-05	1605	NaN	793	2604	IG_C_gene	2	-	ENSG00000203643	ENST00000430048		+	11721600	11724200	1605	AC012456.1	1605
3.38312	6.32306	4.49153e-05	561	NaN	1578	4305	IG_C_gene	2	-	ENSG00000230790	ENST00000431500		+	11741000	11745300	561	AC012456.2	561
0.846645	7.33966	8.74682e-05	540	NaN	3073	48639	IG_C_gene	12	-	ENSG00000257283	ENST00000550687		+	93895000	93943600	540	AC012464.1	540
-3.79884	-3.79884	1.99244e-07	2773	NaN	7	2773	lincRNA	12	+	ENSG00000271382	ENST00000604017		+	93945000	93947800	2773	AC012464.3	2773
1.14006	1.14006	5.69269e-06	2583	NaN	200	2583	IG_C_gene	3	-	ENSG00000271976	ENST00000607783		+	53859000	53861600	2583	AC012467.2	2583
-9.7167	-6.46186	2.84635e-08	2509	NaN	1	23950	processed_transcript	2	+	ENSG00000225057	ENST00000438457,ENST00000456601		+	238232000	238256000	1448	AC012485.1	1448;2509
-6.27997	-4.09021	1.42317e-07	2424	NaN	5	11059	IG_C_gene	2	+	ENSG00000283635	ENST00000637634		+	238289000	238300000	2424	AC012485.3	2424
-4.84315	-4.49089	2.84635e-08	640	NaN	1	817	unprocessed_pseudogene	2	-	ENSG00000276828	ENST00000611221		+	189625000	189626000	640	AC012488.1	640
-9.38834	-1.19379	2.56171e-07	586	NaN	9	171673	sense_overlapping	2	-	ENSG00000227400	ENST00000424322,ENST00000454312,ENST00000454537		+	153422000	153593000	427	AC012501.1	586;555;427
-6.53965	-3.95441	1.13854e-07	1765	NaN	4	10592	IG_C_gene	2	+	ENSG00000232520	ENST00000415628,ENST00000434807,ENST00000447074,ENST00000455128		+	230886000	230897000	513	AC012507.2	1765;513;557;544
0.0019506	0.0019506	1.13854e-06	1137	NaN	40	1137	processed_pseudogene	2	-	ENSG00000236478	ENST00000441511		+	216175000	216176000	1137	AC012513.2	1137
6.96956	6.96956	0.000265194	2116	NaN	9317	2116	TEC	2	+	ENSG00000279348	ENST00000623250		+	216211000	216214000	2116	AC012513.3	2116
-0.32816	-0.32816	2.13476e-06	2680	NaN	75	2680	lincRNA	12	+	ENSG00000260597	ENST00000562848		+	54019900	54022600	2680	AC012531.1	2680
-3.49719	-1.24364	2.84635e-07	674	NaN	10	3214	lincRNA	12	+	ENSG00000257327	ENST00000551650		+	103841000	103845000	674	AC012555.1	674
-6.44276	-3.85896	2.84635e-08	413	NaN	1	2476	IG_C_gene	12	+	ENSG00000257754	ENST00000549448		+	103820000	103822000	413	AC012555.2	413
9.4458	9.4458	0.000426098	611	NaN	14970	611	lincRNA	3	-	ENSG00000271843	ENST00000607115		+	64008100	64008700	611	AC012557.1	611
-2.87632	-2.87632	5.69269e-08	418	NaN	2	418	IG_C_gene	3	+	ENSG00000272181	ENST00000605919		+	64019500	64019900	418	AC012557.2	418
-4.63687	1.64488	3.07405e-06	983	NaN	108	76480	IG_C_gene	2	-	ENSG00000231898	ENST00000413923,ENST00000424391,ENST00000438635,ENST00000457834,ENST00000593578,ENST00000593599,ENST00000593861,ENST00000594762,ENST00000595011,ENST00000595528,ENST00000596641,ENST00000597915,ENST00000598749,ENST00000599635,ENST00000600365,ENST00000600436,ENST00000600489,ENST00000607977,ENST00000608050,ENST00000608085,ENST00000608325,ENST00000608503,ENST00000608716,ENST00000609097,ENST00000609459…		+	170332000	170409000	438	AC012594.1	668;727;736;683;743;466;771;722;876;718;585;712;705;766;665;810;628;823;899;544;755;777;857;843;983;846;895;897;817;689;797;693;857;938;805;798;768;531;944;599;686;704;894;710;763;676;816;857;491;584;933;552;767;772;770;438;666;933;651;809;698;553;665;883;858;739;622;700;645;681;818;809;592
-4.376	-0.642786	2.90327e-06	4533	NaN	102	60283	IG_C_gene	5	-	ENSG00000253406	ENST00000523176		+	149217000	149277000	4533	AC012613.2	4533
3.78017	3.78017	1.78466e-05	1299	NaN	627	1299	lincRNA	19	-	ENSG00000261526	ENST00000565797		+	1874870	1876170	1299	AC012615.1	1299
-0.871032	0.672949	9.67758e-07	607	NaN	34	1770	IG_C_gene	19	+	ENSG00000267141	ENST00000586694		+	1860250	1862020	607	AC012615.4	607
3.08779	3.12169	2.08637e-05	2397	NaN	733	2454	processed_transcript	19	+	ENSG00000267244	ENST00000587741,ENST00000590531,ENST00000590823,ENST00000593201		+	1822090	1824540	272	AC012615.6	477;272;2397;1697
-5.74534	-1.35737	7.96977e-07	2042	NaN	28	42753	transcribed_unprocessed_pseudogene	19	+	ENSG00000234773	ENST00000415793,ENST00000426044,ENST00000440004,ENST00000451691,ENST00000637896		+	12195000	12237800	411	AC012618.3	2042;917;472;411;1496
-9.74966	-3.45667	5.69269e-08	625	NaN	2	49007	lincRNA	5	-	ENSG00000251361	ENST00000515153		+	93019700	93068700	625	AC012625.1	625
-2.80468	-1.59523	2.27708e-07	688	NaN	8	1591	IG_C_gene	5	+	ENSG00000248968	ENST00000509915		+	10248300	10249900	688	AC012640.1	688
3.91047	3.91047	1.35486e-05	901	NaN	476	901	IG_C_gene	5	-	ENSG00000259802	ENST00000561606		+	10352700	10353600	901	AC012640.2	901
-0.335495	-0.335495	2.02091e-06	2550	NaN	71	2550	IG_C_gene	5	-	ENSG00000271980	ENST00000606194		+	10264600	10267100	2550	AC012640.4	2550
-1.48637	-1.48637	1.13854e-07	319	NaN	4	319	TEC	5	+	ENSG00000280369	ENST00000623897		+	10342800	10343100	319	AC012640.5	319
3.7982	6.01815	0.000106937	1650	NaN	3757	7687	IG_C_gene	16	+	ENSG00000250616	ENST00000515455		+	30096400	30104100	1650	AC012645.1	1650
0.0322134	2.4064	2.93174e-06	553	NaN	103	2867	IG_C_gene	16	+	ENSG00000261367	ENST00000566190		+	30107700	30110500	553	AC012645.2	553
-0.132707	-0.132707	9.67758e-07	1061	NaN	34	1061	IG_C_gene	16	+	ENSG00000275371	ENST00000610691		+	30110900	30112000	1061	AC012645.4	1061
-11.6327	-4.8502	5.69269e-08	1642	NaN	2	180763	lincRNA	2	+	ENSG00000237525	ENST00000417485,ENST00000422353,ENST00000428487		+	215533000	215714000	214	AC012668.3	1642;214;508
4.5207	4.5207	4.26952e-06	186	NaN	150	186	processed_pseudogene	16	-	ENSG00000275515	ENST00000619258		+	4433200	4433390	186	AC012676.2	186
-0.902918	-0.902918	2.56171e-07	479	NaN	9	479	sense_intronic	16	+	ENSG00000277170	ENST00000614983		+	4426900	4427380	479	AC012676.3	479
2.05555	2.05555	2.41939e-06	582	NaN	85	582	sense_intronic	16	+	ENSG00000277440	ENST00000616838		+	4430520	4431100	582	AC012676.4	582
-5.10191	-5.10191	5.69269e-08	1955	NaN	2	1955	TEC	16	-	ENSG00000280063	ENST00000624337		+	4346690	4348650	1955	AC012676.5	1955
3.19691	3.19691	3.55793e-06	388	NaN	125	388	processed_pseudogene	12	-	ENSG00000271621	ENST00000605614		+	50847900	50848300	388	AC013244.3	388
-2.17234	-0.676756	2.84635e-07	455	NaN	10	1283	IG_C_gene	2	+	ENSG00000231621	ENST00000449346		+	197198000	197199000	455	AC013264.1	455
-5.7712	-5.35136	5.69269e-08	2324	NaN	2	3109	processed_pseudogene	2	+	ENSG00000235721	ENST00000262716		+	110008000	110011000	2324	AC013268.3	2324
-8.81552	-6.29049	2.84635e-08	2228	NaN	1	12824	unprocessed_pseudogene	2	-	ENSG00000283283	ENST00000637413		+	110022000	110035000	2228	AC013268.4	2228
-7.26139	-3.95032	2.84635e-08	440	NaN	1	4367	IG_C_gene	2	-	ENSG00000235480	ENST00000425578		+	96527900	96532300	440	AC013270.1	440
-4.58681	-2.74261	5.69269e-08	381	NaN	2	1368	IG_C_gene	10	-	ENSG00000230575	ENST00000412137		+	76437400	76438800	381	AC013286.1	381
-1.808	-0.773823	3.41561e-07	584	NaN	12	1196	IG_C_gene	15	-	ENSG00000259364	ENST00000558601		+	40453400	40454600	584	AC013356.3	584
-0.87632	-0.87632	2.27708e-07	418	NaN	8	418	processed_pseudogene	2	+	ENSG00000232723	ENST00000450311		+	121310000	121310000	418	AC013399.1	418
5.53637	5.53637	1.15562e-05	249	NaN	406	249	processed_pseudogene	2	-	ENSG00000231017	ENST00000413068		+	211299000	211299000	249	AC013404.1	249
-3.77814	-3.77814	5.69269e-08	781	NaN	2	781	processed_pseudogene	7	-	ENSG00000234995	ENST00000418798		+	138491000	138491000	781	AC013429.2	781
2.19605	5.04934	2.67556e-05	808	NaN	940	5839	lincRNA	2	+	ENSG00000231189	ENST00000422118		+	223499000	223505000	808	AC013448.1	808
-0.297716	2.49622	4.4403e-06	787	NaN	156	5458	lincRNA	2	+	ENSG00000235610	ENST00000440341		+	223505000	223511000	787	AC013448.2	787
-5.11074	-1.18577	2.27708e-07	518	NaN	8	7868	lincRNA	14	+	ENSG00000258425	ENST00000554552		+	74552200	74560000	518	AC013451.1	518
-6.10191	-4.5505	2.84635e-08	667	NaN	1	1955	lincRNA	14	-	ENSG00000258976	ENST00000555313,ENST00000556652		+	74614700	74616600	603	AC013451.2	603;667
-2.88713	-1.89882	1.99244e-07	743	NaN	7	1474	lincRNA	15	+	ENSG00000259656	ENST00000557910		+	49101800	49103300	743	AC013452.2	743
-6.61624	-1.50675	7.4005e-07	2103	NaN	26	72602	protein_coding	7	+	ENSG00000226690	ENST00000418428,ENST00000424453,ENST00000443874,ENST00000635746,ENST00000636804,ENST00000641054		+	12469600	12542200	260	AC013470.2	1094;562;260;1895;771;2103
-3.1144	-3.1144	1.13854e-07	986	NaN	4	986	processed_pseudogene	7	-	ENSG00000274970	ENST00000619978		+	12439400	12440400	986	AC013470.4	986
-5.03378	-1.11001	9.10831e-07	1966	NaN	32	29837	processed_transcript	2	-	ENSG00000205500	ENST00000380387,ENST00000411685,ENST00000423923,ENST00000455081		+	26984800	27014600	344	AC013472.1	1966;401;344;558
-3.44973	-3.44973	5.69269e-08	622	NaN	2	622	lincRNA	15	-	ENSG00000278737	ENST00000619781		+	65083000	65083700	622	AC013553.4	622
-3.04956	-3.04956	8.53904e-08	707	NaN	3	707	sense_intronic	15	+	ENSG00000274995	ENST00000612806		+	66740400	66741200	707	AC013564.1	707
-8.51315	-2.39055	1.13854e-07	597	NaN	4	41597	lincRNA	15	+	ENSG00000260123	ENST00000565938		+	89041200	89082800	597	AC013565.1	597
-3.44509	-3.44509	2.84635e-08	310	NaN	1	310	processed_pseudogene	15	-	ENSG00000260275	ENST00000564874		+	89038000	89038300	310	AC013565.2	310
-1.38571	-0.0144511	4.55415e-07	460	NaN	16	1190	IG_C_gene	15	-	ENSG00000261407	ENST00000565547,ENST00000570120		+	89087100	89088300	450	AC013565.3	450;460
-2.44509	-2.44509	5.69269e-08	310	NaN	2	310	processed_pseudogene	8	-	ENSG00000253560	ENST00000518155		+	27697200	27697500	310	AC013643.1	310
-5.46243	-3.71393	5.69269e-08	747	NaN	2	2510	lincRNA	11	+	ENSG00000254606	ENST00000524707		+	28516800	28519300	747	AC013714.1	747
-7.14194	-3.79467	2.84635e-08	395	NaN	1	4020	lincRNA	15	-	ENSG00000259341	ENST00000560103		+	99427000	99431000	395	AC015660.1	395
-5.63555	-3.50435	2.84635e-08	323	NaN	1	1415	lincRNA	15	-	ENSG00000259590	ENST00000561362		+	99395200	99396600	323	AC015660.2	323
-1.86245	-1.86245	1.70781e-07	621	NaN	6	621	lincRNA	15	+	ENSG00000274294	ENST00000621331		+	99416600	99417200	621	AC015660.4	621
1.86141	1.86141	2.04937e-06	564	NaN	72	564	TEC	15	-	ENSG00000279846	ENST00000623238		+	99497800	99498400	564	AC015660.5	564
-2.22966	-2.22966	5.69269e-08	267	NaN	2	267	IG_C_gene	17	-	ENSG00000264558	ENST00000578482		+	47682400	47682700	267	AC015674.1	267
-1.20238	-1.20238	1.13854e-07	262	NaN	4	262	processed_pseudogene	17	+	ENSG00000264689	ENST00000584523		+	27682500	27682700	262	AC015688.2	262
-6.73287	-4.04854	5.69269e-08	942	NaN	2	6055	unprocessed_pseudogene	17	-	ENSG00000265041	ENST00000579001		+	27666700	27672800	942	AC015688.3	942
-7.39567	-4.62703	8.53904e-08	2110	NaN	3	14379	transcribed_unprocessed_pseudogene	17	-	ENSG00000265788	ENST00000580780,ENST00000583179		+	27651300	27665700	1647	AC015688.4	1647;2110
-3.34721	-3.34721	1.70781e-07	1738	NaN	6	1738	processed_pseudogene	11	-	ENSG00000255387	ENST00000528172		+	4210350	4212090	1738	AC015689.2	1738
-9.10071	-7.47616	2.84635e-08	5068	NaN	1	15627	processed_transcript	15	+	ENSG00000272808	ENST00000431060		+	100850000	100865000	5068	AC015712.6	5068
-0.0201422	-0.0201422	6.26196e-07	635	NaN	22	635	IG_C_gene	15	-	ENSG00000278456	ENST00000615211		+	100888000	100889000	635	AC015712.7	635
-0.38274	-0.38274	2.56171e-07	334	NaN	9	334	processed_pseudogene	15	-	ENSG00000261813	ENST00000567709		+	74976200	74976600	334	AC015720.2	334
-3.03108	-2.99551	8.53904e-08	681	NaN	3	698	lincRNA	17	-	ENSG00000270091	ENST00000602353,ENST00000602532		+	19896600	19897300	475	AC015726.1	681;475
1.35973	1.35973	3.13098e-07	122	NaN	11	122	lincRNA	17	+	ENSG00000276406	ENST00000620112		+	19868600	19868700	122	AC015726.2	122
0.0824516	3.9185	7.74206e-06	512	NaN	272	7312	IG_C_gene	17	-	ENSG00000263220	ENST00000572792		+	5364310	5371630	512	AC015727.1	512
-7.90769	-7.63402	2.84635e-08	5654	NaN	1	6835	protein_coding	17	-	ENSG00000284526	ENST00000640006		+	76563700	76570500	5654	AC015802.6	5654
-0.026942	-0.026942	4.26952e-07	435	NaN	15	435	TEC	17	+	ENSG00000279600	ENST00000622935		+	78008400	78008900	435	AC015804.1	435
4.4017	4.70134	0.000122848	4722	NaN	4316	5812	lincRNA	17	-	ENSG00000264112	ENST00000577267,ENST00000582096,ENST00000585065		+	57989000	57994800	2483	AC015813.1	4056;2483;4722
1.15458	1.15458	3.98488e-07	179	NaN	14	179	lincRNA	17	+	ENSG00000278642	ENST00000610469		+	57956000	57956100	179	AC015813.4	179
2.48606	2.48606	8.48211e-06	1514	NaN	298	1514	TEC	17	+	ENSG00000279069	ENST00000624641		+	58006700	58008200	1514	AC015813.5	1514
-7.67279	-7.67279	2.84635e-08	5808	NaN	1	5808	TEC	17	+	ENSG00000279207	ENST00000624409		+	58095700	58101500	5808	AC015813.6	5808
0.648645	0.648645	9.10831e-07	581	NaN	32	581	TEC	17	+	ENSG00000280233	ENST00000623294		+	57988200	57988800	581	AC015813.7	581
-3.79172	1.14346	7.4005e-07	335	NaN	26	10249	IG_C_gene	17	+	ENSG00000264914	ENST00000579285,ENST00000580184		+	57912300	57922600	242	AC015845.1	335;242
0.738352	7.69678	0.000104774	505	NaN	3681	62804	lincRNA	17	-	ENSG00000265542	ENST00000580960,ENST00000581805		+	57771900	57834700	472	AC015845.2	505;472
0.242545	0.242545	4.83879e-07	409	NaN	17	409	lincRNA	17	-	ENSG00000270829	ENST00000605738		+	35808500	35808900	409	AC015849.2	409
-3.08538	0.572794	6.26196e-07	421	NaN	22	5315	sense_overlapping	17	+	ENSG00000270894	ENST00000603678		+	35818400	35823700	421	AC015849.4	421
-5.6639	-4.00211	3.41561e-07	5473	NaN	12	17317	lincRNA	17	-	ENSG00000270977	ENST00000604647,ENST00000604907		+	35893700	35911000	381	AC015849.5	381;5473
-4.0577	-4.0577	2.84635e-08	474	NaN	1	474	processed_pseudogene	17	-	ENSG00000271268	ENST00000605454		+	35861100	35861600	474	AC015849.6	474
-5.31107	-5.31107	5.69269e-08	2260	NaN	2	2260	TEC	15	-	ENSG00000279394	ENST00000624650		+	79875900	79878200	2260	AC015871.4	2260
-5.31489	-5.31489	5.69269e-08	2266	NaN	2	2266	TEC	17	-	ENSG00000279792	ENST00000624336		+	50363000	50365200	2266	AC015909.5	2266
-2.45436	-2.45436	2.84635e-08	156	NaN	1	156	processed_pseudogene	17	+	ENSG00000242660	ENST00000495111		+	35566500	35566700	156	AC015911.1	156
-8.53815	-4.89858	2.84635e-08	849	NaN	1	10581	sense_intronic	17	-	ENSG00000267074	ENST00000592908		+	35499700	35510300	849	AC015911.3	849
-5.23236	-5.23236	2.84635e-08	1070	NaN	1	1070	processed_pseudogene	17	-	ENSG00000267312	ENST00000588022		+	35459500	35460600	1070	AC015911.4	1070
-4.77906	-3.00501	5.69269e-08	457	NaN	2	1563	IG_C_gene	17	+	ENSG00000267359	ENST00000588445		+	35553200	35554800	457	AC015911.6	457
-5.07284	-5.07284	2.84635e-08	958	NaN	1	958	processed_pseudogene	17	+	ENSG00000267369	ENST00000587542		+	35498200	35499200	958	AC015911.7	958
4.05048	4.05048	9.27909e-06	560	NaN	326	560	processed_pseudogene	17	-	ENSG00000267554	ENST00000592517		+	35470100	35470600	560	AC015911.8	560
-0.560152	2.28065	5.20881e-06	1072	NaN	183	7680	IG_C_gene	15	+	ENSG00000259351	ENST00000558050		+	63928300	63936000	1072	AC015914.1	1072
-0.531531	-0.531531	1.99244e-07	288	NaN	7	288	unprocessed_pseudogene	15	+	ENSG00000275785	ENST00000618167		+	63890000	63890300	288	AC015914.2	288
-3.72067	-2.16331	1.13854e-07	510	NaN	4	1501	unprocessed_pseudogene	17	-	ENSG00000263870	ENST00000579654		+	28444100	28445600	510	AC015917.1	510
5.93169	5.93169	8.40526e-05	1377	NaN	2953	1377	TEC	18	+	ENSG00000279829	ENST00000623263		+	46385700	46387100	1377	AC015959.1	1377
-3.22153	-3.22153	2.27708e-07	2124	NaN	8	2124	lincRNA	18	-	ENSG00000267651	ENST00000589715		+	37234100	37236200	2124	AC015961.1	2124
-5.03431	-2.62223	1.13854e-07	701	NaN	4	3731	IG_C_gene	18	+	ENSG00000267707	ENST00000589281		+	37243800	37247500	701	AC015961.2	701
0.662104	2.28825	6.91662e-06	1416	NaN	243	4371	IG_C_gene	2	-	ENSG00000203395	ENST00000366218		+	68361200	68365600	1416	AC015969.1	1416
2.0114	2.48427	9.5068e-06	1699	NaN	334	2358	IG_C_gene	22	-	ENSG00000225335	ENST00000426483,ENST00000607927,ENST00000622035		+	18076500	18078900	721	AC016027.1	805;1699;721
-4.73834	-4.45263	1.13854e-07	2493	NaN	4	3039	sense_intronic	22	-	ENSG00000234913	ENST00000441167		+	18004300	18007300	2493	AC016027.2	2493
-1.29824	-1.29824	8.53904e-08	210	NaN	3	210	processed_pseudogene	22	-	ENSG00000236890	ENST00000427227		+	18081500	18081700	210	AC016027.5	210
-6.86983	-4.32883	2.84635e-08	572	NaN	1	3329	lincRNA	15	-	ENSG00000259203	ENST00000560818		+	52801600	52804900	572	AC016044.1	572
-4.6576	-4.08364	1.42317e-07	2413	NaN	5	3592	IG_C_gene	8	-	ENSG00000246089	ENST00000500118,ENST00000523225,ENST00000606853		+	6403550	6407140	1017	AC016065.1	2413;1017;1137
-1.64145	-1.64145	1.42317e-07	444	NaN	5	444	processed_pseudogene	8	-	ENSG00000253550	ENST00000514530		+	6473840	6474290	444	AC016065.2	444
-3.8405	-1.62223	2.27708e-07	701	NaN	8	3262	lincRNA	15	-	ENSG00000260926	ENST00000565259,ENST00000607505		+	41609500	41612700	381	AC016134.1	701;381
-5.2551	-5.2551	2.84635e-08	1087	NaN	1	1087	processed_pseudogene	12	+	ENSG00000257680	ENST00000548175		+	40728800	40729900	1087	AC016144.1	1087
5.59338	5.59338	0.00015672	3246	NaN	5506	3246	TEC	17	-	ENSG00000280122	ENST00000625040		+	76966300	76969500	3246	AC016168.3	3246
-5.54726	-5.22966	8.53904e-08	3204	NaN	3	3993	IG_C_gene	17	-	ENSG00000262833	ENST00000570335		+	80801600	80805600	3204	AC016245.1	3204
-3.42917	-3.42917	1.42317e-07	1533	NaN	5	1533	lincRNA	15	-	ENSG00000270964	ENST00000604760		+	67541100	67542600	1533	AC016355.1	1533
1.11397	1.31869	2.07783e-06	833	NaN	73	960	IG_C_gene	10	-	ENSG00000272599	ENST00000608444,ENST00000621900		+	73124600	73125500	632	AC016394.1	833;632
-9.58556	-4.59523	2.84635e-08	688	NaN	1	21869	IG_C_gene	18	-	ENSG00000267039	ENST00000586106		+	36901900	36923800	688	AC016493.1	688
-7.10964	-7.10964	2.84635e-08	3931	NaN	1	3931	TEC	14	+	ENSG00000280078	ENST00000624275		+	76279200	76283100	3931	AC016526.3	3931
-9.52163	-4.18298	2.84635e-08	517	NaN	1	20921	IG_C_gene	14	-	ENSG00000283629	ENST00000636059		+	76131700	76152600	517	AC016526.4	517
-8.02737	-1.92117	1.42317e-07	539	NaN	5	37131	lincRNA	5	+	ENSG00000253968	ENST00000523205		+	173414000	173451000	539	AC016573.1	539
-9.47271	-5.97672	5.69269e-08	3585	NaN	2	40447	IG_C_gene	5	+	ENSG00000251423	ENST00000503244,ENST00000637153		+	13860300	13900700	612	AC016576.1	612;3585
-0.664667	2.73606	1.98675e-05	2982	NaN	698	31494	transcribed_unprocessed_pseudogene	19	-	ENSG00000225868	ENST00000433142,ENST00000587395,ENST00000592640,ENST00000592714,ENST00000636341		+	37823700	37855200	502	AC016582.1	502;553;1716;554;2982
0.157443	1.32708	1.65088e-05	6580	NaN	580	14802	transcribed_unprocessed_pseudogene	19	+	ENSG00000267640	ENST00000443870,ENST00000586819,ENST00000587248,ENST00000589653,ENST00000592103,ENST00000636547		+	37817400	37832200	207	AC016582.3	6580;567;557;561;562;207
-0.509405	-0.509405	1.70781e-06	2431	NaN	60	2431	TEC	5	+	ENSG00000280159	ENST00000624221		+	54643600	54646000	2431	AC016583.1	2431
1.12551	1.85613	2.47632e-06	684	NaN	87	1135	sense_intronic	19	-	ENSG00000268670	ENST00000600056		+	4061610	4062750	684	AC016586.1	684
-0.948412	-0.948412	1.56549e-06	3021	NaN	55	3021	lincRNA	19	-	ENSG00000282393	ENST00000632484		+	248550	251571	3021	AC016588.2	3021
-3.70812	-2.43137	4.26952e-07	2303	NaN	15	5580	lincRNA	19	-	ENSG00000267605	ENST00000586324,ENST00000586442,ENST00000588763,ENST00000590889,ENST00000612804		+	37265900	37271500	420	AC016590.1	525;813;420;547;2303
-0.818576	-0.818576	4.26952e-07	753	NaN	15	753	IG_C_gene	19	-	ENSG00000276846	ENST00000611171		+	37314900	37315600	753	AC016590.3	753
-2.78367	-2.78367	2.84635e-08	196	NaN	1	196	processed_pseudogene	5	-	ENSG00000251368	ENST00000503994		+	55750200	55750400	196	AC016632.1	196
-1.53703	-1.53703	1.42317e-07	413	NaN	5	413	processed_pseudogene	2	-	ENSG00000233741	ENST00000441321		+	119993000	119994000	413	AC016691.1	413
-1.45436	-1.45436	5.69269e-08	156	NaN	2	156	processed_pseudogene	2	-	ENSG00000231414	ENST00000446011		+	70253900	70254000	156	AC016700.2	156
-5.7252	-2.63133	1.11007e-06	6878	NaN	39	58723	lincRNA	15	-	ENSG00000259495	ENST00000559008,ENST00000559267		+	80344900	80403600	436	AC016705.2	6878;436
-2.79635	-2.79635	7.4005e-07	5141	NaN	26	5141	lincRNA	2	+	ENSG00000273301	ENST00000609089		+	225699000	225704000	5141	AC016717.2	5141
-4.2827	-4.2827	2.84635e-08	554	NaN	1	554	TEC	2	+	ENSG00000279015	ENST00000624730		+	225762000	225762000	554	AC016717.3	554
2.77019	3.94992	1.00761e-05	652	NaN	354	1477	lincRNA	2	-	ENSG00000226548	ENST00000453936		+	46852000	46853500	652	AC016722.1	652
-5.78306	-3.42556	1.70781e-07	1835	NaN	6	9404	IG_C_gene	2	+	ENSG00000228925	ENST00000429761		+	46899300	46908700	1835	AC016722.2	1835
-4.8502	-4.8502	8.53904e-08	2463	NaN	3	2463	lincRNA	2	+	ENSG00000260977	ENST00000568862		+	46777800	46780200	2463	AC016722.3	2463
-2.30168	-2.30168	8.53904e-08	421	NaN	3	421	processed_pseudogene	2	+	ENSG00000232090	ENST00000453215		+	112996000	112996000	421	AC016724.1	421
-0.124942	4.38266	1.18693e-05	569	NaN	417	12943	IG_C_gene	2	+	ENSG00000270820	ENST00000578974,ENST00000603028,ENST00000603199,ENST00000603652,ENST00000605437		+	61471200	61484100	384	AC016727.1	420;384;540;545;569
3.61329	3.61329	7.59974e-06	621	NaN	267	621	processed_pseudogene	2	+	ENSG00000271243	ENST00000603988		+	61575800	61576400	621	AC016727.2	621
-7.36925	-3.0577	2.84635e-08	237	NaN	1	4706	lincRNA	2	-	ENSG00000224739	ENST00000457457		+	43001400	43006100	237	AC016735.1	237
-4.86593	-4.15765	2.84635e-08	508	NaN	1	830	IG_C_gene	2	+	ENSG00000234997	ENST00000422178		+	113424000	113425000	508	AC016745.1	508
0.941975	1.35787	6.48967e-06	2532	NaN	228	3378	processed_transcript	2	-	ENSG00000212978	ENST00000417691,ENST00000420918,ENST00000422740,ENST00000443946		+	61141600	61145000	434	AC016747.1	892;2532;595;434
1.74971	6.6236	3.58924e-05	364	NaN	1261	10673	lincRNA	2	-	ENSG00000271889	ENST00000605902,ENST00000606876,ENST00000607743		+	61151400	61162100	289	AC016747.2	364;289;332
-3.21153	-3.21153	8.53904e-08	791	NaN	3	791	sense_intronic	2	+	ENSG00000273302	ENST00000609422		+	61200000	61200800	791	AC016747.3	791
-5.50268	-0.354619	1.08161e-06	1383	NaN	38	49039	processed_transcript	2	+	ENSG00000274769	ENST00000462959		+	61115800	61164800	1383	AC016747.4	1383
-0.24221	-0.24221	8.53904e-07	1010	NaN	30	1010	processed_pseudogene	7	-	ENSG00000213642	ENST00000409132		+	64569400	64570400	1010	AC016769.1	1010
-3.46817	-2.46817	5.69269e-08	315	NaN	2	630	processed_pseudogene	7	-	ENSG00000235349	ENST00000396562		+	64566800	64567400	315	AC016769.3	315
-2.81642	-2.81642	1.13854e-07	802	NaN	4	802	lincRNA	4	+	ENSG00000270195	ENST00000605571		+	1712820	1713620	802	AC016773.1	802
-4.04548	-1.52064	2.56171e-07	735	NaN	9	4230	lincRNA	8	-	ENSG00000254321	ENST00000521511		+	38700600	38704900	735	AC016813.1	735
-10.3246	-7.81529	2.84635e-08	6411	NaN	1	36502	lincRNA	7	-	ENSG00000226380	ENST00000418546,ENST00000432045,ENST00000447307		+	130877000	130913000	578	AC016831.1	578;6411;726
-2.41404	-2.41404	2.84635e-07	1517	NaN	10	1517	lincRNA	7	+	ENSG00000271522	ENST00000604514		+	130790000	130792000	1517	AC016831.6	1517
-0.751873	0.883203	1.25239e-06	679	NaN	44	2109	IG_C_gene	17	-	ENSG00000233223	ENST00000415124,ENST00000417897,ENST00000572046,ENST00000573187		+	7581960	7584070	287	AC016876.1	352;299;287;679
5.8669	6.88124	0.000536849	4554	NaN	18861	9199	processed_transcript	17	+	ENSG00000264772	ENST00000581621		+	7572820	7582020	4554	AC016876.2	4554
1.91985	1.91985	1.90705e-06	504	NaN	67	504	lincRNA	8	+	ENSG00000271930	ENST00000606778		+	98943600	98944100	504	AC016877.3	504
-3.48547	-1.98914	1.42317e-07	565	NaN	5	1594	IG_C_gene	17	-	ENSG00000266036	ENST00000585285		+	74747300	74748900	565	AC016888.1	565
4.86768	4.86768	9.07984e-06	311	NaN	319	311	processed_pseudogene	2	-	ENSG00000234624	ENST00000444364		+	61416900	61417200	311	AC016894.1	311
-7.04625	-4.36863	2.84635e-08	588	NaN	1	3762	lincRNA	2	-	ENSG00000236634	ENST00000444017		+	204470000	204474000	588	AC016903.1	588
-7.16355	-1.55267	1.70781e-07	501	NaN	6	24484	lincRNA	3	+	ENSG00000250934	ENST00000511512,ENST00000512435		+	126267000	126291000	447	AC016924.1	501;447
-2.76441	-2.31158	2.84635e-07	1413	NaN	10	1934	sense_intronic	3	+	ENSG00000230732	ENST00000432047		+	196913000	196915000	1413	AC016949.1	1413
4.40788	4.93864	1.38617e-05	452	NaN	487	653	IG_C_gene	2	-	ENSG00000229915	ENST00000447880		+	238427000	238428000	452	AC016999.1	452
3.73458	5.96713	3.47823e-05	556	NaN	1222	2613	unprocessed_pseudogene	2	+	ENSG00000274346	ENST00000614692		+	238455000	238458000	556	AC016999.2	556
-7.35415	-4.34389	2.84635e-08	578	NaN	1	4657	IG_C_gene	7	-	ENSG00000283991	ENST00000639380		+	4130180	4134840	578	AC017000.1	578
-2.9362	-2.9362	1.99244e-07	1525	NaN	7	1525	processed_pseudogene	2	-	ENSG00000271635	ENST00000604721		+	111558000	111560000	1525	AC017002.4	1525
-5.38571	-3.67676	2.84635e-08	364	NaN	1	1190	IG_C_gene	2	-	ENSG00000231336	ENST00000450080		+	46166800	46168000	364	AC017006.1	364
-2.83785	-2.02694	1.13854e-07	464	NaN	4	814	IG_C_gene	2	-	ENSG00000232696	ENST00000444077		+	46078000	46078800	464	AC017006.2	464
-3.51437	-3.51437	1.13854e-07	1301	NaN	4	1301	processed_pseudogene	4	+	ENSG00000234841	ENST00000504528		+	112826000	112828000	1301	AC017007.2	1301
-3.26524	-2.98488	1.70781e-07	1352	NaN	6	1642	processed_pseudogene	4	-	ENSG00000250500	ENST00000503353		+	112797000	112799000	1352	AC017007.4	1352
-1.81101	-1.81101	2.27708e-07	799	NaN	8	799	processed_pseudogene	4	-	ENSG00000250076	ENST00000506459		+	33010900	33011700	799	AC017013.1	799
-2.00185	-1.46664	2.56171e-07	708	NaN	9	1026	lincRNA	2	-	ENSG00000271709	ENST00000603720		+	120866000	120867000	708	AC017033.1	708
-4.06882	-3.70683	8.53904e-08	1115	NaN	3	1433	processed_pseudogene	2	-	ENSG00000224442	ENST00000411999		+	197029000	197030000	1115	AC017035.1	1115
-2.18741	-2.18741	4.83879e-07	2204	NaN	17	2204	lincRNA	2	-	ENSG00000259915	ENST00000564407		+	186355000	186357000	2204	AC017071.1	2204
-7.14409	-4.41451	2.84635e-08	607	NaN	1	4026	lincRNA	2	+	ENSG00000233479	ENST00000439382		+	113669000	113673000	607	AC017074.2	607
-3.17459	-3.17459	1.13854e-07	1028	NaN	4	1028	processed_pseudogene	2	-	ENSG00000235833	ENST00000448261		+	97523900	97525000	1028	AC017099.1	1028
4.55768	4.55768	3.30176e-05	1402	NaN	1160	1402	IG_C_gene	3	+	ENSG00000281160	ENST00000631079		+	42265000	42266400	1402	AC018358.1	1402
-1.28246	0.280842	5.97733e-07	492	NaN	21	1454	IG_C_gene	11	-	ENSG00000256746	ENST00000543925,ENST00000545474		+	47270700	47272100	422	AC018410.1	422;492
-2.85616	-2.85616	2.84635e-07	2061	NaN	10	2061	processed_pseudogene	8	+	ENSG00000235683	ENST00000421439		+	99696000	99698000	2061	AC018442.1	2061
-6.19133	-3.42163	2.84635e-08	305	NaN	1	2080	unprocessed_pseudogene	12	-	ENSG00000257586	ENST00000548295		+	38994800	38996900	305	AC018448.2	305
-0.812538	4.71048	4.40899e-05	1684	NaN	1549	77435	IG_C_gene	2	-	ENSG00000229839	ENST00000421323,ENST00000425966		+	62069400	62146900	589	AC018462.1	589;1684
-6.33763	-3.79467	2.84635e-08	395	NaN	1	2302	processed_pseudogene	2	+	ENSG00000271657	ENST00000605375		+	62168900	62171200	395	AC018462.2	395
-0.309299	-0.309299	7.4005e-07	917	NaN	26	917	processed_pseudogene	2	+	ENSG00000230154	ENST00000456674		+	11308000	11308900	917	AC018463.1	917
-3.77073	-2.73882	5.69269e-08	380	NaN	2	777	IG_C_gene	10	-	ENSG00000227186	ENST00000436608		+	75023500	75024300	380	AC018511.1	380
-1.02082	5.85	1.09015e-05	189	NaN	383	22120	IG_C_gene	10	-	ENSG00000234149	ENST00000413431		+	75003100	75025200	189	AC018511.2	189
-1.43653	-0.256424	6.83123e-07	816	NaN	24	1849	lincRNA	17	+	ENSG00000264243	ENST00000581213		+	47863300	47865200	816	AC018521.3	816
1.80098	2.01155	1.58826e-05	3939	NaN	558	4558	processed_transcript	17	-	ENSG00000264920	ENST00000577279,ENST00000580459,ENST00000582787		+	47891300	47895800	374	AC018521.5	374;3939;496
-4.68417	-4.68417	1.13854e-07	2927	NaN	4	2927	lincRNA	17	-	ENSG00000266821	ENST00000580282		+	47879500	47882400	2927	AC018521.7	2927
-2.53067	-2.51302	5.40806e-07	3087	NaN	19	3125	IG_C_gene	18	+	ENSG00000278330	ENST00000611482,ENST00000612024		+	77112600	77115700	828	AC018529.2	3087;828
-3.9853	-3.9853	1.42317e-07	2254	NaN	5	2254	TEC	18	-	ENSG00000279433	ENST00000624212		+	77108300	77110500	2254	AC018529.3	2254
-0.302591	4.3772	1.67081e-05	804	NaN	587	20607	IG_C_gene	16	-	ENSG00000260467	ENST00000563062		+	57681100	57701700	804	AC018552.2	804
-5.67874	-5.67874	2.84635e-08	1458	NaN	1	1458	lincRNA	16	+	ENSG00000277559	ENST00000616682		+	54291000	54292400	1458	AC018553.1	1458
-5.22424	-4.23505	2.84635e-08	536	NaN	1	1064	lincRNA	16	+	ENSG00000260558	ENST00000565082		+	66738300	66739300	536	AC018557.2	536
-9.49902	-2.26172	1.13854e-07	546	NaN	4	82383	IG_C_gene	8	+	ENSG00000253859	ENST00000524085		+	81439400	81521800	546	AC018616.1	546
-5.48298	-5.48298	8.53904e-08	3819	NaN	3	3819	TEC	17	-	ENSG00000279133	ENST00000624147		+	62003700	62007500	3819	AC018628.1	3819
3.90869	3.90869	2.60725e-05	1736	NaN	916	1736	TEC	17	-	ENSG00000279806	ENST00000623381		+	40473600	40475300	1736	AC018629.1	1736
3.55206	3.55206	4.26952e-06	364	NaN	150	364	lincRNA	7	-	ENSG00000272915	ENST00000608625		+	128265000	128265000	364	AC018635.2	364
-4.8236	-2.21336	2.84635e-08	132	NaN	1	806	processed_pseudogene	7	-	ENSG00000241493	ENST00000461273		+	128669000	128670000	132	AC018638.3	132
-5.33638	-5.33638	2.84635e-08	1150	NaN	1	1150	processed_pseudogene	7	+	ENSG00000243302	ENST00000465971		+	128651000	128652000	1150	AC018638.4	1150
-4.72738	-4.72738	2.84635e-08	754	NaN	1	754	processed_pseudogene	7	+	ENSG00000243679	ENST00000450885		+	128654000	128655000	754	AC018638.5	754
-2.01673	-2.01673	3.13098e-07	1267	NaN	11	1267	lincRNA	7	+	ENSG00000271344	ENST00000605007		+	128690000	128692000	1267	AC018638.6	1267
-5.29049	-5.29049	2.84635e-08	1114	NaN	1	1114	lincRNA	7	+	ENSG00000271553	ENST00000605836		+	128667000	128668000	1114	AC018638.7	1114
1.6281	1.6281	1.36625e-06	442	NaN	48	442	processed_pseudogene	7	-	ENSG00000242162	ENST00000492994		+	129066000	129066000	442	AC018639.1	442
2.87488	2.87488	4.04181e-06	551	NaN	142	551	processed_pseudogene	7	-	ENSG00000229677	ENST00000429934		+	139049000	139050000	551	AC018644.1	551
-4.0516	-4.0516	2.84635e-08	472	NaN	1	472	lincRNA	7	+	ENSG00000273014	ENST00000609151		+	32758900	32759400	472	AC018645.2	472
-1.39082	2.1972	7.57128e-06	1651	NaN	266	19854	lincRNA	7	+	ENSG00000227544	ENST00000430518,ENST00000432866,ENST00000449644,ENST00000458087,ENST00000585952		+	35715000	35734900	710	AC018647.1	844;1414;1651;1286;710
-5.20513	-5.20513	1.13854e-07	4200	NaN	4	4200	IG_C_gene	7	+	ENSG00000271122	ENST00000605778		+	35695200	35699400	4200	AC018647.2	4200
-8.61992	-3.1056	5.69269e-08	490	NaN	2	22396	IG_C_gene	12	-	ENSG00000255572	ENST00000543061,ENST00000545794		+	7166670	7189070	440	AC018653.1	440;490
-6.21881	-4.71778	2.84635e-08	749	NaN	1	2120	IG_C_gene	12	-	ENSG00000256967	ENST00000538062,ENST00000544657		+	7129080	7131200	735	AC018653.3	735;749
-3.25854	-3.25854	1.42317e-07	1362	NaN	5	1362	TEC	17	+	ENSG00000279382	ENST00000622927		+	76090300	76091700	1362	AC018665.1	1362
-7.68811	-5.94539	2.84635e-08	1754	NaN	1	5870	unprocessed_pseudogene	20	+	ENSG00000283443	ENST00000636528		+	30545600	30551500	1754	AC018688.1	1754
-3.60359	-2.29205	1.42317e-07	697	NaN	5	1730	lincRNA	21	+	ENSG00000279321	ENST00000623559,ENST00000624226		+	9913120	9914850	676	AC018692.1	676;697
3.05591	3.05591	5.52191e-06	664	NaN	194	664	processed_pseudogene	16	-	ENSG00000214259	ENST00000484096		+	85815900	85816500	664	AC018695.1	664
0.47962	1.3946	1.30932e-06	498	NaN	46	939	IG_C_gene	16	+	ENSG00000269898	ENST00000602789		+	85743300	85744200	498	AC018695.2	498
-4.18855	-3.84139	2.84635e-08	408	NaN	1	519	IG_C_gene	16	+	ENSG00000270159	ENST00000602617		+	85792400	85792900	408	AC018695.3	408
-2.92207	-0.690431	4.26952e-07	689	NaN	15	3236	IG_C_gene	16	+	ENSG00000270184	ENST00000602706		+	85784400	85787600	689	AC018695.4	689
2.02142	3.03963	2.59017e-06	315	NaN	91	638	processed_pseudogene	16	-	ENSG00000270698	ENST00000605872		+	85814400	85815100	315	AC018695.5	315
3.21329	3.21329	4.95264e-06	534	NaN	174	534	sense_intronic	16	-	ENSG00000275393	ENST00000614011		+	85697300	85697900	534	AC018695.6	534
-4.86709	-4.86709	8.53904e-08	2492	NaN	3	2492	TEC	16	+	ENSG00000279907	ENST00000624587		+	85859500	85862000	2492	AC018695.7	2492
-8.23168	-5.51159	5.69269e-08	2597	NaN	2	17112	lincRNA	11	+	ENSG00000255267	ENST00000528390		+	45371400	45388500	2597	AC018716.2	2597
0.438722	0.438722	2.84635e-07	210	NaN	10	210	processed_pseudogene	2	+	ENSG00000237039	ENST00000441378		+	231256000	231256000	210	AC018738.1	210
2.16318	2.16318	5.2942e-06	1182	NaN	186	1182	lincRNA	19	+	ENSG00000267808	ENST00000601315		+	51599300	51600500	1182	AC018755.1	1182
0.00992617	3.65098	1.167e-05	929	NaN	410	11590	transcribed_processed_pseudogene	19	+	ENSG00000269388	ENST00000596210,ENST00000597710,ENST00000598755		+	51594600	51606200	411	AC018755.3	929;411;664
-4.65709	-0.571059	1.99244e-07	296	NaN	7	5027	IG_C_gene	19	+	ENSG00000267062	ENST00000585496		+	12796800	12801800	296	AC018761.2	296
1.94198	2.47905	2.16322e-06	388	NaN	76	563	lincRNA	19	-	ENSG00000267212	ENST00000590065		+	12784500	12785100	388	AC018761.3	388
0.107662	0.328539	3.41561e-07	272	NaN	12	317	IG_C_gene	19	+	ENSG00000267791	ENST00000585742		+	12688900	12689200	272	AC018761.4	272
-3.38467	-1.28047	1.99244e-07	484	NaN	7	2081	IG_C_gene	19	-	ENSG00000268047	ENST00000601211		+	49852900	49855000	484	AC018766.1	484
3.31982	3.31982	5.52191e-06	553	NaN	194	553	sense_intronic	3	+	ENSG00000269894	ENST00000602411		+	9935700	9936260	553	AC018809.1	553
4.24627	4.24627	7.25534e-05	3823	NaN	2549	3823	IG_C_gene	3	+	ENSG00000269982	ENST00000602436		+	9958720	9962540	3823	AC018809.2	3823
-11.3246	-4.16048	2.84635e-08	509	NaN	1	73000	IG_C_gene	3	-	ENSG00000235978	ENST00000441894,ENST00000449914,ENST00000465436,ENST00000474544,ENST00000478724,ENST00000489771,ENST00000496600		+	4814290	4887290	224	AC018816.1	338;390;330;455;224;509;435
-3.84492	-3.84492	2.84635e-08	409	NaN	1	409	transcribed_processed_pseudogene	16	+	ENSG00000259983	ENST00000568326		+	47014000	47014400	409	AC018845.2	409
-9.71266	-4.04548	2.84635e-08	470	NaN	1	23883	lincRNA	2	-	ENSG00000229774	ENST00000421820,ENST00000444963		+	120687000	120711000	324	AC018866.1	470;324
-1.30167	-0.216994	3.41561e-07	397	NaN	12	842	processed_pseudogene	2	+	ENSG00000271146	ENST00000605372		+	61249800	61250600	397	AC018889.1	397
-1.63385	-1.63385	8.53904e-08	265	NaN	3	265	unprocessed_pseudogene	2	+	ENSG00000230343	ENST00000451098		+	97034400	97034700	265	AC018892.1	265
-0.80524	0.786645	1.19547e-06	693	NaN	42	2089	unprocessed_pseudogene	2	-	ENSG00000236847	ENST00000457656		+	97035500	97037500	693	AC018892.2	693
-3.8343	-3.8343	2.84635e-08	406	NaN	1	406	sense_intronic	15	-	ENSG00000277548	ENST00000618841		+	55346300	55346800	406	AC018926.3	406
-4.823	-2.22424	8.53904e-08	399	NaN	3	2417	IG_C_gene	15	-	ENSG00000260624	ENST00000562667,ENST00000569137		+	73870900	73873400	316	AC018943.1	316;399
6.29579	6.29579	0.000121852	1551	NaN	4281	1551	processed_pseudogene	2	+	ENSG00000271639	ENST00000604535		+	233545000	233547000	1551	AC019072.1	1551
-1.60192	-1.60192	1.42317e-07	432	NaN	5	432	processed_pseudogene	7	+	ENSG00000228030	ENST00000457337		+	158720000	158720000	432	AC019084.1	432
-0.439256	-0.439256	9.10831e-07	1235	NaN	32	1235	IG_C_gene	2	-	ENSG00000273106	ENST00000609837		+	44167600	44168900	1235	AC019129.2	1235
-3.34887	-3.34887	8.53904e-08	870	NaN	3	870	lincRNA	4	-	ENSG00000272777	ENST00000609071		+	99067300	99068100	870	AC019131.2	870
-3.62839	-3.62839	8.53904e-08	1056	NaN	3	1056	IG_C_gene	2	-	ENSG00000269210	ENST00000601251		+	38959300	38960300	1056	AC019171.1	1056
-3.1491	-3.1491	5.69269e-08	505	NaN	2	505	processed_pseudogene	2	-	ENSG00000223824	ENST00000423595		+	189917000	189918000	505	AC019178.2	505
5.74114	5.74114	2.08068e-05	389	NaN	731	389	processed_pseudogene	2	-	ENSG00000227430	ENST00000442718		+	208466000	208467000	389	AC019185.1	389
-9.69064	-2.60637	8.53904e-08	520	NaN	3	70564	sense_intronic	2	+	ENSG00000231896	ENST00000424628		+	208470000	208540000	520	AC019185.2	520
-4.4773	-4.4773	2.84635e-08	634	NaN	1	634	lincRNA	4	-	ENSG00000272784	ENST00000610012		+	183094000	183095000	634	AC019193.2	634
-1.47535	-1.47535	1.99244e-07	554	NaN	7	554	lincRNA	4	-	ENSG00000273180	ENST00000609144		+	183075000	183076000	554	AC019193.3	554
-8.06783	-4.56214	1.42317e-07	3362	NaN	5	38187	IG_C_gene	6	+	ENSG00000229852	ENST00000421315,ENST00000441363,ENST00000442007		+	73263200	73301400	1083	AC019205.2	3362;2403;1083
-3.90028	-3.90028	2.84635e-08	425	NaN	1	425	processed_pseudogene	2	-	ENSG00000275381	ENST00000621938		+	69844500	69844900	425	AC019206.1	425
-12.5657	-3.72738	5.69269e-08	754	NaN	2	345123	lincRNA	2	+	ENSG00000239498	ENST00000432993		+	220106000	220451000	754	AC019211.1	754
3.03059	4.85983	1.8729e-05	645	NaN	658	2292	lincRNA	15	+	ENSG00000259182	ENST00000557903,ENST00000558515		+	101169000	101171000	389	AC019254.1	389;645
-2.46664	-1.70294	1.70781e-07	556	NaN	6	944	lincRNA	15	+	ENSG00000259365	ENST00000560938		+	101117000	101118000	556	AC019254.2	556
-6.31693	-3.86314	1.42317e-07	2071	NaN	5	11346	transcribed_unprocessed_pseudogene	15	+	ENSG00000187812	ENST00000395215,ENST00000566174		+	75775600	75786900	1184	AC019294.1	1184;2071
-1.26039	2.73678	1.06453e-05	1597	NaN	374	25502	processed_transcript	15	+	ENSG00000260288	ENST00000565686,ENST00000569596,ENST00000623240		+	75737800	75763300	553	AC019294.2	553;594;1597
6.30935	6.30935	0.000230383	2905	NaN	8094	2905	lincRNA	15	-	ENSG00000261043	ENST00000561777		+	75759500	75762400	2905	AC019294.3	2905
-9.08954	-1.72355	5.12342e-07	1692	NaN	18	279115	lincRNA	2	-	ENSG00000225421	ENST00000440609,ENST00000637390		+	198493000	198772000	504	AC019330.1	504;1692
-9.38707	-3.90028	2.84635e-08	425	NaN	1	19058	IG_C_gene	17	+	ENSG00000264666	ENST00000583662		+	17591400	17610500	425	AC020558.1	425
-0.202384	-0.202384	1.4801e-06	1703	NaN	52	1703	TEC	17	+	ENSG00000279200	ENST00000623335		+	17616000	17617700	1703	AC020558.3	1703
-3.54834	-3.32378	5.69269e-08	570	NaN	2	666	IG_C_gene	12	-	ENSG00000257964	ENST00000550644		+	49576800	49577500	570	AC020612.3	570
3.28949	3.47369	2.49625e-05	2247	NaN	877	2553	processed_pseudogene	3	+	ENSG00000240890	ENST00000468439		+	132387000	132389000	2247	AC020633.1	2247
-12.346	-4.31107	2.84635e-08	565	NaN	1	148183	IG_C_gene	3	+	ENSG00000243273	ENST00000469268		+	150891000	151039000	565	AC020636.1	565
-6.54319	-6.54319	5.69269e-08	5309	NaN	2	5309	lincRNA	12	-	ENSG00000274979	ENST00000613291		+	69326600	69331900	5309	AC020656.2	5309
-2.72048	-2.72048	1.42317e-07	938	NaN	5	938	processed_pseudogene	15	-	ENSG00000244705	ENST00000471253		+	40312400	40313300	938	AC020658.1	938
0.703549	0.703549	6.5466e-06	4020	NaN	230	4020	lincRNA	15	+	ENSG00000259198	ENST00000559030		+	40312600	40316600	4020	AC020658.2	4020
-0.718544	-0.718544	2.44786e-06	4028	NaN	86	4028	sense_intronic	15	+	ENSG00000260648	ENST00000568093		+	40232100	40236100	4028	AC020658.3	4028
3.39618	3.39618	7.20125e-06	684	NaN	253	684	sense_intronic	15	+	ENSG00000273786	ENST00000613987		+	40226400	40227100	684	AC020658.4	684
-2.95686	-2.95686	5.69269e-08	442	NaN	2	442	sense_intronic	15	-	ENSG00000273855	ENST00000622487		+	40285500	40285900	442	AC020658.5	442
4.72792	4.72792	4.95549e-05	1870	NaN	1741	1870	TEC	15	+	ENSG00000279409	ENST00000623564		+	40258500	40260400	1870	AC020658.6	1870
-2.61545	-2.61545	3.98488e-07	2442	NaN	14	2442	TEC	15	+	ENSG00000279537	ENST00000624274		+	40244900	40247400	2442	AC020658.7	2442
-5.63962	-3.36125	5.69269e-08	585	NaN	2	2838	IG_C_gene	15	-	ENSG00000250379	ENST00000510176,ENST00000512295		+	41825100	41827900	513	AC020659.2	585;513
-6.95319	-5.79832	2.84635e-08	1584	NaN	1	3527	lincRNA	15	+	ENSG00000251161	ENST00000503052		+	40906800	40910300	1584	AC020661.1	1584
-4.31871	-2.27749	8.53904e-08	414	NaN	3	1704	IG_C_gene	15	+	ENSG00000259463	ENST00000558101		+	41011600	41013300	414	AC020661.3	414
-7.61811	-4.13475	2.84635e-08	500	NaN	1	5592	IG_C_gene	15	+	ENSG00000259617	ENST00000561388		+	40999300	41004900	500	AC020661.4	500
-3.70346	-3.70346	1.42317e-07	1854	NaN	5	1854	sense_intronic	15	-	ENSG00000280036	ENST00000624853		+	41017000	41018800	1854	AC020661.5	1854
-5.92301	-0.587462	3.70025e-07	556	NaN	13	22451	processed_transcript	16	-	ENSG00000266994	ENST00000588099		+	4730110	4752560	556	AC020663.1	556
-3.15537	-2.33889	1.42317e-07	720	NaN	5	1268	IG_C_gene	16	-	ENSG00000267077	ENST00000592465		+	4795260	4796530	720	AC020663.2	720
-3.2604	-3.2604	1.13854e-07	1091	NaN	4	1091	sense_intronic	16	-	ENSG00000275056	ENST00000614098		+	4839240	4840330	1091	AC020663.3	1091
-1.93383	-1.27487	2.27708e-07	551	NaN	8	870	IG_C_gene	16	+	ENSG00000260156	ENST00000567186		+	70747100	70747900	551	AC020763.1	551
2.66484	2.66484	1.84159e-05	2904	NaN	647	2904	TEC	16	+	ENSG00000279412	ENST00000625095		+	70714000	70716900	2904	AC020763.3	2904
0.473487	0.473487	4.55415e-07	328	NaN	16	328	processed_pseudogene	16	-	ENSG00000271495	ENST00000604296		+	28548300	28548700	328	AC020765.1	328
-0.232049	1.60344	2.24861e-06	740	NaN	79	2641	unprocessed_pseudogene	16	-	ENSG00000278665	ENST00000613051		+	28599200	28601900	740	AC020765.3	740
-3.93715	-1.49089	1.42317e-07	400	NaN	5	2180	unprocessed_pseudogene	16	+	ENSG00000278725	ENST00000621738		+	28602300	28604500	400	AC020765.4	400
-3.22062	-3.22062	8.53904e-08	796	NaN	3	796	processed_pseudogene	15	+	ENSG00000243568	ENST00000478757		+	72134600	72135400	796	AC020779.1	796
-2.00185	0.986014	1.53703e-06	776	NaN	54	6156	lincRNA	15	+	ENSG00000259306	ENST00000559672		+	51315800	51322000	776	AC020891.2	776
-2.23731	-0.660814	5.40806e-07	855	NaN	19	2550	lincRNA	15	-	ENSG00000259241	ENST00000559918		+	51693200	51695800	855	AC020892.1	855
-5.66601	-1.44322	1.42317e-07	387	NaN	5	7226	IG_C_gene	15	-	ENSG00000259296	ENST00000557891		+	51708000	51715200	387	AC020892.2	387
3.99218	3.99218	1.25239e-05	787	NaN	440	787	processed_pseudogene	5	-	ENSG00000213757	ENST00000474167		+	79284100	79284900	787	AC020898.1	787
-4.02101	1.05594	1.19547e-06	575	NaN	42	19408	lincRNA	19	-	ENSG00000266928	ENST00000587777		+	28294100	28313500	575	AC020905.1	575
-3.98274	-3.98274	8.53904e-08	1350	NaN	3	1350	lincRNA	19	+	ENSG00000179066	ENST00000313865,ENST00000616460		+	35106000	35107300	1269	AC020907.1	1269;1350
-5.08931	-3.31107	5.69269e-08	565	NaN	2	1938	IG_C_gene	19	-	ENSG00000269303	ENST00000600959		+	34998200	35000200	565	AC020907.3	565
-4.08782	-4.08782	1.13854e-07	1936	NaN	4	1936	TEC	19	-	ENSG00000279619	ENST00000624372		+	35137600	35139600	1936	AC020907.5	1936
-3.64469	-0.245777	3.41561e-07	405	NaN	12	4272	IG_C_gene	19	+	ENSG00000268985	ENST00000595134		+	17009200	17013500	405	AC020908.2	405
-3.03392	-3.03392	2.27708e-07	1865	NaN	8	1865	TEC	19	-	ENSG00000279329	ENST00000623668		+	34675700	34677600	1865	AC020910.5	1865
-0.850936	1.61031	1.76473e-06	578	NaN	62	3183	IG_C_gene	19	-	ENSG00000267033	ENST00000591038		+	16186300	16189500	578	AC020911.1	578
-6.59089	-0.473959	4.26952e-07	593	NaN	15	41156	IG_C_gene	19	-	ENSG00000267275	ENST00000588799,ENST00000588945		+	16283400	16324500	571	AC020911.2	571;593
-4.9388	-4.46588	2.84635e-08	629	NaN	1	873	IG_C_gene	19	-	ENSG00000269480	ENST00000601929		+	17207100	17208000	629	AC020913.2	629
-2.41689	-2.41689	5.69269e-08	304	NaN	2	304	unprocessed_pseudogene	19	-	ENSG00000268839	ENST00000594712		+	51505100	51505400	304	AC020914.3	304
-6.06601	-2.96645	5.40806e-07	4227	NaN	19	36232	protein_coding	19	+	ENSG00000267216	ENST00000591325		+	58279000	58315200	4227	AC020915.2	4227
3.90984	4.8441	1.57972e-05	550	NaN	555	1051	sense_intronic	19	+	ENSG00000268201	ENST00000595301		+	58266600	58267700	550	AC020915.3	550
-1.21933	1.77232	9.25062e-06	2708	NaN	325	21539	IG_C_gene	19	-	ENSG00000268516	ENST00000597230		+	58257300	58278800	2708	AC020915.4	2708
-4.08185	-4.08185	5.69269e-08	964	NaN	2	964	processed_pseudogene	19	+	ENSG00000268866	ENST00000596836		+	58224500	58225500	964	AC020915.5	964
-8.98057	-4.1548	1.70781e-07	3042	NaN	6	86270	protein_coding	19	+	ENSG00000283515	ENST00000637233,ENST00000637310		+	58228900	58315200	1463	AC020915.6	3042;1463
-3.2415	-3.2415	1.42317e-07	1346	NaN	5	1346	IG_C_gene	19	-	ENSG00000267387	ENST00000589622		+	10089000	10090400	1346	AC020931.1	1346
-3.09041	0.208499	8.53904e-07	739	NaN	30	7273	IG_C_gene	19	+	ENSG00000267424	ENST00000588469		+	12825700	12833000	739	AC020934.1	739
2.4858	5.26024	1.74766e-05	456	NaN	614	3120	IG_C_gene	19	+	ENSG00000267735	ENST00000592400		+	12881000	12884100	456	AC020934.2	456
-1.8694	-1.8694	7.4005e-07	2704	NaN	26	2704	TEC	16	-	ENSG00000279649	ENST00000623181		+	68290100	68292800	2704	AC020978.10	2704
-2.48831	-0.103073	3.98488e-07	428	NaN	14	2236	sense_intronic	16	+	ENSG00000259797	ENST00000563203		+	68316800	68319000	428	AC020978.2	428
-8.34747	-4.01445	2.84635e-08	460	NaN	1	9271	IG_C_gene	16	-	ENSG00000260891	ENST00000569088		+	68212400	68221700	460	AC020978.4	460
5.48771	5.48771	0.0001356	3022	NaN	4764	3022	sense_overlapping	16	+	ENSG00000263276	ENST00000571975		+	68224700	68227700	3022	AC020978.8	3022
-1.11587	-1.11587	4.55415e-07	987	NaN	16	987	processed_pseudogene	8	+	ENSG00000254185	ENST00000518703		+	109470000	109471000	987	AC021001.1	987
-6.16896	-6.16896	2.84635e-08	2048	NaN	1	2048	sense_overlapping	2	+	ENSG00000261338	ENST00000562328		+	218255000	218257000	2048	AC021016.2	2048
-3.54172	0.269336	2.81788e-06	2338	NaN	99	32816	IG_C_gene	12	+	ENSG00000177406	ENST00000318291,ENST00000537514,ENST00000543884		+	630890	663706	599	AC021054.1	2194;2338;599
-4.51148	-2.55267	1.42317e-07	835	NaN	5	3246	protein_coding	12	+	ENSG00000283536	ENST00000635789,ENST00000636259		+	53241900	53245100	615	AC021072.1	835;615
-3.25935	-2.99718	1.08161e-06	8636	NaN	38	10357	processed_transcript	5	-	ENSG00000230551	ENST00000499521		+	149494000	149505000	8636	AC021078.1	8636
-1.95817	-0.289976	4.26952e-07	522	NaN	15	1659	IG_C_gene	5	-	ENSG00000248925	ENST00000512642		+	269857	271516	522	AC021087.1	522
4.7717	5.07941	4.06743e-05	1203	NaN	1429	1489	processed_pseudogene	5	-	ENSG00000250848	ENST00000504656		+	288832	290321	1203	AC021087.2	1203
0.297203	0.52851	4.15566e-06	2881	NaN	146	3382	processed_transcript	5	-	ENSG00000260774	ENST00000565521		+	213897	217279	2881	AC021087.3	2881
3.81195	5.076	0.000107905	3199	NaN	3791	7683	IG_C_gene	19	-	ENSG00000186019	ENST00000590369,ENST00000592946		+	44105500	44113100	424	AC021092.1	424;3199
0.769006	1.44213	2.87481e-06	1058	NaN	101	1687	processed_pseudogene	4	+	ENSG00000249863	ENST00000509020		+	37868300	37870000	1058	AC021106.1	1058
-2.31871	-2.31871	1.42317e-07	710	NaN	5	710	processed_pseudogene	4	-	ENSG00000251332	ENST00000505310		+	37995500	37996200	710	AC021106.2	710
0.778471	0.778471	9.10831e-07	531	NaN	32	531	TEC	4	-	ENSG00000279386	ENST00000623925		+	37866600	37867100	531	AC021106.3	531
-6.71393	-3.06681	5.69269e-08	477	NaN	2	5976	lincRNA	4	-	ENSG00000272626	ENST00000608365		+	68901000	68907000	477	AC021146.12	477
-4.2879	-4.2879	2.84635e-08	556	NaN	1	556	processed_pseudogene	4	-	ENSG00000248547	ENST00000504736		+	68883900	68884400	556	AC021146.2	556
-3.19133	-3.19133	2.84635e-08	260	NaN	1	260	unprocessed_pseudogene	4	-	ENSG00000248613	ENST00000511911		+	68900600	68900900	260	AC021146.3	260
-3.05073	-2.94281	1.99244e-07	1532	NaN	7	1651	transcribed_processed_pseudogene	4	+	ENSG00000224097	ENST00000507033,ENST00000513652,ENST00000597991		+	39480300	39481900	982	AC021148.1	982;1532;1409
-8.56376	-3.29308	5.69269e-08	558	NaN	2	21541	IG_C_gene	4	-	ENSG00000250532	ENST00000508581		+	74418900	74440500	558	AC021180.1	558
-8.98964	-4.70034	2.84635e-08	740	NaN	1	14469	IG_C_gene	2	-	ENSG00000230747	ENST00000421534		+	96307300	96321700	740	AC021188.1	740
-3.62703	-3.32715	8.53904e-08	857	NaN	3	1055	lincRNA	18	+	ENSG00000262477	ENST00000573479		+	32412200	32413200	857	AC021224.1	857
-4.68071	-4.68071	2.84635e-08	730	NaN	1	730	processed_pseudogene	15	+	ENSG00000259397	ENST00000594613		+	35092500	35093200	730	AC021231.2	730
-7.03044	-6.15977	2.84635e-08	2035	NaN	1	3721	processed_pseudogene	8	+	ENSG00000249050	ENST00000507315		+	9453700	9457420	2035	AC021242.1	2035
-2.63044	-2.63044	1.13854e-07	705	NaN	4	705	processed_pseudogene	11	+	ENSG00000254583	ENST00000526860		+	13478300	13479000	705	AC021269.1	705
-0.704236	-0.704236	6.83123e-07	1113	NaN	24	1113	lincRNA	8	+	ENSG00000271966	ENST00000607397		+	67344000	67345100	1113	AC021321.1	1113
-13.4252	-4.62223	2.84635e-08	701	NaN	1	313091	lincRNA	15	-	ENSG00000259639	ENST00000560886,ENST00000561394		+	35939200	36252300	652	AC021351.1	652;701
-9.65035	-4.17879	5.69269e-08	1031	NaN	2	45747	IG_C_gene	8	-	ENSG00000254041	ENST00000518927		+	105143000	105189000	1031	AC021546.1	1031
4.16438	4.16438	9.93375e-06	554	NaN	349	554	processed_pseudogene	3	+	ENSG00000240827	ENST00000465006		+	98620100	98620600	554	AC021660.1	554
-4.84315	-4.03933	5.69269e-08	936	NaN	2	1634	processed_pseudogene	8	+	ENSG00000250516	ENST00000505195		+	28225900	28227600	936	AC021678.1	936
-11.6136	-4.96175	2.84635e-08	887	NaN	1	89193	IG_C_gene	8	-	ENSG00000253690	ENST00000521731		+	28250100	28339300	887	AC021678.2	887
-3.06378	-3.06378	5.69269e-08	476	NaN	2	476	processed_pseudogene	8	+	ENSG00000253907	ENST00000517893		+	28238400	28238900	476	AC021678.3	476
-4.43879	-1.75992	2.84635e-07	964	NaN	10	6173	IG_C_gene	15	-	ENSG00000259407	ENST00000558375		+	85744100	85750300	964	AC021739.2	964
-5.2892	-4.32125	2.84635e-08	569	NaN	1	1113	IG_C_gene	15	-	ENSG00000259544	ENST00000561417		+	85726100	85727200	569	AC021739.4	569
0.854462	3.2314	4.63954e-06	494	NaN	163	2566	IG_C_gene	15	-	ENSG00000259762	ENST00000558637		+	85750300	85752900	494	AC021739.5	494
-6.48262	-1.64169	7.68513e-07	2398	NaN	27	68725	lincRNA	15	-	ENSG00000273674	ENST00000613161,ENST00000617693,ENST00000619889		+	50839900	50908600	479	AC021752.1	2398;479;654
-5.66781	-5.66781	2.84635e-08	1447	NaN	1	1447	processed_pseudogene	15	-	ENSG00000259239	ENST00000559747		+	40133800	40135200	1447	AC021755.1	1447
-0.122333	1.89633	3.21637e-06	864	NaN	113	3501	lincRNA	15	-	ENSG00000259584	ENST00000560376		+	40075200	40078700	864	AC021755.2	864
-5.20582	-3.26436	5.69269e-08	547	NaN	2	2101	lincRNA	15	-	ENSG00000259309	ENST00000561316		+	69820800	69822900	547	AC021818.1	547
-4.68269	-4.68269	2.84635e-08	731	NaN	1	731	processed_pseudogene	15	-	ENSG00000259496	ENST00000560960		+	69803300	69804000	731	AC021818.2	731
-4.16129	-1.54152	1.99244e-07	580	NaN	7	3565	IG_C_gene	3	+	ENSG00000271716	ENST00000607849		+	11607200	11610700	580	AC022001.2	580
-2.0662	-2.0662	1.42317e-07	596	NaN	5	596	IG_C_gene	3	+	ENSG00000272483	ENST00000606330		+	11611600	11612200	596	AC022001.3	596
-0.441177	0.895731	3.52947e-06	1897	NaN	124	4792	lincRNA	3	-	ENSG00000206567	ENST00000383808,ENST00000420091,ENST00000426698,ENST00000429065,ENST00000437616,ENST00000454232,ENST00000621000		+	10006400	10011200	357	AC022007.1	1897;1566;579;670;567;598;357
-5.50937	-5.50937	5.69269e-08	2593	NaN	2	2593	lincRNA	18	+	ENSG00000267172	ENST00000585985		+	55817200	55819800	2593	AC022031.1	2593
-1.37175	-0.783671	1.25239e-06	2156	NaN	44	3241	processed_pseudogene	8	+	ENSG00000206144	ENST00000512867		+	53537100	53540300	2156	AC022034.1	2156
-3.8074	-3.06983	5.69269e-08	478	NaN	2	797	processed_pseudogene	8	+	ENSG00000240919	ENST00000471393		+	53532900	53533700	478	AC022034.3	478
-1.45621	-1.45621	2.84635e-07	781	NaN	10	781	processed_pseudogene	12	+	ENSG00000203437	ENST00000366255		+	31465100	31465800	781	AC022080.1	781
0.00561261	0.00561261	4.83879e-07	482	NaN	17	482	processed_pseudogene	12	+	ENSG00000256159	ENST00000544433		+	31477500	31478000	482	AC022080.3	482
-0.206389	3.36833	2.95451e-05	2861	NaN	1038	34089	IG_C_gene	19	+	ENSG00000267169	ENST00000588387,ENST00000588658,ENST00000592086		+	14137200	14171300	449	AC022098.1	2861;686;449
3.94351	4.38409	1.08161e-05	518	NaN	380	703	IG_C_gene	19	-	ENSG00000267670	ENST00000590528		+	14030900	14031600	518	AC022098.2	518
-2.62839	-2.62839	5.69269e-08	352	NaN	2	352	IG_C_gene	19	+	ENSG00000275091	ENST00000622575		+	14006400	14006800	352	AC022098.4	352
-3.16527	-0.0966852	1.56549e-06	1674	NaN	55	14044	IG_C_gene	5	+	ENSG00000246214	ENST00000499131		+	16615900	16630000	1674	AC022113.1	1674
-7.15338	-4.62839	2.84635e-08	704	NaN	1	4052	lincRNA	5	+	ENSG00000250415	ENST00000504935		+	16617200	16621300	704	AC022113.2	704
-4.20971	-4.20971	8.53904e-08	1580	NaN	3	1580	IG_C_gene	19	+	ENSG00000267892	ENST00000602255		+	38738300	38739900	1580	AC022144.1	1580
-4.70112	-4.52078	1.42317e-07	3267	NaN	5	3702	IG_C_gene	19	-	ENSG00000180458	ENST00000316807		+	37545500	37549200	3267	AC022148.1	3267
-2.8343	-2.8343	2.84635e-08	203	NaN	1	203	processed_pseudogene	19	+	ENSG00000275432	ENST00000621061		+	14628600	14628800	203	AC022149.2	203
1.70297	2.58758	3.87103e-06	644	NaN	136	1189	sense_intronic	19	-	ENSG00000268970	ENST00000596451		+	52597700	52598900	644	AC022150.2	644
-3.64469	-3.64469	2.27708e-07	2848	NaN	8	2848	sense_intronic	19	-	ENSG00000269825	ENST00000598322		+	52650400	52653300	2848	AC022150.4	2848
0.713285	3.37912	7.96977e-06	766	NaN	280	4861	IG_C_gene	19	-	ENSG00000268093	ENST00000594850,ENST00000598735,ENST00000600303		+	48619300	48624100	343	AC022154.1	493;343;766
4.26121	5.93154	3.63763e-05	596	NaN	1278	1897	IG_C_gene	16	+	ENSG00000261243	ENST00000568771		+	84495600	84497500	596	AC022165.1	596
-6.17646	-3.74387	1.70781e-07	2288	NaN	6	12352	IG_C_gene	16	+	ENSG00000260276	ENST00000565934,ENST00000613908		+	8848100	8860460	644	AC022167.2	2288;644
-7.23404	-3.90705	2.84635e-08	427	NaN	1	4285	lincRNA	16	+	ENSG00000260979	ENST00000564485		+	8962700	8966990	427	AC022167.3	427
-6.02927	-4.45667	5.69269e-08	1250	NaN	2	3718	protein_coding	16	+	ENSG00000283516	ENST00000636296,ENST00000637237,ENST00000637929		+	8881630	8885350	398	AC022167.5	1250;701;398
-2.32771	-1.48487	2.56171e-07	717	NaN	9	1286	sense_intronic	17	-	ENSG00000263786	ENST00000579554		+	75145300	75146500	717	AC022211.1	717
-6.68811	-3.81282	2.84635e-08	400	NaN	1	2935	sense_intronic	17	-	ENSG00000265800	ENST00000584339		+	75138400	75141400	400	AC022211.3	400
-4.69644	-4.69644	2.84635e-08	738	NaN	1	738	processed_pseudogene	5	-	ENSG00000213386	ENST00000521069		+	172763000	172763000	738	AC022217.1	738
2.30211	2.30211	9.96221e-07	202	NaN	35	202	processed_pseudogene	3	-	ENSG00000250983	ENST00000512424		+	133546000	133546000	202	AC022296.2	202
0.498331	0.498331	5.69269e-07	403	NaN	20	403	lincRNA	3	-	ENSG00000272832	ENST00000608823		+	133543000	133543000	403	AC022296.3	403
-6.27159	-6.27159	2.84635e-08	2199	NaN	1	2199	processed_pseudogene	4	+	ENSG00000249411	ENST00000502748		+	175017000	175019000	2199	AC022325.1	2199
-3.56557	-3.56557	2.84635e-08	337	NaN	1	337	processed_pseudogene	3	-	ENSG00000242199	ENST00000475510		+	124733000	124734000	337	AC022336.1	337
-3.31726	-3.31726	1.99244e-07	1986	NaN	7	1986	TEC	3	-	ENSG00000280042	ENST00000624807		+	124791000	124793000	1986	AC022336.3	1986
-7.32804	-3.81822	1.70781e-07	2409	NaN	6	27441	IG_C_gene	12	-	ENSG00000247934	ENST00000473753,ENST00000617468		+	28163300	28190700	739	AC022364.1	739;2409
-7.37374	-2.38974	1.70781e-07	895	NaN	6	28324	IG_C_gene	10	+	ENSG00000231104	ENST00000417968,ENST00000451610,ENST00000595446,ENST00000614094		+	118017000	118046000	586	AC022395.1	789;895;781;586
-7.5361	-4.92718	2.84635e-08	866	NaN	1	5283	IG_C_gene	10	+	ENSG00000229990	ENST00000446730		+	73841800	73847100	866	AC022400.2	866
0.375211	0.375211	4.66801e-06	3599	NaN	164	3599	TEC	10	-	ENSG00000279689	ENST00000623453		+	73769300	73772900	3599	AC022400.8	3599
-0.244113	-0.244113	1.28086e-06	1517	NaN	45	1517	transcribed_processed_pseudogene	19	-	ENSG00000242615	ENST00000472362,ENST00000486612		+	12141800	12143300	523	AC022415.1	1517;523
-0.99302	-0.99302	6.5466e-07	1303	NaN	23	1303	TEC	5	+	ENSG00000279923	ENST00000624768		+	31558600	31559900	1303	AC022417.1	1303
0.854049	2.06873	2.24861e-06	536	NaN	79	1244	sense_intronic	5	-	ENSG00000234553	ENST00000431789		+	56536600	56537800	536	AC022431.2	536
-3.44509	-3.44509	2.84635e-08	310	NaN	1	310	processed_pseudogene	19	-	ENSG00000268747	ENST00000595739		+	21276000	21276300	310	AC022432.1	310
0.00576221	0.00576221	5.69269e-07	567	NaN	20	567	processed_pseudogene	4	-	ENSG00000227040	ENST00000514020		+	56760900	56761500	567	AC022483.1	567
-3.07885	-3.07885	5.69269e-08	481	NaN	2	481	processed_pseudogene	5	-	ENSG00000248967	ENST00000506122		+	80746300	80746800	481	AC022493.2	481
-5.01876	-5.01876	1.13854e-07	3691	NaN	4	3691	TEC	3	+	ENSG00000280399	ENST00000624916		+	138482000	138486000	3691	AC022497.1	3691
-5.72451	-5.72451	2.84635e-08	1505	NaN	1	1505	processed_pseudogene	12	+	ENSG00000257777	ENST00000548349		+	75600000	75601600	1505	AC022507.1	1505
-10.512	-3.03315	8.53904e-08	699	NaN	3	124693	IG_C_gene	12	-	ENSG00000256234	ENST00000540392		+	26211200	26335900	699	AC022509.2	699
-1.15891	-1.15891	2.56171e-07	572	NaN	9	572	IG_C_gene	12	-	ENSG00000278095	ENST00000621404		+	26273300	26273900	572	AC022509.4	572
-4.92385	-4.92385	5.69269e-08	1728	NaN	2	1728	TEC	10	+	ENSG00000280401	ENST00000624563		+	70434800	70436600	1728	AC022532.1	1728
-6.64558	-2.24578	1.13854e-07	540	NaN	4	11399	lincRNA	17	+	ENSG00000267364	ENST00000585387,ENST00000591886		+	35313500	35324900	467	AC022706.1	540;467
-6.99789	-5.96743	2.84635e-08	1781	NaN	1	3638	IG_C_gene	15	+	ENSG00000259356	ENST00000560128		+	100126000	100130000	1781	AC022710.1	1781
-8.99809	-6.37781	2.84635e-08	2367	NaN	1	14554	lincRNA	8	+	ENSG00000253967	ENST00000520259		+	70471100	70485700	2367	AC022730.4	2367
0.263355	0.263355	7.96977e-07	664	NaN	28	664	TEC	18	+	ENSG00000278933	ENST00000624990		+	43499200	43499800	664	AC022743.1	664
-4.47616	-2.78367	5.69269e-08	392	NaN	2	1267	transcribed_unprocessed_pseudogene	15	+	ENSG00000238166	ENST00000434914,ENST00000566323		+	78752100	78753400	195	AC022748.1	392;195
-7.66027	-1.95234	3.70025e-07	1432	NaN	13	74852	transcribed_unprocessed_pseudogene	15	+	ENSG00000261303	ENST00000564933,ENST00000565476,ENST00000568337,ENST00000569846,ENST00000570227		+	78660600	78735500	354	AC022748.2	1432;560;575;568;354
2.76964	2.76964	3.2733e-06	480	NaN	115	480	processed_pseudogene	18	-	ENSG00000244527	ENST00000473808		+	21119200	21119700	480	AC022795.1	480
-10.2235	-3.77814	5.69269e-08	781	NaN	2	68060	IG_C_gene	15	+	ENSG00000261632	ENST00000568391		+	71972200	72040300	781	AC022872.1	781
-4.17224	-1.68729	1.70781e-07	550	NaN	6	3079	IG_C_gene	8	+	ENSG00000255130	ENST00000526382		+	67732600	67735700	550	AC022874.1	550
-3.91715	-2.8236	1.13854e-07	806	NaN	4	1720	IG_C_gene	15	+	ENSG00000259591	ENST00000558630,ENST00000560864		+	60763900	60765600	470	AC022898.1	470;806
-2.52651	-2.52651	2.27708e-07	1312	NaN	8	1312	sense_intronic	15	-	ENSG00000273792	ENST00000616822		+	60847800	60849100	1312	AC022898.2	1312
-3.56182	1.93487	1.7932e-06	469	NaN	63	21176	lincRNA	17	-	ENSG00000264622	ENST00000579327		+	34837900	34859000	469	AC022903.1	469
-4.91337	-1.34389	1.13854e-07	289	NaN	4	3431	lincRNA	8	+	ENSG00000253455	ENST00000521660		+	48620500	48623900	289	AC022915.1	289
-1.72469	4.22833	4.44599e-05	2372	NaN	1562	146944	IG_C_gene	8	+	ENSG00000253608	ENST00000522575		+	48551600	48698500	2372	AC022915.2	2372
-6.66006	-4.54509	1.13854e-07	2658	NaN	4	11514	IG_C_gene	17	-	ENSG00000266947	ENST00000588697,ENST00000590478		+	35231400	35243000	532	AC022916.1	532;2658
-1.36558	-1.36558	8.2544e-07	2127	NaN	29	2127	lincRNA	15	-	ENSG00000274281	ENST00000612997		+	38851300	38853400	2127	AC022929.2	2127
-6.12969	-6.12969	2.84635e-08	1993	NaN	1	1993	TEC	15	-	ENSG00000279970	ENST00000623561		+	101300000	101302000	1993	AC023024.2	1993
-3.5447	0.580077	7.11586e-07	476	NaN	25	8304	lincRNA	15	-	ENSG00000259610	ENST00000559428		+	81633900	81642200	476	AC023034.2	476
-3.41689	-3.41689	2.84635e-08	304	NaN	1	304	processed_pseudogene	12	+	ENSG00000244436	ENST00000498198		+	31897800	31898100	304	AC023050.1	304
-2.79206	-2.79206	1.99244e-07	1380	NaN	7	1380	processed_pseudogene	12	+	ENSG00000256987	ENST00000538830		+	31953900	31955300	1380	AC023050.4	1380
-9.84133	-4.94375	2.84635e-08	876	NaN	1	26111	IG_C_gene	12	+	ENSG00000234428	ENST00000414098		+	26623400	26649500	876	AC023051.1	876
-5.42517	-5.42517	2.84635e-08	1223	NaN	1	1223	processed_pseudogene	2	-	ENSG00000235352	ENST00000420880		+	144755000	144756000	1223	AC023128.2	1223
2.18263	4.81218	8.65289e-06	308	NaN	304	1906	lincRNA	2	+	ENSG00000228950	ENST00000448241		+	20451000	20452900	308	AC023137.1	308
-3.56557	-3.56557	2.84635e-08	337	NaN	1	337	unprocessed_pseudogene	7	-	ENSG00000231232	ENST00000429418		+	57822500	57822800	337	AC023141.6	337
-1.86465	0.44044	3.41561e-06	2517	NaN	120	12439	IG_C_gene	4	+	ENSG00000248115	ENST00000504048,ENST00000508813,ENST00000510351		+	52945600	52958100	568	AC023154.1	568;2465;2517
-2.8343	-2.8343	5.69269e-08	406	NaN	2	406	processed_pseudogene	8	+	ENSG00000243761	ENST00000465398		+	86043100	86043500	406	AC023194.2	406
-1.0662	-1.0662	1.42317e-07	298	NaN	5	298	processed_pseudogene	11	-	ENSG00000271332	ENST00000605824		+	28144900	28145200	298	AC023206.1	298
-4.25907	-4.25907	5.69269e-08	1090	NaN	2	1090	processed_pseudogene	2	-	ENSG00000228513	ENST00000445936		+	203061000	203062000	1090	AC023271.1	1090
-3.91768	-0.178421	5.40806e-07	612	NaN	19	8173	IG_C_gene	15	-	ENSG00000277749	ENST00000611006		+	74311500	74319700	612	AC023300.2	612
-5.87891	-5.87891	8.53904e-08	5025	NaN	3	5025	TEC	15	+	ENSG00000280309	ENST00000623096		+	74299500	74304500	5025	AC023300.3	5025
-1.42635	-1.42635	1.70781e-07	459	NaN	6	459	processed_pseudogene	4	-	ENSG00000240669	ENST00000496058		+	152614000	152614000	459	AC023424.1	459
1.02368	1.02368	3.13098e-07	154	NaN	11	154	processed_pseudogene	15	+	ENSG00000223628	ENST00000454464		+	25581000	25581100	154	AC023449.1	154
-6.39778	-6.39778	2.84635e-08	2400	NaN	1	2400	sense_intronic	15	-	ENSG00000274307	ENST00000620538		+	25708500	25710900	2400	AC023449.2	2400
-7.22187	-4.84844	2.84635e-08	820	NaN	1	4249	lincRNA	22	-	ENSG00000277017	ENST00000614584,ENST00000620909		+	18487000	18491200	375	AC023490.1	375;820
-2.69409	1.34285	3.98488e-06	1571	NaN	140	25788	processed_transcript	12	+	ENSG00000257379	ENST00000547717		+	53441700	53467500	1571	AC023509.1	1571
-0.278481	0.379749	2.98866e-06	2297	NaN	105	3625	IG_C_gene	12	+	ENSG00000257550	ENST00000548347		+	53514000	53517600	2297	AC023509.2	2297
-8.71117	-2.49898	2.84635e-07	1609	NaN	10	119292	protein_coding	12	-	ENSG00000267281	ENST00000448979,ENST00000591834		+	53506700	53626000	1406	AC023509.3	1406;1609
-1.44509	-1.44509	2.84635e-07	775	NaN	10	775	IG_C_gene	12	-	ENSG00000270175	ENST00000602306		+	53500200	53500900	775	AC023509.4	775
2.56486	3.432	8.70982e-06	807	NaN	306	1472	processed_pseudogene	12	+	ENSG00000275488	ENST00000617434		+	53574600	53576100	807	AC023509.5	807
-10.4649	-6.39958	2.84635e-08	2403	NaN	1	40229	lincRNA	12	+	ENSG00000255621	ENST00000543321		+	13000400	13040700	2403	AC023790.2	2403
-5.10532	0.178962	5.97733e-07	528	NaN	21	20576	lincRNA	12	+	ENSG00000249388	ENST00000504891		+	54082100	54102700	528	AC023794.2	528
-5.47559	-2.8502	1.13854e-07	821	NaN	4	5066	transcribed_unprocessed_pseudogene	12	-	ENSG00000250654	ENST00000505259,ENST00000510754,ENST00000514503,ENST00000607809		+	54076800	54081900	236	AC023794.3	821;236;564;725
-6.39055	-4.72738	2.84635e-08	754	NaN	1	2388	lincRNA	12	-	ENSG00000257534	ENST00000551732		+	54162100	54164500	754	AC023794.4	754
-6.20399	-4.17552	8.53904e-08	1543	NaN	3	6295	IG_C_gene	16	-	ENSG00000261442	ENST00000569678		+	4634330	4640620	1543	AC023830.1	1543
2.72852	2.72852	1.10154e-05	1662	NaN	387	1662	IG_C_gene	16	-	ENSG00000261789	ENST00000563704		+	4560000	4561660	1662	AC023830.2	1662
-2.67576	-2.67576	2.27708e-07	1455	NaN	8	1455	sense_intronic	16	-	ENSG00000278434	ENST00000612995		+	4532220	4533670	1455	AC023830.3	1455
-2.04056	1.66513	1.13854e-06	359	NaN	40	4684	IG_C_gene	17	+	ENSG00000267638	ENST00000585899		+	44115900	44120600	359	AC023855.1	359
-7.52119	-3.38974	8.53904e-08	895	NaN	3	15686	IG_C_gene	15	+	ENSG00000259709	ENST00000557898,ENST00000560613		+	52124600	52140200	823	AC023906.4	895;823
-9.00426	-2.89461	8.53904e-08	635	NaN	3	43849	IG_C_gene	15	-	ENSG00000259712	ENST00000558607		+	52056700	52100500	635	AC023906.5	635
4.98304	5.34561	2.22015e-05	546	NaN	780	702	sense_intronic	19	-	ENSG00000267904	ENST00000596816		+	16640000	16640700	546	AC024075.1	546
4.80235	4.80235	4.11012e-05	1473	NaN	1444	1473	sense_intronic	19	-	ENSG00000269044	ENST00000598112		+	16633800	16635300	1473	AC024075.2	1473
-1.08242	3.78246	6.2335e-06	453	NaN	219	13200	IG_C_gene	19	+	ENSG00000269427	ENST00000601040,ENST00000601687		+	16630700	16643900	437	AC024075.3	437;453
-6.91485	-2.92385	5.69269e-08	432	NaN	2	6869	processed_pseudogene	7	+	ENSG00000270992	ENST00000604299		+	130256000	130263000	432	AC024085.1	432
-12.3771	-3.38004	8.53904e-08	889	NaN	3	454257	lincRNA	4	+	ENSG00000248515	ENST00000511431		+	19455400	19909700	889	AC024230.1	889
-0.591273	-0.591273	2.41939e-06	3645	NaN	85	3645	lincRNA	12	+	ENSG00000269514	ENST00000595310		+	48198400	48202000	3645	AC024257.3	3645
4.45127	4.45127	1.00191e-05	458	NaN	352	458	lincRNA	12	+	ENSG00000273765	ENST00000618746		+	48360900	48361400	458	AC024257.4	458
4.71425	5.52801	1.92413e-05	417	NaN	676	733	unprocessed_pseudogene	17	+	ENSG00000264138	ENST00000582737		+	28848900	28849600	417	AC024267.2	417
-6.17232	-1.41478	2.56171e-07	683	NaN	9	18475	IG_C_gene	17	+	ENSG00000265845	ENST00000580782,ENST00000582631,ENST00000592890		+	28926300	28944700	313	AC024267.4	683;436;313
-1.29824	-1.29824	8.53904e-08	210	NaN	3	210	processed_pseudogene	18	-	ENSG00000277907	ENST00000613682		+	48478300	48478500	210	AC024288.1	210
-1.544	-1.544	1.70781e-07	498	NaN	6	498	processed_pseudogene	11	-	ENSG00000244313	ENST00000467930		+	46428700	46429200	498	AC024293.1	498
-3.69774	-3.69774	8.53904e-08	1108	NaN	3	1108	processed_pseudogene	8	-	ENSG00000253330	ENST00000519856		+	47511000	47512100	1108	AC024451.2	1108
-3.13859	-3.13859	8.53904e-08	752	NaN	3	752	sense_intronic	8	+	ENSG00000269924	ENST00000602578		+	47527400	47528100	752	AC024451.4	752
0.88421	0.88421	1.62242e-06	879	NaN	57	879	processed_pseudogene	11	+	ENSG00000254871	ENST00000312173		+	46142700	46143600	879	AC024475.2	879
-10.8771	-5.40498	2.84635e-08	1206	NaN	1	53534	lincRNA	11	+	ENSG00000255314	ENST00000533793,ENST00000635144		+	46123600	46177100	941	AC024475.4	941;1206
-0.911401	0.90837	2.76096e-06	1471	NaN	97	5193	lincRNA	3	-	ENSG00000236833	ENST00000424493		+	197661000	197666000	1471	AC024560.1	1471
2.25472	2.25472	7.14433e-06	1497	NaN	251	1497	processed_pseudogene	3	+	ENSG00000249626	ENST00000507981		+	197634000	197636000	1497	AC024560.2	1497
-1.03108	-1.03108	1.70781e-07	349	NaN	6	349	lincRNA	3	+	ENSG00000273308	ENST00000608482		+	197646000	197646000	349	AC024560.3	349
-6.90304	-3.58259	5.69269e-08	682	NaN	2	6813	IG_C_gene	19	-	ENSG00000267277	ENST00000590399		+	11368100	11374900	682	AC024575.1	682
-4.21336	-3.70424	2.84635e-08	371	NaN	1	528	lincRNA	5	+	ENSG00000251044	ENST00000503685		+	68374800	68375300	371	AC024579.1	371
0.893866	0.893866	1.25239e-06	674	NaN	44	674	TEC	19	+	ENSG00000279794	ENST00000623020		+	56149800	56150500	674	AC024580.1	674
2.47114	2.47114	1.28086e-06	231	NaN	45	231	TEC	19	-	ENSG00000279959	ENST00000623363		+	56127200	56127500	231	AC024580.2	231
-2.78434	-2.78434	3.13098e-07	2157	NaN	11	2157	processed_pseudogene	5	+	ENSG00000248827	ENST00000505925		+	107725000	107727000	2157	AC024587.1	2157
-6.2228	-1.82181	2.27708e-07	805	NaN	8	17007	lincRNA	5	-	ENSG00000249959	ENST00000502287,ENST00000509458		+	107700000	107717000	794	AC024587.2	794;805
-0.921174	1.3243	8.53904e-07	341	NaN	30	1617	IG_C_gene	19	+	ENSG00000266941	ENST00000589277,ENST00000590441		+	5899890	5901510	300	AC024592.1	300;341
-5.75674	-2.57593	1.99244e-07	1188	NaN	7	10773	IG_C_gene	19	+	ENSG00000267709	ENST00000589276		+	5847470	5858240	1188	AC024592.2	1188
-5.7831	-1.63249	6.83123e-07	2118	NaN	24	37617	protein_coding	19	-	ENSG00000267740	ENST00000585661,ENST00000586349,ENST00000592091		+	5866170	5903790	431	AC024592.3	431;506;2118
-8.85841	-4.20238	2.84635e-08	524	NaN	1	13211	lincRNA	10	-	ENSG00000224222	ENST00000427247		+	69994600	70007800	524	AC024601.1	524
-5.00514	1.449	7.82745e-06	2867	NaN	275	251373	lincRNA	17	-	ENSG00000279668	ENST00000584758,ENST00000624260,ENST00000636084,ENST00000636506,ENST00000636687,ENST00000637478,ENST00000637947		+	33827700	34079100	811	AC024610.2	1567;1935;1348;1252;884;2867;811
-6.96685	-3.58802	1.99244e-07	2396	NaN	7	24924	lincRNA	17	-	ENSG00000283417	ENST00000637454		+	33791800	33816800	2396	AC024614.4	2396
0.0976847	0.0976847	4.26952e-07	399	NaN	15	399	processed_pseudogene	12	-	ENSG00000274569	ENST00000620583		+	56413600	56414000	399	AC024884.1	399
-1.28328	-1.28328	5.12342e-07	1247	NaN	18	1247	lincRNA	12	-	ENSG00000276272	ENST00000610448		+	56411900	56413200	1247	AC024884.2	1247
-8.1342	-6.48468	2.84635e-08	2549	NaN	1	7997	IG_C_gene	12	+	ENSG00000247903	ENST00000500632		+	26971600	26979600	2549	AC024896.1	2549
0.0940734	0.797092	5.97733e-07	344	NaN	21	560	processed_pseudogene	3	+	ENSG00000228413	ENST00000429793		+	196045000	196045000	344	AC024937.1	344
2.78	3.04844	1.02753e-05	1242	NaN	361	1496	processed_pseudogene	3	+	ENSG00000231464	ENST00000411669		+	195997000	195998000	1242	AC024937.2	1242
-8.2376	-3.85705	3.13098e-07	4537	NaN	11	94503	protein_coding	12	-	ENSG00000177359	ENST00000391394,ENST00000398963,ENST00000542490,ENST00000542925,ENST00000632817,ENST00000641844		+	31111700	31206200	520	AC024940.1	1058;4423;1264;520;4299;4537
0.0472966	0.0472966	6.26196e-07	606	NaN	22	606	processed_pseudogene	12	-	ENSG00000243517	ENST00000495623		+	31252000	31252600	606	AC024940.2	606
-0.111476	-0.111476	2.27708e-07	246	NaN	8	246	processed_pseudogene	12	+	ENSG00000270766	ENST00000605507		+	31244400	31244700	246	AC024940.4	246
-9.27944	-4.11441	2.84635e-08	493	NaN	1	17688	IG_C_gene	12	+	ENSG00000281333	ENST00000625763		+	88580500	88598200	493	AC024941.2	493
0.29188	0.29188	1.13854e-07	93	NaN	4	93	processed_pseudogene	8	+	ENSG00000253945	ENST00000523014		+	95403800	95403900	93	AC024995.1	93
-8.42672	-3.31617	5.69269e-08	567	NaN	2	19589	IG_C_gene	12	-	ENSG00000257947	ENST00000552558		+	44244400	44264000	567	AC025030.2	567
1.80625	4.10175	9.64911e-06	562	NaN	339	2759	lincRNA	12	-	ENSG00000257496	ENST00000552634		+	46384200	46387000	562	AC025031.1	562
-2.10756	-2.10756	8.53904e-08	368	NaN	3	368	sense_intronic	12	-	ENSG00000274591	ENST00000611566		+	46239100	46239500	368	AC025031.3	368
-2.84448	-2.84448	4.55415e-07	3271	NaN	16	3271	lincRNA	12	+	ENSG00000275481	ENST00000621248		+	46388900	46392100	3271	AC025031.4	3271
-1.08397	0.526977	1.85012e-06	1284	NaN	65	3922	IG_C_gene	15	+	ENSG00000259188	ENST00000558150,ENST00000560375		+	49879600	49883500	520	AC025040.1	520;1284
-6.02383	-6.02383	2.84635e-08	1852	NaN	1	1852	processed_pseudogene	15	+	ENSG00000259388	ENST00000558657		+	49794200	49796100	1852	AC025040.2	1852
-4.66081	-1.66615	1.70781e-07	542	NaN	6	4320	lincRNA	17	-	ENSG00000267095	ENST00000592317		+	60135800	60140100	542	AC025048.1	542
-4.86276	-1.70812	3.13098e-07	1023	NaN	11	9110	processed_transcript	17	-	ENSG00000267248	ENST00000586143,ENST00000590744		+	60126500	60135600	786	AC025048.2	1023;786
2.48556	6.23286	5.2572e-05	699	NaN	1847	9387	lincRNA	17	+	ENSG00000267416	ENST00000589740		+	60079300	60088700	699	AC025048.4	699
-3.76515	-3.76515	8.53904e-08	1161	NaN	3	1161	transcribed_processed_pseudogene	17	-	ENSG00000280852	ENST00000627667,ENST00000634326		+	60101800	60102900	438	AC025048.6	438;1161
4.97635	4.97635	2.10914e-05	670	NaN	741	670	processed_pseudogene	8	-	ENSG00000271654	ENST00000605477		+	18387100	18387800	670	AC025062.2	670
-0.829426	-0.829426	1.08161e-06	1922	NaN	38	1922	TEC	17	-	ENSG00000280268	ENST00000624743		+	3439920	3441840	1922	AC025125.1	1922
0.665532	4.13409	1.81028e-05	1031	NaN	636	11413	IG_C_gene	12	-	ENSG00000257588	ENST00000550214,ENST00000550530,ENST00000552379		+	49951500	49962900	445	AC025154.2	1031;445;592
-1.20605	-1.20605	2.56171e-07	591	NaN	9	591	processed_pseudogene	12	-	ENSG00000257199	ENST00000552481		+	76984100	76984700	591	AC025161.1	591
-3.34523	-1.67003	7.4005e-07	2355	NaN	26	7521	IG_C_gene	12	-	ENSG00000224713	ENST00000356672,ENST00000444467,ENST00000593846,ENST00000610219		+	57612100	57619600	227	AC025165.1	2355;2209;498;227
-2.34222	-2.34222	8.53904e-08	433	NaN	3	433	lincRNA	12	+	ENSG00000269903	ENST00000602327		+	57814500	57814900	433	AC025165.4	433
-0.163257	4.30902	4.73347e-05	2388	NaN	1663	53006	sense_overlapping	5	-	ENSG00000177738	ENST00000314957,ENST00000499871,ENST00000503152		+	43014400	43067400	608	AC025171.1	2388;2271;608
2.50873	3.164	2.17176e-05	2423	NaN	763	3816	IG_C_gene	5	+	ENSG00000215068	ENST00000399543,ENST00000451894,ENST00000505541,ENST00000508913,ENST00000515108		+	43041600	43045400	402	AC025171.2	2423;1218;402;2311;2005
-5.09055	-1.46664	1.70781e-07	472	NaN	6	5819	IG_C_gene	5	+	ENSG00000251131	ENST00000506791,ENST00000509036		+	43018400	43024200	307	AC025171.3	307;472
1.38396	1.38396	2.73249e-06	1047	NaN	96	1047	lincRNA	5	+	ENSG00000272144	ENST00000607250		+	43061400	43062400	1047	AC025171.4	1047
-0.15647	-0.15647	8.2544e-07	920	NaN	29	920	lincRNA	5	+	ENSG00000272382	ENST00000607830		+	43033700	43034600	920	AC025171.5	920
-5.09604	-0.624937	5.40806e-07	834	NaN	19	18497	IG_C_gene	5	-	ENSG00000250764	ENST00000503441		+	32103400	32121900	834	AC025178.1	834
4.09946	4.09946	1.37478e-05	802	NaN	483	802	lincRNA	5	+	ENSG00000272086	ENST00000606994		+	32174500	32175300	802	AC025181.2	802
2.05704	2.74358	2.84635e-06	425	NaN	100	684	IG_C_gene	5	+	ENSG00000249116	ENST00000506335		+	1883960	1884650	425	AC025183.1	425
-0.854527	-0.854527	4.26952e-07	772	NaN	15	772	processed_pseudogene	12	+	ENSG00000258021	ENST00000552112		+	51900600	51901300	772	AC025259.2	772
-2.87632	-2.2712	1.42317e-07	687	NaN	5	1045	lincRNA	12	-	ENSG00000259884	ENST00000564363,ENST00000564531		+	52058500	52059500	542	AC025259.3	687;542
5.65074	5.65074	7.0134e-05	1396	NaN	2464	1396	TEC	12	-	ENSG00000279551	ENST00000622965		+	69660000	69661400	1396	AC025263.3	1396
0.993096	0.993096	8.53904e-07	429	NaN	30	429	processed_pseudogene	15	-	ENSG00000240874	ENST00000485045		+	57556000	57556400	429	AC025271.1	429
-6.00106	-4.81282	2.84635e-08	800	NaN	1	1823	lincRNA	15	-	ENSG00000261265	ENST00000566990		+	57527200	57529000	800	AC025271.2	800
2.9451	2.9451	1.32924e-05	1726	NaN	467	1726	lincRNA	15	+	ENSG00000276772	ENST00000621477		+	57554000	57555700	1726	AC025271.4	1726
-3.22062	-3.22062	8.53904e-08	796	NaN	3	796	processed_pseudogene	19	+	ENSG00000283679	ENST00000636139		+	7011880	7012680	796	AC025278.3	796
-5.48354	-5.48354	5.69269e-08	2547	NaN	2	2547	TEC	16	-	ENSG00000279622	ENST00000625056		+	84917400	84919900	2547	AC025280.2	2547
-2.6886	-2.6886	1.13854e-07	734	NaN	4	734	processed_pseudogene	16	-	ENSG00000262316	ENST00000572039		+	3323190	3323920	734	AC025283.1	734
-10.2018	-3.80921	5.69269e-08	798	NaN	2	67047	processed_transcript	16	-	ENSG00000259992	ENST00000564489		+	75541400	75608400	798	AC025287.1	798
6.22541	6.22541	3.74864e-05	501	NaN	1317	501	IG_C_gene	16	-	ENSG00000276523	ENST00000611726		+	75572200	75572700	501	AC025287.3	501
-2.02377	1.73482	4.1272e-06	1240	NaN	145	16783	protein_coding	16	-	ENSG00000284484	ENST00000640173		+	75660200	75677000	1240	AC025287.4	1240
-9.78315	-2.4277	1.99244e-07	1072	NaN	7	175553	lincRNA	12	-	ENSG00000250748	ENST00000355869,ENST00000511935,ENST00000535315,ENST00000537250,ENST00000537298,ENST00000538294,ENST00000539653,ENST00000540652,ENST00000544557,ENST00000546198		+	65466800	65642400	520	AC025419.1	874;725;744;690;776;520;745;726;854;1072
1.14147	1.14147	1.167e-06	529	NaN	41	529	processed_pseudogene	5	-	ENSG00000270558	ENST00000603896		+	37286400	37287000	529	AC025449.1	529
-3.32883	-3.32883	2.84635e-08	286	NaN	1	286	lincRNA	17	+	ENSG00000274198	ENST00000621624		+	58747100	58747300	286	AC025521.1	286
-12.4488	-5.36495	2.84635e-08	1173	NaN	1	159134	lincRNA	8	+	ENSG00000254119	ENST00000517953,ENST00000518593,ENST00000519452,ENST00000519766,ENST00000519967,ENST00000519990,ENST00000520097,ENST00000520862,ENST00000521501,ENST00000523042,ENST00000523728		+	61785000	61944200	357	AC025524.2	439;469;472;357;430;1173;506;536;394;535;398
3.4264	3.93458	2.52755e-05	1653	NaN	888	2351	processed_pseudogene	12	-	ENSG00000259099	ENST00000554784		+	56380400	56382700	1653	AC025574.1	1653
-0.852657	-0.852657	2.84635e-07	514	NaN	10	514	processed_pseudogene	12	-	ENSG00000274823	ENST00000615621		+	56376800	56377300	514	AC025574.2	514
-5.61462	-1.67874	2.27708e-07	729	NaN	8	11157	IG_C_gene	15	-	ENSG00000259342	ENST00000559553		+	45430700	45441800	729	AC025580.1	729
-8.5797	-3.81222	1.70781e-07	2399	NaN	6	65341	IG_C_gene	15	+	ENSG00000259354	ENST00000558536,ENST00000559869,ENST00000559960,ENST00000560077,ENST00000560647		+	45448400	45513800	487	AC025580.2	715;487;552;2399;702
-4.33311	-3.77703	2.84635e-07	3902	NaN	10	5737	protein_coding	7	+	ENSG00000272899	ENST00000609480		+	128866000	128872000	3902	AC025594.2	3902
-2.67508	3.01973	5.9204e-06	730	NaN	208	37812	IG_C_gene	17	-	ENSG00000262769	ENST00000574267		+	19560100	19597900	730	AC025627.1	730
-3.15195	-3.15195	2.84635e-08	253	NaN	1	253	processed_pseudogene	8	-	ENSG00000253299	ENST00000517879		+	100165000	100165000	253	AC025647.1	253
2.8731	2.8731	2.47632e-06	338	NaN	87	338	processed_pseudogene	15	+	ENSG00000260639	ENST00000567861		+	34394600	34394900	338	AC025678.1	338
-3.40498	-3.40498	4.55415e-07	4824	NaN	16	4824	TEC	15	-	ENSG00000279092	ENST00000623619		+	34415400	34420300	4824	AC025678.3	4824
-4.57197	-3.73502	2.84635e-08	379	NaN	1	677	processed_pseudogene	2	-	ENSG00000215263	ENST00000399891		+	42532800	42533400	379	AC025750.1	379
-6.51797	-1.47957	2.27708e-07	635	NaN	8	20868	IG_C_gene	15	+	ENSG00000260618	ENST00000562062,ENST00000566344		+	52577800	52598700	612	AC025917.1	612;635
-6.17599	-2.75016	5.69269e-08	383	NaN	2	4116	IG_C_gene	15	+	ENSG00000225798	ENST00000452467		+	58890000	58894100	383	AC025918.1	383
-11.2097	-4.0577	2.84635e-08	474	NaN	1	67413	lincRNA	12	-	ENSG00000258117	ENST00000551729		+	63292600	63360000	474	AC026116.1	474
-0.274148	2.0847	3.92796e-06	926	NaN	138	4750	unprocessed_pseudogene	12	-	ENSG00000278399	ENST00000611536		+	56981200	56986000	926	AC026120.1	926
-7.4773	-6.92427	2.84635e-08	3457	NaN	1	5072	sense_intronic	12	+	ENSG00000250280	ENST00000545709		+	65281700	65286700	3457	AC026124.1	3457
-0.330042	0.29997	1.42317e-06	1156	NaN	50	1789	unprocessed_pseudogene	15	+	ENSG00000260784	ENST00000564693		+	30516100	30517900	1156	AC026150.2	1156
-10.2787	-3.86419	5.69269e-08	829	NaN	2	70716	IG_C_gene	3	-	ENSG00000254485	ENST00000466431,ENST00000491930,ENST00000517687,ENST00000517846,ENST00000518331		+	9292590	9363300	227	AC026191.1	484;829;227;608;540
-1.42988	-0.361254	4.55415e-07	585	NaN	16	1227	lincRNA	3	-	ENSG00000230944	ENST00000443087		+	5255530	5256760	585	AC026202.1	585
-4.30723	-4.30723	5.69269e-08	1127	NaN	2	1127	IG_C_gene	3	-	ENSG00000268509	ENST00000600805		+	5187170	5188300	1127	AC026202.3	1127
-4.80196	-3.7583	1.70781e-07	2311	NaN	6	4764	lincRNA	11	-	ENSG00000245522	ENST00000500698,ENST00000525154		+	9754770	9759530	2168	AC026250.1	2311;2168
-1.91492	-1.91492	8.53904e-08	322	NaN	3	322	processed_pseudogene	17	+	ENSG00000265453	ENST00000584490		+	27281100	27281400	322	AC026254.3	322
0.818485	5.88713	2.68695e-05	454	NaN	944	15236	lincRNA	17	+	ENSG00000266313	ENST00000581118		+	27333300	27348500	454	AC026254.4	454
4.37723	4.37723	7.31511e-06	352	NaN	257	352	transcribed_processed_pseudogene	17	-	ENSG00000262262	ENST00000571884		+	18638000	18638400	352	AC026271.3	352
-3.00895	-3.00895	2.27708e-07	1833	NaN	8	1833	sense_intronic	17	-	ENSG00000264885	ENST00000578214		+	18667600	18669500	1833	AC026271.4	1833
-6.61035	-5.76562	5.69269e-08	3097	NaN	2	5562	sense_intronic	3	+	ENSG00000244738	ENST00000497988		+	170657000	170662000	3097	AC026316.3	3097
-3.06983	-3.06983	5.69269e-08	478	NaN	2	478	processed_pseudogene	3	-	ENSG00000237653	ENST00000434379		+	191952000	191953000	478	AC026320.2	478
-1.32728	2.73186	1.14992e-05	1731	NaN	404	28855	lincRNA	12	+	ENSG00000256249	ENST00000543611,ENST00000545293		+	122687000	122716000	751	AC026333.3	1731;751
-2.62429	-2.62429	1.70781e-07	1053	NaN	6	1053	processed_pseudogene	3	+	ENSG00000240751	ENST00000462549		+	113360000	113361000	1053	AC026348.1	1053
-0.971671	-0.664656	1.42317e-06	2256	NaN	50	2791	lincRNA	12	+	ENSG00000256596	ENST00000539391		+	124206000	124209000	2256	AC026358.1	2256
-7.05847	-6.6248	5.69269e-08	5618	NaN	2	7588	processed_transcript	12	+	ENSG00000256028	ENST00000540866		+	122975000	122983000	5618	AC026362.1	5618
4.22978	4.22978	0.000104432	5566	NaN	3669	5566	TEC	12	-	ENSG00000280381	ENST00000624878		+	123087000	123093000	5566	AC026362.2	5566
-0.277485	-0.277485	5.69269e-07	690	NaN	20	690	sense_intronic	12	+	ENSG00000277840	ENST00000614934		+	117002000	117003000	690	AC026368.1	690
-3.36863	-3.36863	8.53904e-08	882	NaN	3	882	lincRNA	16	+	ENSG00000280206	ENST00000624682		+	15701200	15702100	882	AC026401.3	882
-0.256424	-0.256424	1.42317e-07	170	NaN	5	170	processed_pseudogene	4	-	ENSG00000250322	ENST00000513642		+	123260000	123260000	170	AC026402.1	170
1.4823	5.38985	9.80281e-05	2338	NaN	3444	35086	transcribed_unprocessed_pseudogene	5	-	ENSG00000188002	ENST00000343123,ENST00000502273,ENST00000507290,ENST00000507505,ENST00000507841,ENST00000512335,ENST00000522848		+	1598920	1634000	206	AC026412.1	1135;206;1033;1009;2338;2231;1130
4.18212	4.66178	2.72111e-05	1075	NaN	956	1499	processed_pseudogene	5	+	ENSG00000232615	ENST00000512270		+	1614840	1616330	1075	AC026412.2	1075
-1.30185	2.04009	6.83123e-06	1661	NaN	240	16842	lincRNA	5	+	ENSG00000271119	ENST00000605200		+	1594620	1611470	1661	AC026412.3	1661
-8.13853	-3.99551	2.84635e-08	454	NaN	1	8021	lincRNA	5	+	ENSG00000248199	ENST00000511474		+	61878100	61886100	454	AC026434.1	454
0.149215	0.149215	1.19547e-06	1078	NaN	42	1078	processed_pseudogene	5	-	ENSG00000249878	ENST00000506094		+	61831900	61833000	1078	AC026434.2	1078
1.51568	1.51568	1.25239e-06	438	NaN	44	438	processed_pseudogene	16	-	ENSG00000260882	ENST00000564330		+	5078170	5078600	438	AC026458.1	438
-7.78213	-1.41417	1.99244e-07	531	NaN	7	43857	lincRNA	16	+	ENSG00000267070	ENST00000589323		+	5098740	5142600	531	AC026458.2	531
4.80382	4.80382	2.98866e-06	107	NaN	105	107	unprocessed_pseudogene	16	+	ENSG00000277003	ENST00000614981		+	69975200	69975300	107	AC026468.1	107
-1.37461	-1.37461	1.167e-06	3026	NaN	41	3026	IG_C_gene	16	-	ENSG00000260267	ENST00000564629		+	31456700	31459700	3026	AC026471.1	3026
1.0953	1.35833	1.67934e-06	655	NaN	59	786	IG_C_gene	16	+	ENSG00000260625	ENST00000569782		+	31508500	31509300	655	AC026471.2	655
-2.3021	-1.34389	2.27708e-07	578	NaN	8	1123	IG_C_gene	16	-	ENSG00000260740	ENST00000565137		+	31487400	31488500	578	AC026471.3	578
-7.11988	-3.97953	2.84635e-08	449	NaN	1	3959	lincRNA	16	-	ENSG00000261474	ENST00000569291		+	31449500	31453500	449	AC026471.4	449
3.50532	3.50532	2.16322e-05	1905	NaN	760	1905	TEC	16	-	ENSG00000280132	ENST00000622954		+	31470200	31472100	1905	AC026471.6	1905
-6.07181	0.242324	9.10831e-07	770	NaN	32	61268	IG_C_gene	5	+	ENSG00000251307	ENST00000506435		+	55233900	55295200	770	AC026704.1	770
-6.37536	-5.80196	2.84635e-08	1588	NaN	1	2363	IG_C_gene	5	-	ENSG00000249713	ENST00000511327		+	76606600	76609000	1588	AC026725.1	1588
3.91775	3.91775	1.19547e-05	791	NaN	420	791	IG_C_gene	5	+	ENSG00000271781	ENST00000607068		+	675825	676616	791	AC026740.1	791
-4.08185	-4.08185	2.84635e-08	482	NaN	1	482	lincRNA	5	-	ENSG00000272103	ENST00000605892		+	36861700	36862200	482	AC026741.1	482
0.397336	4.64396	5.26289e-05	2105	NaN	1849	39959	IG_C_gene	5	-	ENSG00000248529	ENST00000505623,ENST00000507264,ENST00000513386		+	61658500	61698400	623	AC026746.1	2105;623;1676
-1.6657	-1.6657	1.02468e-06	3251	NaN	36	3251	TEC	5	-	ENSG00000279908	ENST00000624349		+	1383160	1386410	3251	AC026748.1	3251
1.74502	4.52516	1.33778e-05	581	NaN	470	3991	sense_intronic	15	+	ENSG00000259377	ENST00000558994		+	51752500	51756500	581	AC026770.1	581
-4.48184	-4.48184	2.84635e-08	636	NaN	1	636	lincRNA	5	-	ENSG00000248870	ENST00000510845		+	82586800	82587400	636	AC026782.2	636
-1.54152	-1.54152	1.99244e-07	580	NaN	7	580	processed_pseudogene	5	+	ENSG00000185296	ENST00000505520		+	17306400	17307000	580	AC026785.1	580
-3.12025	-2.92885	1.13854e-07	867	NaN	4	990	lincRNA	5	+	ENSG00000248223	ENST00000511821		+	17353900	17354900	867	AC026785.2	867
-8.48496	-2.78577	1.99244e-07	1374	NaN	7	71386	protein_coding	12	+	ENSG00000256825	ENST00000540096		+	133131000	133202000	1374	AC026786.1	1374
-6.86788	-2.78367	5.69269e-08	392	NaN	2	6649	IG_C_gene	12	+	ENSG00000271963	ENST00000606110		+	133116000	133122000	392	AC026786.2	392
2.2293	2.37391	8.11209e-06	1565	NaN	285	1730	IG_C_gene	5	-	ENSG00000272323	ENST00000606401		+	34837500	34839300	1565	AC026801.3	1565
0.528476	1.06021	1.70781e-06	819	NaN	60	1184	lincRNA	19	+	ENSG00000267898	ENST00000594305,ENST00000599784		+	48964000	48965200	770	AC026803.2	770;819
-2.66482	-2.66482	5.69269e-08	361	NaN	2	361	processed_pseudogene	15	-	ENSG00000213527	ENST00000493002		+	79751700	79752000	361	AC026826.1	361
-7.21233	-6.96216	2.84635e-08	3549	NaN	1	4221	lincRNA	8	+	ENSG00000233858	ENST00000430626		+	48590400	48594600	3549	AC026904.1	3549
-5.44276	-4.23774	2.84635e-08	537	NaN	1	1238	lincRNA	8	-	ENSG00000253140	ENST00000521359		+	48515900	48517100	537	AC026904.2	537
-8.69307	-3.29567	5.69269e-08	559	NaN	2	23561	lincRNA	8	-	ENSG00000253702	ENST00000523038		+	48597500	48621000	559	AC026904.4	559
-5.43282	-5.43282	5.69269e-08	2459	NaN	2	2459	processed_pseudogene	15	-	ENSG00000259358	ENST00000559530		+	31765700	31768200	2459	AC026951.1	2459
-6.44567	-4.50547	5.69269e-08	1293	NaN	2	4962	unitary_pseudogene	17	+	ENSG00000224647	ENST00000429771		+	7330450	7335410	1293	AC026954.1	1293
-0.678418	0.662796	4.07027e-06	2571	NaN	143	6514	protein_coding	17	-	ENSG00000261915	ENST00000315601,ENST00000575474		+	7312660	7319170	2349	AC026954.2	2349;2571
-3.79832	-3.79832	2.84635e-08	396	NaN	1	396	processed_pseudogene	15	-	ENSG00000259622	ENST00000558741		+	82010200	82010600	396	AC026956.1	396
-2.91715	-2.91715	8.53904e-08	645	NaN	3	645	lincRNA	8	+	ENSG00000272375	ENST00000606555		+	30197400	30198000	645	AC026979.4	645
-4.96422	-1.88559	6.5466e-07	2419	NaN	23	20436	IG_C_gene	15	-	ENSG00000261634	ENST00000563004,ENST00000565312,ENST00000570122		+	69278300	69298800	766	AC026992.2	2419;1934;766
-6.069	-1.68624	2.84635e-07	916	NaN	10	19109	lincRNA	15	+	ENSG00000259222	ENST00000559870		+	69080900	69100000	916	AC027088.2	916
5.52544	5.52544	3.13667e-05	681	NaN	1102	681	processed_pseudogene	15	-	ENSG00000260685	ENST00000563702		+	75950500	75951100	681	AC027104.1	681
-0.293173	3.70779	9.7345e-06	745	NaN	342	11928	processed_transcript	8	+	ENSG00000253671	ENST00000520156,ENST00000520646		+	17808900	17820900	667	AC027117.1	745;667
-10.035	-3.16331	5.69269e-08	510	NaN	2	59725	IG_C_gene	8	+	ENSG00000253944	ENST00000522768		+	17801300	17861100	510	AC027117.2	510
0.288781	0.288781	5.69269e-07	466	NaN	20	466	processed_pseudogene	3	-	ENSG00000223398	ENST00000440852		+	13460400	13460900	466	AC027124.1	466
-1.88321	-1.88321	2.84635e-08	105	NaN	1	105	processed_pseudogene	3	-	ENSG00000238138	ENST00000428249		+	13460300	13460400	105	AC027124.2	105
-7.43575	-4.59103	2.84635e-08	686	NaN	1	4928	IG_C_gene	16	-	ENSG00000261195	ENST00000564490,ENST00000565817,ENST00000568843		+	19761200	19766100	473	AC027130.1	686;559;473
4.66871	6.07081	3.01143e-05	448	NaN	1058	1184	unprocessed_pseudogene	15	+	ENSG00000278582	ENST00000615639		+	34520600	34521800	448	AC027139.2	448
0.147343	0.147343	5.69269e-07	514	NaN	20	514	processed_pseudogene	15	+	ENSG00000259273	ENST00000560204		+	89936500	89937000	514	AC027176.1	514
6.81695	6.81695	8.41095e-05	746	NaN	2955	746	processed_pseudogene	15	+	ENSG00000259677	ENST00000559166		+	89876500	89877300	746	AC027176.2	746
-1.78157	-1.78157	1.99244e-07	685	NaN	7	685	processed_pseudogene	18	-	ENSG00000265712	ENST00000577726		+	51687500	51688200	685	AC027216.1	685
0.996641	0.996641	4.29798e-06	2154	NaN	151	2154	IG_C_gene	15	-	ENSG00000261762	ENST00000567141		+	78589100	78591300	2154	AC027228.2	2154
-2.15309	-2.15309	2.84635e-07	1266	NaN	10	1266	TEC	15	+	ENSG00000279373	ENST00000623556		+	78537700	78538900	1266	AC027228.3	1266
-5.07284	-4.60775	2.84635e-08	694	NaN	1	958	sense_intronic	15	+	ENSG00000259645	ENST00000560870		+	69391200	69392100	694	AC027237.4	694
-2.71757	-0.763908	2.56171e-07	435	NaN	9	1685	sense_intronic	16	-	ENSG00000260310	ENST00000566325		+	10576500	10578200	435	AC027277.2	435
-6.2337	-6.2337	5.69269e-08	4284	NaN	2	4284	sense_intronic	16	+	ENSG00000260816	ENST00000568885		+	78895400	78899600	4284	AC027279.1	4284
-7.51131	-3.80014	5.69269e-08	793	NaN	2	10386	sense_intronic	16	+	ENSG00000261537	ENST00000561938		+	78994300	79004700	793	AC027279.2	793
1.05372	1.05372	1.4801e-06	713	NaN	52	713	TEC	16	+	ENSG00000279123	ENST00000623856		+	70778400	70779100	713	AC027281.2	713
-3.32125	-2.09377	5.69269e-08	243	NaN	2	569	processed_pseudogene	12	-	ENSG00000257604	ENST00000553028		+	79500100	79500700	243	AC027288.2	243
-2.34555	-2.34555	3.67179e-06	18662	NaN	129	18662	TEC	12	-	ENSG00000280138	ENST00000623210		+	122870000	122889000	18662	AC027290.2	18662
2.51156	2.87763	3.35869e-06	457	NaN	118	589	IG_C_gene	19	+	ENSG00000267092	ENST00000590252		+	1508370	1508960	457	AC027307.1	457
5.32841	5.32841	3.6604e-05	911	NaN	1286	911	IG_C_gene	19	-	ENSG00000267317	ENST00000591252		+	1457670	1458580	911	AC027307.2	911
1.49594	1.49594	3.10252e-06	1100	NaN	109	1100	lincRNA	19	+	ENSG00000268798	ENST00000594262		+	1440840	1441940	1100	AC027307.3	1100
-2.62429	-2.62429	5.69269e-08	351	NaN	2	351	TEC	5	-	ENSG00000280318	ENST00000623419		+	172609000	172609000	351	AC027309.3	351
-3.61779	1.13243	3.44408e-06	1571	NaN	121	42280	IG_C_gene	5	-	ENSG00000253591	ENST00000523591		+	170639000	170681000	1571	AC027312.1	1571
-7.08297	-4.04241	2.84635e-08	469	NaN	1	3859	lincRNA	5	-	ENSG00000250806	ENST00000511592		+	100654000	100658000	469	AC027315.1	469
-4.38328	-4.38328	2.84635e-08	594	NaN	1	594	processed_pseudogene	17	+	ENSG00000262708	ENST00000574104		+	616001	616595	594	AC027455.1	594
-1.60526	-1.60526	1.42317e-07	433	NaN	5	433	processed_pseudogene	11	-	ENSG00000256361	ENST00000538408		+	18511000	18511500	433	AC027544.1	433
-3.41332	-2.46817	1.13854e-07	630	NaN	4	1213	sense_intronic	11	-	ENSG00000256588	ENST00000539313		+	18507600	18508800	630	AC027544.2	630
-2.80902	-2.34467	5.40806e-07	2747	NaN	19	3790	processed_pseudogene	18	-	ENSG00000265261	ENST00000583058		+	76884900	76888700	2747	AC027575.3	2747
-2.20788	-1.64469	1.70781e-07	534	NaN	6	789	IG_C_gene	4	-	ENSG00000248936	ENST00000503034		+	37588100	37588900	534	AC027607.1	534
-4.6493	-0.968506	1.22393e-06	2395	NaN	43	30714	unprocessed_pseudogene	2	+	ENSG00000223703	ENST00000445234		+	91736700	91767400	2395	AC027612.1	2395
-5.20101	-5.20101	2.84635e-08	1047	NaN	1	1047	processed_pseudogene	2	-	ENSG00000232531	ENST00000413684		+	91747900	91749000	1047	AC027612.3	1047
-13.6861	-6.10339	2.84635e-08	1957	NaN	1	375146	transcribed_processed_pseudogene	4	-	ENSG00000249259	ENST00000508414,ENST00000509983,ENST00000513136		+	115922000	116297000	457	AC027613.1	457;716;1957
-3.07585	-3.07585	2.84635e-08	240	NaN	1	240	processed_pseudogene	7	-	ENSG00000271064	ENST00000603786		+	66748800	66749100	240	AC027644.2	240
1.56749	1.56749	1.65088e-06	557	NaN	58	557	IG_C_gene	7	-	ENSG00000272831	ENST00000607978		+	66739800	66740400	557	AC027644.3	557
-1.81121	-1.81121	2.56171e-07	899	NaN	9	899	IG_C_gene	16	-	ENSG00000259804	ENST00000562846		+	67561400	67562300	899	AC027682.1	899
-3.0169	1.19079	1.82166e-06	798	NaN	64	14745	lincRNA	16	-	ENSG00000261386	ENST00000565929,ENST00000605277		+	67549200	67564000	515	AC027682.4	515;798
-1.18205	0.366153	6.83123e-07	530	NaN	24	1550	IG_C_gene	16	-	ENSG00000261396	ENST00000567122		+	67538600	67540100	530	AC027682.5	530
-2.89715	0.868653	1.45164e-06	795	NaN	51	10814	IG_C_gene	16	-	ENSG00000276075	ENST00000613438,ENST00000621378		+	67517900	67528700	557	AC027682.6	557;795
0.304072	0.304072	2.61864e-06	2121	NaN	92	2121	TEC	16	-	ENSG00000280214	ENST00000623147		+	67550800	67552900	2121	AC027682.7	2121
-2.37353	-2.37353	3.41561e-07	1770	NaN	12	1770	lincRNA	8	-	ENSG00000260588	ENST00000563810		+	41828200	41829900	1770	AC027702.1	1770
-1.84703	-1.84703	1.42317e-07	512	NaN	5	512	sense_intronic	17	-	ENSG00000261916	ENST00000575593		+	3601760	3602270	512	AC027796.1	512
-2.5309	-1.59523	1.13854e-07	344	NaN	4	658	processed_pseudogene	17	-	ENSG00000262248	ENST00000575326		+	3619260	3619910	344	AC027796.2	344
-4.95204	-1.5256	1.65088e-06	4753	NaN	58	51101	protein_coding	17	-	ENSG00000262304	ENST00000572919		+	3585150	3636250	4753	AC027796.3	4753
2.82622	3.50911	6.37581e-06	560	NaN	224	899	sense_intronic	17	-	ENSG00000263338	ENST00000573568		+	3577950	3578850	560	AC027796.5	560
-3.20233	1.55754	2.93174e-06	996	NaN	103	26985	unprocessed_pseudogene	15	-	ENSG00000259609	ENST00000559921		+	84053100	84080100	996	AC027807.1	996
3.32497	4.99339	1.2837e-05	403	NaN	451	1281	lincRNA	17	-	ENSG00000265935	ENST00000584916		+	73662600	73663800	403	AC032019.2	403
-0.558413	1.26118	1.36625e-06	570	NaN	48	2012	IG_C_gene	17	+	ENSG00000262777	ENST00000570924,ENST00000576825		+	1424470	1426480	322	AC032044.1	570;322
-2.70812	-2.70812	2.84635e-08	186	NaN	1	186	TEC	17	+	ENSG00000280408	ENST00000623383		+	1352070	1352260	186	AC032044.2	186
-3.02714	0.754223	9.10831e-07	540	NaN	32	7425	IG_C_gene	12	-	ENSG00000257809	ENST00000548731		+	56150800	56158200	540	AC034102.5	540
-8.39582	-4.9536	2.84635e-08	882	NaN	1	9587	IG_C_gene	12	-	ENSG00000258317	ENST00000549438,ENST00000550947		+	56120000	56129600	559	AC034102.6	882;559
-1.63494	-1.63494	1.42317e-07	442	NaN	5	442	processed_pseudogene	16	-	ENSG00000259950	ENST00000565294		+	31894500	31895000	442	AC034105.3	442
-7.04931	-7.04931	2.84635e-08	3770	NaN	1	3770	IG_C_gene	8	-	ENSG00000260093	ENST00000562143		+	10050500	10054300	3770	AC034111.1	3770
-6.24273	-1.13089	2.56171e-07	561	NaN	9	19399	lincRNA	3	-	ENSG00000224884	ENST00000437047		+	8573720	8593120	561	AC034187.1	561
-2.61694	-1.73683	6.5466e-07	2182	NaN	23	4016	lincRNA	5	-	ENSG00000250274	ENST00000511921		+	170309000	170313000	2182	AC034199.1	2182
-7.38649	-1.98146	1.42317e-07	562	NaN	5	23813	IG_C_gene	5	+	ENSG00000234758	ENST00000446275		+	131944000	131968000	562	AC034228.3	562
-2.9536	-2.9536	5.69269e-08	441	NaN	2	441	lincRNA	5	-	ENSG00000272417	ENST00000607861		+	10203600	10204000	441	AC034229.4	441
-2.97632	-2.97632	2.84635e-08	224	NaN	1	224	TEC	5	+	ENSG00000280449	ENST00000623704		+	10168800	10169000	224	AC034229.6	224
-1.4595	3.49018	6.03425e-06	537	NaN	212	16595	IG_C_gene	5	-	ENSG00000249572	ENST00000507251		+	33424000	33440600	537	AC034231.1	537
-5.22424	-5.22424	2.84635e-08	1064	NaN	1	1064	processed_pseudogene	5	+	ENSG00000249360	ENST00000506026		+	33502100	33503100	1064	AC034232.1	1064
-2.12703	-2.12703	8.53904e-08	373	NaN	3	373	processed_pseudogene	5	-	ENSG00000185641	ENST00000469891		+	116052000	116052000	373	AC034236.1	373
-9.56409	-5.80377	2.84635e-08	1590	NaN	1	21546	processed_transcript	5	-	ENSG00000240535	ENST00000371487,ENST00000595218,ENST00000596137,ENST00000596909,ENST00000607910,ENST00000608466,ENST00000608929,ENST00000608975,ENST00000609699,ENST00000609792,ENST00000611148,ENST00000615560,ENST00000615566,ENST00000616403,ENST00000618221		+	55021300	55042800	150	AC034238.1	923;794;723;945;723;823;724;709;1590;219;150;966;880;806;641
-6.28466	-2.36618	1.13854e-07	587	NaN	4	8876	IG_C_gene	5	-	ENSG00000253404	ENST00000520838		+	138744000	138753000	587	AC034243.1	587
-4.28277	1.20752	1.13854e-06	493	NaN	40	22161	IG_C_gene	5	-	ENSG00000249085	ENST00000507957		+	72794400	72816600	493	AC035140.1	493
0.621586	0.621586	5.12342e-07	333	NaN	18	333	processed_pseudogene	17	+	ENSG00000263017	ENST00000570544		+	959033	959366	333	AC036164.1	333
0.637776	3.65389	8.82367e-06	701	NaN	310	5671	lincRNA	17	+	ENSG00000264451	ENST00000579972		+	48460400	48466000	701	AC036222.1	701
3.07369	4.44727	8.46219e-05	3879	NaN	2973	10051	IG_C_gene	8	+	ENSG00000248738	ENST00000511897,ENST00000520914,ENST00000522019		+	22878000	22888000	566	AC037441.1	3879;572;566
-4.38571	-2.97953	1.13854e-07	898	NaN	4	2380	sense_intronic	8	-	ENSG00000253142	ENST00000522805		+	22895400	22897800	898	AC037441.2	898
2.42242	2.58461	2.44501e-05	4076	NaN	859	4561	IG_C_gene	8	-	ENSG00000251034	ENST00000514980		+	22540800	22545400	4076	AC037459.2	4076
4.24187	4.24187	5.20312e-05	2750	NaN	1828	2750	IG_C_gene	8	-	ENSG00000253200	ENST00000521025		+	22613900	22616700	2750	AC037459.3	2750
-2.87171	-2.87171	8.53904e-08	625	NaN	3	625	processed_pseudogene	15	+	ENSG00000259257	ENST00000558361		+	99337900	99338500	625	AC037479.1	625
-5.775	-4.11966	1.42317e-07	2474	NaN	5	7793	lincRNA	17	+	ENSG00000265912	ENST00000583416		+	64943300	64951100	2474	AC037487.1	2474
-7.12969	-4.03624	2.84635e-08	467	NaN	1	3986	IG_C_gene	15	+	ENSG00000257797	ENST00000552704		+	42006100	42010100	467	AC039056.1	467
6.36759	6.36759	0.000221047	2677	NaN	7766	2677	processed_transcript	16	+	ENSG00000262691	ENST00000573063		+	67261100	67263800	2677	AC040160.1	2677
3.54105	3.54105	1.94975e-05	1675	NaN	685	1675	TEC	16	-	ENSG00000280163	ENST00000623816		+	67205200	67206800	1675	AC040160.2	1675
-3.90683	-3.73502	4.26952e-07	5685	NaN	15	6404	protein_coding	16	-	ENSG00000261884	ENST00000573493,ENST00000575231		+	67929600	67936000	573	AC040162.1	573;5685
-3.64138	-3.64138	3.13098e-07	3907	NaN	11	3907	lincRNA	16	+	ENSG00000263126	ENST00000572067		+	67882500	67886400	3907	AC040162.3	3907
-2.1941	-2.1941	1.13854e-07	521	NaN	4	521	IG_C_gene	16	+	ENSG00000260018	ENST00000565382		+	84117000	84117600	521	AC040169.1	521
1.43678	2.31138	5.03803e-06	1015	NaN	177	1861	processed_pseudogene	16	+	ENSG00000260410	ENST00000563242		+	84119300	84121200	1015	AC040169.2	1015
-4.42635	-4.42635	2.84635e-08	612	NaN	1	612	sense_intronic	16	-	ENSG00000274677	ENST00000622369		+	84086000	84086600	612	AC040169.3	612
-7.57224	-3.34887	5.69269e-08	580	NaN	2	10834	lincRNA	16	-	ENSG00000263257	ENST00000572479		+	14408000	14418900	580	AC040173.1	580
-2.96986	-2.96986	2.84635e-08	223	NaN	1	223	sense_intronic	17	+	ENSG00000267637	ENST00000590850		+	59784800	59785000	223	AC040904.1	223
-7.10486	-4.1491	2.84635e-08	505	NaN	1	3918	IG_C_gene	8	-	ENSG00000253210	ENST00000517908,ENST00000520885		+	141126000	141130000	483	AC040970.1	505;483
-3.21087	-3.21087	3.13098e-07	2899	NaN	11	2899	TEC	8	-	ENSG00000279881	ENST00000622926		+	48428100	48431000	2899	AC041040.2	2899
-2.17588	0.128467	7.4005e-07	677	NaN	26	3344	lincRNA	10	+	ENSG00000223808	ENST00000456526		+	8970120	8973470	677	AC044784.1	677
-6.60359	-1.0997	1.70781e-07	366	NaN	6	16608	lincRNA	10	+	ENSG00000234752	ENST00000447297		+	8897990	8914600	366	AC044784.2	366
-2.54448	-2.49789	5.12342e-07	2894	NaN	18	2989	lincRNA	16	+	ENSG00000246777	ENST00000501143		+	66751800	66754700	2894	AC044802.1	2894
-5.2622	-0.471081	3.13098e-07	434	NaN	11	12016	IG_C_gene	16	-	ENSG00000258122	ENST00000551187		+	66841400	66853400	434	AC044802.2	434
-8.72451	-4.04241	2.84635e-08	469	NaN	1	12040	lincRNA	11	+	ENSG00000255447	ENST00000534128		+	45813200	45825300	469	AC044839.4	469
-5.5509	-0.889439	6.26196e-07	1160	NaN	22	29356	transcribed_unprocessed_pseudogene	15	-	ENSG00000229212	ENST00000558470,ENST00000559481,ENST00000560405,ENST00000560756,ENST00000560811		+	85205400	85234800	409	AC044860.1	409;777;728;1160;844
-0.330849	-0.330849	1.42317e-07	179	NaN	5	179	processed_pseudogene	15	-	ENSG00000259270	ENST00000561005		+	85178600	85178800	179	AC044860.2	179
-5.54658	-1.65881	2.27708e-07	719	NaN	8	10643	IG_C_gene	16	-	ENSG00000260733	ENST00000563408		+	78495900	78506600	719	AC046158.1	719
-5.5645	-5.5645	2.84635e-08	1347	NaN	1	1347	TEC	16	-	ENSG00000279887	ENST00000623121		+	78525200	78526500	1347	AC046158.4	1347
-4.06428	-2.89613	5.12342e-07	3814	NaN	18	8571	lincRNA	15	+	ENSG00000259362	ENST00000561283		+	77525500	77534100	3814	AC046168.1	3814
-11.0087	-6.59313	2.84635e-08	2748	NaN	1	58645	protein_coding	12	-	ENSG00000256861	ENST00000535844		+	122208000	122266000	2748	AC048338.1	2748
1.182	4.09618	1.16985e-05	684	NaN	411	5156	TEC	12	-	ENSG00000280389	ENST00000623601		+	122255000	122260000	684	AC048338.2	684
-3.66245	-2.49971	1.53703e-06	8693	NaN	54	19462	lincRNA	12	+	ENSG00000257354	ENST00000550290		+	62602800	62622200	8693	AC048341.2	8693
-4.21062	-4.21062	2.84635e-08	527	NaN	1	527	sense_intronic	12	+	ENSG00000277342	ENST00000619744		+	32109100	32109600	527	AC048344.4	527
-8.97057	-4.69056	2.84635e-08	735	NaN	1	14279	transcribed_processed_pseudogene	3	-	ENSG00000236297	ENST00000420064,ENST00000449483		+	193579000	193593000	602	AC048351.1	602;735
-2.37679	-2.37679	6.83123e-07	3548	NaN	24	3548	TEC	18	+	ENSG00000278983	ENST00000624725		+	48564800	48568300	3548	AC048380.2	3548
-3.22062	-3.22062	8.53904e-08	796	NaN	3	796	TEC	18	-	ENSG00000279629	ENST00000623145		+	48661800	48662600	796	AC048380.3	796
-4.04153	-2.35313	1.99244e-07	1018	NaN	7	3281	IG_C_gene	15	-	ENSG00000256278	ENST00000542197		+	84611700	84615000	1018	AC048382.1	1018
-6.72686	-3.42438	3.41561e-07	3667	NaN	12	36179	IG_C_gene	15	-	ENSG00000275120	ENST00000618330		+	84597800	84634000	3667	AC048382.5	3667
-6.50407	-3.21062	5.69269e-08	527	NaN	2	5167	lincRNA	15	+	ENSG00000259503	ENST00000558226		+	70321600	70326700	527	AC048383.1	527
-2.43575	-2.43575	1.13854e-07	616	NaN	4	616	processed_pseudogene	15	-	ENSG00000235390	ENST00000560007		+	45321100	45321700	616	AC051619.1	616
-4.0914	-4.0914	1.42317e-07	2426	NaN	5	2426	processed_pseudogene	15	-	ENSG00000259433	ENST00000560646		+	45330200	45332600	2426	AC051619.3	2426
-2.2384	0.773469	3.10252e-06	1815	NaN	109	14640	transcribed_unprocessed_pseudogene	17	-	ENSG00000263887	ENST00000582394,ENST00000602493		+	62282400	62297000	1500	AC053481.2	1500;1815
-6.521	-2.30339	1.70781e-07	843	NaN	6	15684	unprocessed_pseudogene	17	-	ENSG00000266365	ENST00000577881		+	62231500	62247200	843	AC053481.3	843
-4.25597	1.81145	1.82166e-06	519	NaN	64	34805	IG_C_gene	2	-	ENSG00000227432	ENST00000429882		+	219482000	219517000	519	AC053503.1	519
-3.27349	-0.0296531	1.56549e-06	1598	NaN	55	15138	IG_C_gene	2	+	ENSG00000229525	ENST00000420563		+	219388000	219404000	1598	AC053503.2	1598
-5.29049	-2.97632	2.84635e-08	224	NaN	1	1114	IG_C_gene	2	-	ENSG00000234638	ENST00000431827		+	219425000	219426000	224	AC053503.4	224
-4.48184	-4.48184	2.84635e-08	636	NaN	1	636	IG_C_gene	2	-	ENSG00000268603	ENST00000601508		+	219498000	219498000	636	AC053503.5	636
1.01662	1.01662	3.72871e-06	1843	NaN	131	1843	TEC	2	+	ENSG00000280323	ENST00000623864		+	219427000	219429000	1843	AC053503.6	1843
-5.53294	-5.37685	1.99244e-07	8279	NaN	7	9225	lincRNA	12	-	ENSG00000247373	ENST00000498967		+	123576000	123585000	8279	AC055713.1	8279
-2.58934	-0.798318	2.84635e-07	495	NaN	10	1713	unprocessed_pseudogene	12	-	ENSG00000257343	ENST00000550077		+	52746600	52748300	495	AC055716.1	495
-4.61467	-2.15575	1.70781e-07	761	NaN	6	4184	IG_C_gene	12	+	ENSG00000257700	ENST00000547533		+	52692600	52696800	761	AC055716.3	761
-2.965	-2.965	1.13854e-07	889	NaN	4	889	processed_pseudogene	3	+	ENSG00000249820	ENST00000510575		+	133410000	133411000	889	AC055753.1	889
-6.03701	-4.32125	2.84635e-08	569	NaN	1	1869	lincRNA	3	+	ENSG00000240095	ENST00000494509		+	145962000	145964000	569	AC055758.1	569
1.37267	5.21108	4.55985e-05	1231	NaN	1602	17609	IG_C_gene	17	-	ENSG00000263624	ENST00000584203		+	17167900	17185600	1231	AC055811.1	1231
-2.00606	-2.00606	1.70781e-07	686	NaN	6	686	lincRNA	17	-	ENSG00000266498	ENST00000584952		+	17235400	17236100	686	AC055811.3	686
-4.36043	-4.36043	8.53904e-08	1754	NaN	3	1754	TEC	17	+	ENSG00000278864	ENST00000624039		+	17181500	17183300	1754	AC055811.4	1754
3.17789	3.17789	1.92128e-05	2123	NaN	675	2123	processed_pseudogene	17	-	ENSG00000267253	ENST00000587110		+	43718300	43720400	2123	AC055813.1	2123
-6.81192	-6.81192	2.84635e-08	3198	NaN	1	3198	lincRNA	7	+	ENSG00000273319	ENST00000608412		+	130936000	130940000	3198	AC058791.1	3198
-4.46128	-4.46128	2.84635e-08	627	NaN	1	627	transcribed_processed_pseudogene	17	-	ENSG00000267102	ENST00000590824		+	35409600	35410200	627	AC060766.1	627
-3.93549	-3.93549	5.69269e-08	871	NaN	2	871	transcribed_processed_pseudogene	17	-	ENSG00000267648	ENST00000590539		+	35406900	35407800	871	AC060766.5	871
-5.76002	-4.41214	5.69269e-08	1212	NaN	2	3085	processed_transcript	17	-	ENSG00000267745	ENST00000587012		+	35406700	35409800	1212	AC060766.7	1212
-0.401444	1.7553	1.71635e-05	5084	NaN	603	22670	lincRNA	17	-	ENSG00000267002	ENST00000590740,ENST00000634503,ENST00000634994,ENST00000635600		+	43148400	43171000	1782	AC060780.1	5084;2406;1985;1782
-3.92585	-3.92585	1.42317e-07	2163	NaN	5	2163	lincRNA	15	+	ENSG00000268531	ENST00000594169		+	21368500	21370600	2163	AC060814.4	2163
-4.58681	-4.58681	1.13854e-07	2736	NaN	4	2736	lincRNA	17	-	ENSG00000260777	ENST00000564762		+	28263600	28266400	2736	AC061975.1	2736
-2.37353	-2.37353	5.69269e-08	295	NaN	2	295	processed_pseudogene	17	-	ENSG00000263788	ENST00000581722		+	28256400	28256700	295	AC061975.2	295
-5.21881	-3.0997	2.84635e-08	244	NaN	1	1060	unprocessed_pseudogene	17	-	ENSG00000264029	ENST00000583209		+	28274700	28275700	244	AC061975.3	244
-6.79604	-5.66182	2.84635e-08	1441	NaN	1	3163	unprocessed_pseudogene	17	-	ENSG00000266306	ENST00000584928		+	28269200	28272400	1441	AC061975.5	1441
-5.56342	-5.56342	5.69269e-08	2692	NaN	2	2692	lincRNA	17	-	ENSG00000267259	ENST00000592016		+	28232600	28235300	2692	AC061975.7	2692
0.0689517	4.18346	1.41179e-05	777	NaN	496	13459	lincRNA	17	+	ENSG00000266970	ENST00000587575,ENST00000592569		+	78360500	78373900	490	AC061992.1	490;777
2.64884	2.64884	1.11007e-06	177	NaN	39	177	TEC	11	+	ENSG00000280331	ENST00000624454		+	36510400	36510500	177	AC061999.1	177
-5.0285	-3.99868	2.84635e-08	455	NaN	1	929	IG_C_gene	2	+	ENSG00000222020	ENST00000409526,ENST00000413029,ENST00000428471		+	239401000	239402000	384	AC062017.1	384;455;414
-5.02694	-5.02694	2.84635e-08	928	NaN	1	928	lincRNA	3	-	ENSG00000261364	ENST00000562158		+	109176000	109177000	928	AC063923.2	928
-2.34055	-2.34055	1.70781e-07	865	NaN	6	865	processed_pseudogene	12	+	ENSG00000258262	ENST00000552900		+	92530500	92531300	865	AC063949.1	865
4.81295	4.98963	1.80458e-05	568	NaN	634	642	transcribed_processed_pseudogene	12	-	ENSG00000258230	ENST00000552036,ENST00000600133		+	101773000	101774000	308	AC063950.1	308;568
-6.54419	-1.74207	7.96977e-07	2666	NaN	28	74378	transcribed_unitary_pseudogene	3	+	ENSG00000240661	ENST00000494869,ENST00000634410,ENST00000635496,ENST00000637360		+	120349000	120424000	658	AC063952.1	1391;658;927;2666
-4.49876	-2.43575	5.69269e-08	308	NaN	2	1287	processed_pseudogene	3	+	ENSG00000242613	ENST00000467756		+	120388000	120389000	308	AC063952.3	308
5.77411	5.95535	0.000220649	3556	NaN	7752	4032	processed_pseudogene	5	+	ENSG00000224431	ENST00000425667		+	132199000	132203000	3556	AC063976.2	3556
0.652236	0.652236	2.56171e-07	163	NaN	9	163	unprocessed_pseudogene	5	-	ENSG00000235775	ENST00000421971		+	132164000	132164000	163	AC063976.4	163
-8.99491	-4.95278	5.69269e-08	1763	NaN	2	29044	IG_C_gene	19	-	ENSG00000269072	ENST00000600074		+	51152900	51182000	1763	AC063977.6	1763
-2.14242	-2.14242	8.53904e-08	377	NaN	3	377	unitary_pseudogene	5	+	ENSG00000223497	ENST00000415539		+	72733800	72734200	377	AC063979.1	377
-4.28531	-4.28531	2.84635e-08	555	NaN	1	555	processed_pseudogene	15	-	ENSG00000212664	ENST00000498103		+	71341200	71341700	555	AC064799.1	555
-7.75486	-4.61604	2.84635e-08	698	NaN	1	6148	sense_intronic	15	+	ENSG00000260586	ENST00000562681		+	71342300	71348500	698	AC064799.2	698
-1.49355	1.73111	1.73627e-06	523	NaN	61	4889	IG_C_gene	17	-	ENSG00000264659	ENST00000582959		+	74672700	74677600	523	AC064805.2	523
-2.62839	-2.62839	1.13854e-07	704	NaN	4	704	processed_pseudogene	2	-	ENSG00000226261	ENST00000405197		+	202336000	202337000	704	AC064836.1	704
-2.43575	-2.43575	8.53904e-08	462	NaN	3	462	lincRNA	2	+	ENSG00000272966	ENST00000609491		+	202337000	202337000	462	AC064836.2	462
6.46036	6.46036	3.19645e-05	363	NaN	1123	363	protein_coding	2	+	ENSG00000284643	ENST00000641394		+	227599000	227599000	363	AC064853.4	363
4.24608	4.24608	4.89571e-06	258	NaN	172	258	protein_coding	2	+	ENSG00000284667	ENST00000641976		+	227667000	227667000	258	AC064853.5	258
-1.09021	-1.09021	1.42317e-07	303	NaN	5	303	protein_coding	2	-	ENSG00000284704	ENST00000642029		+	227615000	227615000	303	AC064853.6	303
-6.8559	-5.20925	2.84635e-08	1053	NaN	1	3297	IG_C_gene	15	+	ENSG00000259668	ENST00000559173,ENST00000559977,ENST00000560727		+	51457300	51460600	560	AC066613.1	560;1053;630
-4.00501	-4.00501	2.84635e-08	457	NaN	1	457	processed_pseudogene	2	+	ENSG00000238111	ENST00000421721		+	23900700	23901100	457	AC066692.1	457
4.43997	4.43997	1.25239e-05	577	NaN	440	577	lincRNA	8	-	ENSG00000272338	ENST00000606064		+	33360800	33361400	577	AC067838.1	577
-6.34451	-6.34451	2.84635e-08	2313	NaN	1	2313	IG_C_gene	17	-	ENSG00000266962	ENST00000590513		+	42552400	42554700	2313	AC067852.2	2313
-4.93051	-4.93051	5.69269e-08	1736	NaN	2	1736	sense_intronic	17	+	ENSG00000267632	ENST00000591237		+	42509800	42511500	1736	AC067852.6	1736
-7.09024	-3.12896	5.69269e-08	498	NaN	2	7757	IG_C_gene	8	-	ENSG00000254859	ENST00000530600		+	143542000	143550000	498	AC067930.4	498
-2.91774	-2.91774	6.5466e-07	4947	NaN	23	4947	TEC	8	+	ENSG00000279605	ENST00000623257		+	143578000	143583000	4947	AC067930.6	4947
-2.95251	-2.95251	8.53904e-08	661	NaN	3	661	lincRNA	8	-	ENSG00000268955	ENST00000594215		+	8188530	8189200	661	AC068020.1	661
-2.01194	-2.01194	2.84635e-07	1148	NaN	10	1148	processed_pseudogene	2	-	ENSG00000237964	ENST00000482222		+	179400000	179401000	1148	AC068042.1	1148
-3.79101	-3.79101	5.69269e-08	788	NaN	2	788	processed_pseudogene	2	+	ENSG00000251485	ENST00000513620		+	232343000	232344000	788	AC068134.3	788
-2.0997	-2.0997	2.84635e-08	122	NaN	1	122	unprocessed_pseudogene	2	+	ENSG00000275157	ENST00000613365		+	232369000	232369000	122	AC068134.4	122
-1.45703	5.29205	4.23536e-05	1081	NaN	1488	116279	processed_transcript	17	-	ENSG00000262879	ENST00000570314,ENST00000570379,ENST00000571143,ENST00000571665,ENST00000571901,ENST00000572864,ENST00000573341,ENST00000574741,ENST00000575173,ENST00000575930,ENST00000576938		+	46984000	47100300	254	AC068152.1	254;622;358;255;808;370;647;836;1081;685;372
-12.0046	-4.59732	2.84635e-08	689	NaN	1	116958	lincRNA	11	+	ENSG00000283217	ENST00000526615,ENST00000532989,ENST00000533358,ENST00000637980		+	43556400	43673400	364	AC068205.1	689;481;475;364
-2.98914	-2.98914	2.84635e-08	226	NaN	1	226	TEC	15	-	ENSG00000279268	ENST00000625124		+	65226500	65226700	226	AC068213.1	226
3.416	3.416	1.87859e-06	176	NaN	66	176	unprocessed_pseudogene	15	-	ENSG00000260104	ENST00000565567		+	75249200	75249400	176	AC068338.1	176
-3.65076	-3.65076	1.13854e-07	1430	NaN	4	1430	lincRNA	15	+	ENSG00000260274	ENST00000563278		+	75368200	75369600	1430	AC068338.2	1430
0.211143	0.211143	4.83879e-07	418	NaN	17	418	IG_C_gene	15	-	ENSG00000275645	ENST00000617892		+	75346700	75347200	418	AC068338.3	418
-6.11294	-2.53528	1.13854e-07	660	NaN	4	7880	lincRNA	2	-	ENSG00000238277	ENST00000413403		+	129064000	129072000	660	AC068483.1	660
-7.22932	-3.19687	2.84635e-08	261	NaN	1	4271	lincRNA	2	+	ENSG00000234446	ENST00000453706		+	221638000	221642000	261	AC068489.1	261
-2.86129	-2.86129	1.70781e-07	1241	NaN	6	1241	transcribed_processed_pseudogene	2	+	ENSG00000223973	ENST00000449539,ENST00000604843		+	111384000	111385000	458	AC068491.1	1241;458
-2.86477	-2.45744	8.53904e-08	469	NaN	3	622	lincRNA	2	+	ENSG00000237262	ENST00000448672		+	136078000	136079000	469	AC068492.1	469
-4.26306	-0.319106	1.45164e-06	1811	NaN	51	27872	lincRNA	17	+	ENSG00000265000	ENST00000584542		+	62808500	62836400	1811	AC068512.1	1811
-7.18022	-0.367741	3.13098e-07	404	NaN	11	45409	IG_C_gene	7	-	ENSG00000234185	ENST00000435524		+	66119600	66165000	404	AC068533.3	404
-2.70229	-1.14624	1.13854e-07	252	NaN	4	741	sense_intronic	11	-	ENSG00000229512	ENST00000446489		+	1763010	1763750	252	AC068580.1	252
-4.09476	-1.98488	8.53904e-08	338	NaN	3	1459	lincRNA	11	-	ENSG00000230834	ENST00000449749		+	1776930	1778390	338	AC068580.2	338
-0.398792	-0.312635	1.62242e-06	2015	NaN	57	2139	IG_C_gene	11	+	ENSG00000235027	ENST00000449248		+	1760350	1762490	2015	AC068580.3	2015
-7.41441	-4.56342	1.70781e-07	4038	NaN	6	29134	protein_coding	11	-	ENSG00000250644	ENST00000427721,ENST00000636397,ENST00000636579,ENST00000636615		+	1734820	1763950	350	AC068580.4	1007;4038;350;2228
-0.3113	1.75131	6.26196e-07	186	NaN	22	777	processed_pseudogene	8	+	ENSG00000255122	ENST00000533893		+	12580300	12581100	186	AC068587.4	186
-6.09092	-0.952633	2.90327e-06	5619	NaN	102	197896	processed_transcript	8	-	ENSG00000283674	ENST00000635775,ENST00000636622,ENST00000636990,ENST00000637678,ENST00000641618,ENST00000641839		+	12467700	12665600	701	AC068587.6	3959;1014;701;1770;4514;5619
-3.29824	-3.29824	5.69269e-08	560	NaN	2	560	lincRNA	4	+	ENSG00000270147	ENST00000602749		+	56396300	56396900	560	AC068620.3	560
-5.94437	-3.64436	3.41561e-07	4271	NaN	12	21033	transcribed_unprocessed_pseudogene	4	+	ENSG00000283156	ENST00000635939,ENST00000636730		+	56410500	56431500	1182	AC068620.4	4271;1182
-3.0031	4.41813	2.4137e-05	1129	NaN	848	193511	IG_C_gene	3	-	ENSG00000197099	ENST00000354642,ENST00000428501,ENST00000455926,ENST00000596329,ENST00000596632,ENST00000599314,ENST00000608173,ENST00000609652,ENST00000609726,ENST00000625303,ENST00000625386,ENST00000625690,ENST00000625710,ENST00000625741,ENST00000625826,ENST00000625839,ENST00000625869,ENST00000625877,ENST00000626006,ENST00000626151,ENST00000626306,ENST00000626520,ENST00000626586,ENST00000626633,ENST00000626649…		+	186579000	186773000	239	AC068631.1	742;534;409;770;661;739;588;258;339;950;529;743;786;653;668;423;359;472;592;590;428;239;850;438;667;641;447;662;646;617;1129;798;615;598;532;775;325;669;731;469;507;673;387;905;937;417;641;456;328;729;821;490;256;1030;616
-1.48314	-1.48314	7.96977e-07	2228	NaN	28	2228	TEC	17	-	ENSG00000279199	ENST00000623793		+	40113200	40115400	2228	AC068669.1	2228
-9.16936	-2.30082	1.13854e-07	561	NaN	4	65554	IG_C_gene	17	+	ENSG00000267747	ENST00000588996		+	43544800	43610300	561	AC068675.1	561
-5.45821	-5.45821	8.53904e-08	3754	NaN	3	3754	sense_overlapping	8	+	ENSG00000260398	ENST00000565862		+	78606000	78609700	3754	AC068700.1	3754
-5.22831	-1.77999	1.13854e-07	391	NaN	4	4268	lincRNA	10	+	ENSG00000224265	ENST00000451438		+	43323700	43327900	391	AC068707.1	391
-11.9549	-3.91883	5.69269e-08	861	NaN	2	225992	lincRNA	15	+	ENSG00000259200	ENST00000559600,ENST00000560705		+	45705100	45931100	655	AC068722.1	655;861
2.55093	2.55093	3.18791e-06	544	NaN	112	544	lincRNA	15	+	ENSG00000273972	ENST00000618734		+	45702600	45703200	544	AC068722.2	544
3.69073	3.69073	2.52186e-05	1953	NaN	886	1953	processed_pseudogene	3	+	ENSG00000239880	ENST00000493579		+	180323000	180325000	1953	AC068760.1	1953
1.21679	4.30715	2.19738e-05	1110	NaN	772	9454	IG_C_gene	12	-	ENSG00000235423	ENST00000541002,ENST00000542427,ENST00000543217,ENST00000544890		+	123252000	123261000	519	AC068768.1	1110;519;793;796
0.216329	0.216329	3.98488e-07	343	NaN	14	343	IG_C_gene	12	+	ENSG00000269980	ENST00000602352		+	123262000	123262000	343	AC068768.2	343
-5.19272	-4.82836	8.53904e-08	2426	NaN	3	3123	processed_pseudogene	3	+	ENSG00000243584	ENST00000474767		+	183614000	183617000	2426	AC068769.1	2426
0.681292	0.681292	5.69269e-07	355	NaN	20	355	processed_pseudogene	12	-	ENSG00000256827	ENST00000536166		+	124006000	124006000	355	AC068790.1	355
-1.29049	-1.29049	2.27708e-07	557	NaN	8	557	sense_intronic	12	-	ENSG00000269938	ENST00000602601		+	123968000	123969000	557	AC068790.2	557
-1.47274	-1.47274	1.99244e-07	553	NaN	7	553	sense_intronic	12	-	ENSG00000269997	ENST00000602988		+	123966000	123967000	553	AC068790.3	553
-0.622918	-0.622918	1.70781e-07	263	NaN	6	263	sense_intronic	12	-	ENSG00000270048	ENST00000602474		+	123963000	123963000	263	AC068790.4	263
3.27823	3.27823	3.44408e-06	355	NaN	121	355	sense_intronic	12	-	ENSG00000270061	ENST00000602741		+	123970000	123970000	355	AC068790.5	355
-0.512915	-0.512915	3.70025e-07	528	NaN	13	528	sense_intronic	12	-	ENSG00000270130	ENST00000602347		+	123961000	123961000	528	AC068790.7	528
-6.19449	1.63512	1.56549e-06	504	NaN	55	114651	protein_coding	12	+	ENSG00000274874	ENST00000618862		+	123974000	124089000	504	AC068790.8	504
3.40204	3.40204	3.00005e-05	2838	NaN	1054	2838	lincRNA	12	+	ENSG00000275389	ENST00000621669		+	124086000	124089000	2838	AC068790.9	2838
-0.550936	-0.550936	2.84635e-07	417	NaN	10	417	sense_intronic	12	-	ENSG00000275769	ENST00000621354		+	31443800	31444200	417	AC068792.1	417
-5.48241	-2.6886	5.69269e-08	367	NaN	2	2545	IG_C_gene	15	-	ENSG00000224441	ENST00000438890,ENST00000448987		+	90932600	90935100	224	AC068831.1	224;367
-4.71344	-4.0285	1.13854e-07	1858	NaN	4	2987	IG_C_gene	15	-	ENSG00000258384	ENST00000553321		+	90952200	90955200	1858	AC068831.2	1858
-1.93715	-1.93715	2.84635e-08	109	NaN	1	109	transcribed_processed_pseudogene	15	+	ENSG00000258542	ENST00000556118		+	91029900	91030000	109	AC068831.3	109
-2.93383	-2.93383	5.69269e-08	435	NaN	2	435	lincRNA	15	+	ENSG00000278514	ENST00000620171		+	91022800	91023200	435	AC068831.7	435
-4.03624	-4.03624	2.27708e-07	3736	NaN	8	3736	TEC	11	+	ENSG00000279266	ENST00000623701		+	20131700	20135500	3736	AC068860.1	3736
-2.52358	-2.52358	4.26952e-07	2455	NaN	15	2455	lincRNA	15	-	ENSG00000260619	ENST00000563737		+	80990800	80993300	2455	AC068870.1	2455
-2.77259	-2.77259	5.69269e-08	389	NaN	2	389	lincRNA	15	-	ENSG00000277782	ENST00000620635		+	80999600	81000000	389	AC068870.2	389
-7.19687	-6.3345	2.84635e-08	2297	NaN	1	4176	unprocessed_pseudogene	8	+	ENSG00000250316	ENST00000507289		+	19237700	19241900	2297	AC068880.1	2297
-3.30479	-0.209375	3.13098e-07	362	NaN	11	3094	lincRNA	8	-	ENSG00000253280	ENST00000521016		+	19254200	19257300	362	AC068880.2	362
-10.451	-6.65227	2.84635e-08	2863	NaN	1	39843	IG_C_gene	12	-	ENSG00000257337	ENST00000546566,ENST00000546767,ENST00000546793,ENST00000549388,ENST00000550601,ENST00000551890,ENST00000552905,ENST00000607643		+	53014600	53054400	364	AC068888.1	1650;364;2863;529;711;569;523;662
-10.5831	-4.90958	1.13854e-07	3422	NaN	4	174648	protein_coding	10	-	ENSG00000258539	ENST00000494792		+	124617000	124792000	3422	AC068896.1	3422
-11.7122	-7.21267	2.84635e-08	4222	NaN	1	95499	protein_coding	2	-	ENSG00000280537	ENST00000318673,ENST00000498327		+	219075000	219171000	2745	AC068946.1	2745;4222
-6.43362	-1.93232	3.13098e-07	1195	NaN	11	27064	lincRNA	12	+	ENSG00000260473	ENST00000567167,ENST00000637934		+	51815000	51842100	1027	AC068987.3	1027;1195
-4.11587	-4.11587	5.69269e-08	987	NaN	2	987	protein_coding	12	-	ENSG00000284730	ENST00000642069		+	51813900	51814900	987	AC068987.5	987
-0.801956	-0.801956	2.27708e-07	397	NaN	8	397	processed_pseudogene	17	+	ENSG00000263433	ENST00000580677		+	26981700	26982100	397	AC069061.1	397
-0.709664	3.7759	6.57506e-06	480	NaN	231	10753	lincRNA	17	-	ENSG00000264734	ENST00000580280,ENST00000580686		+	26989200	26999900	357	AC069061.2	357;480
-1.41689	-1.41689	1.13854e-07	304	NaN	4	304	processed_pseudogene	18	+	ENSG00000271313	ENST00000604699		+	71932500	71932800	304	AC069114.2	304
3.95344	3.95344	1.18977e-05	768	NaN	418	768	lincRNA	2	-	ENSG00000273209	ENST00000608741		+	202033000	202034000	768	AC069148.1	768
-7.34918	-4.83252	2.84635e-08	811	NaN	1	4641	lincRNA	8	-	ENSG00000255046	ENST00000531395,ENST00000533405		+	11797900	11802600	471	AC069185.1	811;471
-7.84271	-4.83074	2.84635e-08	810	NaN	1	6534	IG_C_gene	3	+	ENSG00000223711	ENST00000415451,ENST00000417011,ENST00000426109		+	195544000	195551000	299	AC069213.1	439;810;299
-2.91295	-2.91295	2.27708e-07	1715	NaN	8	1715	IG_C_gene	3	-	ENSG00000260572	ENST00000566372		+	160753000	160755000	1715	AC069224.1	1715
-10.7033	-4.82628	5.69269e-08	1615	NaN	2	94913	IG_C_gene	12	+	ENSG00000258162	ENST00000546936,ENST00000550272		+	81378000	81473000	737	AC069228.1	1615;737
-5.6286	-0.449422	4.26952e-07	583	NaN	15	21123	IG_C_gene	12	-	ENSG00000255946	ENST00000542620		+	120740000	120762000	583	AC069234.1	583
-2.43575	-2.43575	1.13854e-07	616	NaN	4	616	processed_pseudogene	3	-	ENSG00000271711	ENST00000604339		+	150611000	150612000	616	AC069236.1	616
-1.03521	-1.03521	1.70781e-07	350	NaN	6	350	IG_C_gene	7	+	ENSG00000273407	ENST00000608397		+	99766500	99766900	350	AC069294.1	350
-5.25377	-3.93383	2.84635e-08	435	NaN	1	1086	processed_pseudogene	7	-	ENSG00000270990	ENST00000605154		+	150677000	150678000	435	AC069304.2	435
-7.98654	-3.29049	5.69269e-08	557	NaN	2	14438	lincRNA	11	-	ENSG00000250041	ENST00000503469,ENST00000533941		+	10884900	10899300	431	AC069360.1	431;557
-1.50435	-1.50435	1.13854e-07	323	NaN	4	323	processed_pseudogene	3	+	ENSG00000223986	ENST00000447462		+	193766000	193766000	323	AC069421.1	323
-5.27094	-5.27094	2.84635e-08	1099	NaN	1	1099	processed_pseudogene	3	-	ENSG00000270554	ENST00000604149		+	182844000	182845000	1099	AC069431.2	1099
-4.76329	-4.03933	2.84635e-08	468	NaN	1	773	processed_pseudogene	17	-	ENSG00000240995	ENST00000465845		+	49148300	49149100	468	AC069454.1	468
-7.20857	-3.25642	8.53904e-08	816	NaN	3	12630	lincRNA	12	-	ENSG00000255856	ENST00000538710,ENST00000616576		+	122007000	122020000	642	AC069503.1	816;642
-3.53237	-3.53237	8.53904e-08	988	NaN	3	988	processed_pseudogene	10	+	ENSG00000223565	ENST00000446320		+	83735500	83736500	988	AC069540.1	988
0.481408	0.481408	1.39471e-06	999	NaN	49	999	lincRNA	10	-	ENSG00000272853	ENST00000609399		+	14877700	14878700	999	AC069544.1	999
6.80978	6.80978	6.51813e-05	581	NaN	2290	581	processed_pseudogene	3	+	ENSG00000227267	ENST00000477611		+	136055000	136056000	581	AC072039.1	581
-3.41214	-1.77629	1.13854e-07	390	NaN	4	1212	lincRNA	2	+	ENSG00000235499	ENST00000441217		+	73985100	73986300	390	AC073046.1	390
-5.65378	-5.65378	5.69269e-08	2866	NaN	2	2866	processed_pseudogene	2	+	ENSG00000229172	ENST00000411678		+	227802000	227805000	2866	AC073065.1	2866
0.783526	0.783526	7.96977e-07	463	NaN	28	463	processed_pseudogene	7	+	ENSG00000223886	ENST00000493920		+	105530000	105531000	463	AC073073.1	463
-2.33107	-2.33107	5.12342e-07	2578	NaN	18	2578	IG_C_gene	7	+	ENSG00000272604	ENST00000609827		+	105571000	105574000	2578	AC073073.2	2578
-10.4974	-4.62223	8.53904e-08	2103	NaN	3	123434	protein_coding	2	-	ENSG00000279956	ENST00000602369		+	48632300	48755700	2103	AC073082.1	2103
-4.73755	-4.73755	8.53904e-08	2278	NaN	3	2278	TEC	7	-	ENSG00000279086	ENST00000624389		+	116209000	116212000	2278	AC073130.3	2278
2.10665	5.04482	1.42602e-05	432	NaN	501	3311	lincRNA	7	-	ENSG00000228569	ENST00000426187		+	156433000	156436000	432	AC073133.1	432
-2.96894	-1.43735	9.96221e-07	2698	NaN	35	7800	lincRNA	7	-	ENSG00000233878	ENST00000436670		+	156438000	156446000	2698	AC073133.2	2698
-3.43201	1.52523	1.53703e-06	534	NaN	54	16589	lincRNA	10	+	ENSG00000259267	ENST00000558852,ENST00000560700		+	70939100	70955600	409	AC073176.1	409;534
6.57165	6.69148	0.000202888	1963	NaN	7128	2133	lincRNA	10	+	ENSG00000271409	ENST00000603033		+	70929900	70932100	1963	AC073176.2	1963
1.07697	1.07697	1.85012e-06	877	NaN	65	877	lincRNA	2	+	ENSG00000271855	ENST00000607241		+	9555900	9556780	877	AC073195.1	877
-8.09006	-3.44973	1.13854e-07	1244	NaN	4	31024	IG_C_gene	2	-	ENSG00000237126	ENST00000415506,ENST00000447488,ENST00000595732,ENST00000596622,ENST00000597193,ENST00000597495,ENST00000598700,ENST00000600482,ENST00000600865,ENST00000601434,ENST00000604677,ENST00000608132,ENST00000617813		+	232581000	232612000	524	AC073254.1	1162;640;1244;704;711;635;761;714;754;938;631;524;907
-2.08782	-2.08782	2.84635e-08	121	NaN	1	121	processed_pseudogene	7	+	ENSG00000224365	ENST00000429409		+	66004000	66004100	121	AC073261.1	121
[truncated: 19,353 more rows]

## Sheet: DUBs
RPKM_WTCHG_355565_log2(10^9*x/y)_Gene Length	RPKM_WTCHG_355565_log2(10^9*x/y)_Max transcript(cds) length	WTCHG_355565	Max transcript(cds) length	iBAQ	WTCHG_355566	Gene Length	C: Gene biotype	C: Chromosome	C: Orientation	C: Gene id	C: Transcript(Protein) ids	C: matrix19	C: matrix35	N: Gene start	N: Gene end	N: Min transcript(cds) length	T: Gene name	M: Transcript(cds) Lengths
-8.24994	-4.74828	2.84635e-08	765	NaN	1	8665	transcribed_unprocessed_pseudogene	8	-	ENSG00000253981	ENST00000518201,ENST00000519320,ENST00000522393,ENST00000523017		+	8236000	8244670	521	ALG13	521;584;550;765
-4.74584	-3.40382	2.53325e-06	26812	24.2571	89	67970	protein_coding	14	-	ENSG00000066427	ENST00000340660,ENST00000359366,ENST00000393287,ENST00000429774,ENST00000454964,ENST00000502250,ENST00000503767,ENST00000504047,ENST00000506466,ENST00000507965,ENST00000511362,ENST00000515746,ENST00000526245,ENST00000526872,ENST00000532032,ENST00000545170,ENST00000553287,ENST00000553309,ENST00000553488,ENST00000553491,ENST00000553498,ENST00000553570,ENST00000553686,ENST00000554040,ENST00000554214…	+	+	92038700	92106600	352	ATXN3	1205;2584;6770;6713;598;1259;1315;426;637;708;591;619;352;597;1191;6950;726;1022;1065;857;911;757;869;592;771;943;1064;1010;759;981;922;803;760;857;660;692;913;901;924;525;1083;372;921;990;769;807;562;26812;645;671;1074;1044;936
-1.80327	-0.557253	2.67556e-06	3937	21.9661	94	9338	protein_coding	3	-	ENSG00000163930	ENST00000296288,ENST00000460680,ENST00000466093,ENST00000469613,ENST00000470173,ENST00000471532,ENST00000478368,ENST00000483984,ENST00000490804,ENST00000490917,ENST00000615113	+	+	52401000	52410400	489	BAP1	3434;3937;1127;1654;578;1052;1234;699;870;521;489
-9.82558	-5.64368	5.69269e-08	2846	25.4886	2	51655	protein_coding	X	+	ENSG00000185515	ENST00000330045,ENST00000340647,ENST00000369459,ENST00000369462,ENST00000399026,ENST00000399042,ENST00000411985,ENST00000453705,ENST00000620502,ENST00000630295	+	+	155071000	155123000	456	BRCC3	2496;1101;2641;2846;456;954;688;2694;882;954
-9.48188	-6.64343	5.69269e-08	5691	27.2502	2	40705	protein_coding	8	-	ENSG00000121022	ENST00000357849,ENST00000517406,ENST00000517736,ENST00000517793,ENST00000518374,ENST00000518747,ENST00000518768,ENST00000519057,ENST00000519963,ENST00000521386,ENST00000521509,ENST00000523086,ENST00000523890	+	+	67043100	67083800	474	COPS5	1480;474;1621;657;1451;676;565;566;764;5691;3826;717;1086
-1.24889	-0.0678143	1.36625e-06	1432	28.2361	48	3247	protein_coding	7	+	ENSG00000168090	ENST00000303904,ENST00000418625,ENST00000419210,ENST00000426712,ENST00000465027,ENST00000468499,ENST00000472107,ENST00000474823,ENST00000483891,ENST00000496358	+	+	100089000	100092000	218	COPS6	1432;1107;218;716;1171;745;835;752;734;610
-3.2907	-0.474524	6.11964e-06	8503	NaN	215	59886	protein_coding	16	+	ENSG00000083799	ENST00000311559,ENST00000398568,ENST00000427738,ENST00000562884,ENST00000563629,ENST00000563976,ENST00000564326,ENST00000564634,ENST00000566024,ENST00000566206,ENST00000566679,ENST00000568704,ENST00000568744,ENST00000569418,ENST00000569681,ENST00000569891		+	50742000	50801900	370	CYLD	5371;3536;8503;725;2568;547;3259;539;409;3104;1158;3292;370;3513;777;4665
-5.25377	-5.25377	2.84635e-08	1086	NaN	1	1086	processed_pseudogene	2	+	ENSG00000233426	ENST00000434851		+	58251400	58252500	1086	EIF3F	1086
-1.53465	1.6731	1.14708e-05	3597	17.8391	403	33233	protein_coding	5	+	ENSG00000145569	ENST00000274217,ENST00000506258,ENST00000513825	+	+	14581800	14615000	383	FAM105A	3597;581;383
3.68277	5.81693	0.000205648	3648	NaN	7225	16014	protein_coding	22	-	ENSG00000100221	ENST00000216039,ENST00000412832,ENST00000417712,ENST00000427389,ENST00000456626,ENST00000462610,ENST00000482442,ENST00000490169,ENST00000493939,ENST00000545590		+	38685500	38701600	467	JOSD1	3648;529;623;571;843;525;467;505;480;647
-7.5559	-5.12896	2.84635e-08	996	20.2461	1	5356	protein_coding	19	-	ENSG00000161677	ENST00000594350,ENST00000595669,ENST00000595718,ENST00000598418,ENST00000601423,ENST00000602146	+	+	50506000	50511400	338	JOSD2	582;733;338;996;802;583
3.75834	5.88359	0.000166312	2817	NaN	5843	12290	protein_coding	1	-	ENSG00000143409	ENST00000312210,ENST00000361738,ENST00000361936,ENST00000470877,ENST00000493834,ENST00000497067,ENST00000622754		+	150996000	151008000	508	MINDY1	2400;1961;2817;893;1546;508;2637
-7.59157	-2.52181	4.26952e-07	2452	NaN	15	82351	protein_coding	10	-	ENSG00000148481	ENST00000277632,ENST00000378036,ENST00000418767,ENST00000436829,ENST00000476912,ENST00000477891		+	15778200	15860500	469	MINDY3	2381;2452;967;618;469;2307
-10.0533	-4.97188	1.13854e-07	3573	NaN	4	120971	protein_coding	7	+	ENSG00000106125	ENST00000265299,ENST00000409881,ENST00000494187		+	30771400	30892400	2488	MINDY4	2733;2488;3573
2.08475	5.44642	7.02478e-05	1611	20.2348	2468	16560	protein_coding	19	+	ENSG00000008382	ENST00000262966,ENST00000359935,ENST00000594162,ENST00000594716,ENST00000596722,ENST00000597036,ENST00000599840,ENST00000601877	+	+	4343530	4360090	379	MPND	1567;1475;407;1547;1578;1445;1611;379
-8.6379	-6.09692	1.13854e-07	7793	17.4255	4	45354	protein_coding	1	-	ENSG00000162601	ENST00000401044,ENST00000466774,ENST00000472487,ENST00000481973,ENST00000483003,ENST00000489282,ENST00000493821,ENST00000622766	+	+	58654700	58700100	378	MYSM1	3176;560;7785;397;378;698;7793;6020
1.91949	4.5979	6.0371e-05	2493	28.7463	2121	15959	protein_coding	11	+	ENSG00000167770	ENST00000301453,ENST00000422031,ENST00000428192,ENST00000447683,ENST00000535140,ENST00000535715,ENST00000536443,ENST00000536943,ENST00000538426,ENST00000541478,ENST00000543004,ENST00000543988	+	+	63985900	64001800	458	OTUB1	2493;2297;1296;2315;638;1391;553;458;1729;1803;1647;1259
0.579343	0.579343	4.58262e-06	3067	NaN	161	3067	processed_pseudogene	12	+	ENSG00000118976	ENST00000237841		+	3839460	3842520	3067	OTUD4	3067
-0.839206	2.89086	2.03229e-05	2740	22.3568	714	36359	protein_coding	X	-	ENSG00000068308	ENST00000156084,ENST00000376488,ENST00000396743,ENST00000428668,ENST00000455452,ENST00000481142,ENST00000484499,ENST00000610466	+	+	48922000	48958400	402	OTUD5	2740;2692;2682;1493;2077;402;924;2487
-8.2137	-5.91464	5.69269e-08	3434	25.2664	2	16900	protein_coding	8	+	ENSG00000155100	ENST00000285420,ENST00000404789,ENST00000522894,ENST00000524027,ENST00000615618,ENST00000617869	+	+	91070200	91087100	1089	OTUD6B	3298;1089;1631;1330;3434;3294
-3.79621	-2.53023	7.4005e-07	4275	NaN	26	10281	IG_C_gene	8	-	ENSG00000253738	ENST00000522817,ENST00000524003		+	91059900	91070200	2171	OTUD6B-AS1	4275;2171
-1.2173	1.82059	3.13383e-05	8872	23.8309	1101	72865	protein_coding	1	-	ENSG00000264522	ENST00000417191,ENST00000581312,ENST00000619871	+	+	149938000	150011000	1425	OTUD7B	1425;8872;3818
3.2551	5.42289	0.000334616	7800	24.7381	11756	35048	protein_coding	5	+	ENSG00000154124	ENST00000284274,ENST00000503023,ENST00000506417,ENST00000507335,ENST00000508678,ENST00000514913	+	+	14664700	14699700	420	OTULIN	7800;911;605;742;469;420
-1.90736	-0.1765	4.7534e-06	5372	22.9985	167	17831	protein_coding	12	-	ENSG00000135473	ENST00000257931,ENST00000425394,ENST00000440411,ENST00000547100,ENST00000547226,ENST00000547518,ENST00000547572,ENST00000547994,ENST00000548043,ENST00000548982,ENST00000549073,ENST00000549090,ENST00000549348,ENST00000549964,ENST00000550028,ENST00000550555,ENST00000551359,ENST00000552630,ENST00000552868,ENST00000553230,ENST00000610546	+	+	56316200	56334100	408	USP52	4537;5372;4576;483;2642;540;585;2605;4641;408;587;423;567;595;583;507;4685;625;469;634;5301
0.844538	3.04647	6.15095e-05	7445	28.0599	2161	34254	protein_coding	17	-	ENSG00000174231	ENST00000304992,ENST00000571346,ENST00000571958,ENST00000572445,ENST00000572621,ENST00000572723,ENST00000573681,ENST00000573716,ENST00000573725,ENST00000574217,ENST00000574728,ENST00000575116,ENST00000576407,ENST00000576585,ENST00000576958,ENST00000577001	+	+	1650630	1684880	310	PRPF8	7295;865;380;648;7445;959;1044;542;749;310;466;460;566;2157;416;3274
-5.06287	-2.55267	2.84635e-07	1670	28.199	10	9514	protein_coding	16	+	ENSG00000103035	ENST00000219313,ENST00000563150,ENST00000566015,ENST00000567958,ENST00000568615,ENST00000568717	+	+	74296800	74306300	537	PSMD7	1670;724;537;692;931;1395
-3.35158	-0.610181	4.38337e-06	6691	26.2466	154	44744	protein_coding	2	+	ENSG00000124356	ENST00000339566,ENST00000394070,ENST00000394073,ENST00000409707,ENST00000424659,ENST00000432295,ENST00000452725,ENST00000478946,ENST00000486458,ENST00000487811,ENST00000536064	+	+	73828900	73873700	560	STAMBP	6277;6691;6386;1649;583;1156;560;955;1012;695;845
-1.87334	2.638	2.60441e-05	4184	21.1277	915	95420	protein_coding	10	+	ENSG00000138134	ENST00000371922,ENST00000371924,ENST00000371926,ENST00000371927,ENST00000461650,ENST00000468698	+	+	88879700	88975200	450	STAMBPL1	1899;2208;2532;4184;619;450
-7.72487	-4.79284	5.69269e-08	1578	NaN	2	12043	protein_coding	4	+	ENSG00000154277	ENST00000284440,ENST00000381760,ENST00000472501,ENST00000503431,ENST00000504818,ENST00000505232,ENST00000508768,ENST00000510566,ENST00000512419,ENST00000512788,ENST00000514764,ENST00000514924		+	41256400	41268500	445	UCHL1	1172;1578;1550;917;726;748;827;540;1119;785;862;445
-0.355968	2.81058	3.73725e-05	5327	19.5617	1313	47831	protein_coding	1	-	ENSG00000116750	ENST00000367448,ENST00000367449,ENST00000367450,ENST00000367451,ENST00000367454,ENST00000367455,ENST00000416915,ENST00000417752,ENST00000420791,ENST00000421683,ENST00000443327,ENST00000449480,ENST00000483156	+	+	193012000	193060000	411	UCHL5	1534;1507;1355;1346;1815;5327;411;577;1329;834;785;784;417
-9.08969	-7.1333	2.84635e-08	3996	21.9481	1	15508	protein_coding	1	+	ENSG00000162607	ENST00000339950,ENST00000371146,ENST00000442679,ENST00000452143	+	+	62436300	62451800	502	USP1	3996;3507;502;893
1.04292	5.74562	0.000164718	3070	27.5354	5787	79945	protein_coding	16	+	ENSG00000103194	ENST00000219473,ENST00000540269,ENST00000562092,ENST00000562283,ENST00000562743,ENST00000563023,ENST00000563048,ENST00000563386,ENST00000563433,ENST00000563892,ENST00000564566,ENST00000566378,ENST00000566512,ENST00000567526,ENST00000569038,ENST00000569511,ENST00000569925,ENST00000570053,ENST00000570191	+	+	84700000	84779900	254	USP10	3009;3070;254;569;888;574;1315;590;540;570;561;465;575;330;730;571;572;502;2717
-9.05197	-4.50084	1.99244e-07	4511	NaN	7	105755	protein_coding	13	-	ENSG00000152484	ENST00000282344,ENST00000612674,ENST00000620323		+	27066100	27171900	349	USP12	4511;712;349
-12.2291	-8.19185	2.84635e-08	8323	24.9228	1	136647	protein_coding	3	+	ENSG00000058056	ENST00000263966,ENST00000482333,ENST00000496897,ENST00000497155,ENST00000497380	+	+	179653000	179789000	509	USP13	8323;1966;2747;899;509
4.51613	8.03088	0.00128703	4921	28.7065	45217	56247	protein_coding	18	+	ENSG00000101557	ENST00000261601,ENST00000383589,ENST00000400266,ENST00000578786,ENST00000578942,ENST00000580410,ENST00000581983,ENST00000582707,ENST00000583119	+	+	158382	214629	474	USP14	4921;2168;1681;1104;3189;474;503;1803;578
-6.87564	-3.48223	1.33778e-06	14950	24.7043	47	157094	protein_coding	12	+	ENSG00000135655	ENST00000280377,ENST00000312635,ENST00000353364,ENST00000537297,ENST00000546694,ENST00000546718,ENST00000547317,ENST00000548524,ENST00000548620,ENST00000548836,ENST00000549101,ENST00000549237,ENST00000549268,ENST00000549415,ENST00000549523,ENST00000550632,ENST00000551206,ENST00000552346,ENST00000552997	+	+	62260300	62417400	499	USP15	4748;2226;14950;579;799;559;499;648;816;579;583;791;1087;703;584;728;1022;655;533
-7.59412	-3.90299	1.42317e-07	2129	20.3911	5	27499	protein_coding	22	+	ENSG00000184979	ENST00000215794	+	+	18149900	18177400	2129	USP18	2129
-1.9044	-0.454363	3.44408e-06	4719	23.7991	121	12893	protein_coding	3	-	ENSG00000172046	ENST00000306026,ENST00000398888,ENST00000398892,ENST00000398896,ENST00000398898,ENST00000417901,ENST00000434032,ENST00000453664,ENST00000464931,ENST00000465902,ENST00000479073,ENST00000480163,ENST00000483667,ENST00000488993,ENST00000491859	+	+	49108000	49120900	360	USP19	1905;4559;4622;3907;4474;4706;4677;4719;616;617;360;397;558;1116;919
-6.86332	-4.03469	2.27708e-07	3732	NaN	8	26512	protein_coding	11	-	ENSG00000036672	ENST00000260187,ENST00000455332,ENST00000525189,ENST00000525735,ENST00000527843,ENST00000531070,ENST00000532613		+	119355000	119382000	563	USP2	3732;2903;670;1704;563;677;637
-9.69366	-6.29114	5.69269e-08	4458	19.9959	2	47141	protein_coding	9	+	ENSG00000136878	ENST00000315480,ENST00000358355,ENST00000372429,ENST00000472108,ENST00000474895,ENST00000491053,ENST00000491731,ENST00000494971,ENST00000496927	+	+	129835000	129882000	503	USP20	4458;4371;4315;1811;825;590;821;503;646
-3.3247	-2.0053	6.26196e-07	2514	NaN	22	6274	protein_coding	1	+	ENSG00000143258	ENST00000289865,ENST00000368001,ENST00000368002,ENST00000479344,ENST00000482385,ENST00000485277,ENST00000486299,ENST00000487163,ENST00000492950,ENST00000493054	+	+	161159000	161166000	598	USP21	2195;2095;2342;709;745;863;598;2514;1150;770
-5.89924	-2.81836	7.4005e-07	5220	24.2008	26	44168	protein_coding	17	-	ENSG00000124422	ENST00000261497,ENST00000455117,ENST00000463692,ENST00000476111,ENST00000478443,ENST00000537526,ENST00000577610,ENST00000578446,ENST00000579645,ENST00000582335,ENST00000584538	+	+	20999600	21043800	306	USP22	5220;677;355;573;1071;4976;564;605;1906;306;554
-8.89211	-5.07435	3.13098e-07	10549	23.116	11	148755	protein_coding	1	-	ENSG00000162402	ENST00000294383,ENST00000472566,ENST00000480962,ENST00000482197,ENST00000484447,ENST00000512504,ENST00000634589	+	+	55066400	55215100	370	USP24	10549;731;406;600;614;568;370
-12.364	-7.55186	2.84635e-08	5341	19.5491	1	150045	protein_coding	21	+	ENSG00000155313	ENST00000285679,ENST00000285681,ENST00000351097,ENST00000400183,ENST00000449491,ENST00000453553,ENST00000464435,ENST00000478932,ENST00000547201,ENST00000549362	+	+	15730000	15880100	606	USP25	3973;5216;2158;5341;687;611;845;2605;757;606
-11.4145	-7.35786	2.84635e-08	4669	23.225	1	77697	protein_coding	11	-	ENSG00000048028	ENST00000003302,ENST00000535607,ENST00000537490,ENST00000537642,ENST00000537706,ENST00000538224,ENST00000538475,ENST00000540438,ENST00000540925,ENST00000542033,ENST00000544272,ENST00000544750,ENST00000544967,ENST00000545540,ENST00000545608	+	+	113798000	113876000	542	USP28	4669;683;567;732;1900;582;1081;3015;561;852;656;542;3498;3431;733
-10.3135	-4.44857	1.13854e-07	2486	NaN	4	144887	IG_C_gene	11	+	ENSG00000245248	ENST00000498979,ENST00000500970,ENST00000530002,ENST00000577297,ENST00000578923		+	119382000	119527000	689	USP2-AS1	2486;1784;764;689;895
-5.52016	-1.48539	1.96398e-06	5499	25.6443	69	90130	protein_coding	15	+	ENSG00000140455	ENST00000268049,ENST00000380324,ENST00000538686,ENST00000540797,ENST00000557884,ENST00000558157,ENST00000558218,ENST00000558285,ENST00000558925,ENST00000559192,ENST00000559257,ENST00000559276,ENST00000559711,ENST00000559718,ENST00000559771,ENST00000559873,ENST00000560070,ENST00000560202,ENST00000561326,ENST00000561381,ENST00000561442	+	+	63504500	63594600	501	USP3	5311;2333;2077;5474;958;2439;717;1742;501;5499;2217;554;1693;757;561;584;545;1681;543;979;542
4.1971	5.48611	2.94028e-05	656	NaN	1033	1603	IG_C_gene	12	-	ENSG00000256262	ENST00000478808		+	109052000	109054000	656	USP30-AS1	656
-0.975413	2.0624	4.46876e-05	10699	18.4192	1570	87865	protein_coding	16	-	ENSG00000103404	ENST00000219689,ENST00000563525,ENST00000567975	+	+	23061400	23149300	1560	USP31	10699;1560;2142
-4.24162	1.31499	1.28655e-05	5171	24.7386	452	243377	protein_coding	17	-	ENSG00000170832	ENST00000300896,ENST00000393003,ENST00000585720,ENST00000586238,ENST00000586881,ENST00000587651,ENST00000588898,ENST00000589335,ENST00000589552,ENST00000589761,ENST00000590133,ENST00000590297,ENST00000591768,ENST00000592339,ENST00000593071	+	+	60179100	60422500	329	USP32	5171;1868;642;742;329;645;578;691;486;430;2563;436;739;4045;668
-9.30202	-7.0781	2.84635e-08	3846	NaN	1	17967	transcribed_unprocessed_pseudogene	17	+	ENSG00000188933	ENST00000341745,ENST00000393005,ENST00000417524,ENST00000437217,ENST00000444558,ENST00000445583,ENST00000456071,ENST00000506594,ENST00000577603,ENST00000578986,ENST00000582011		+	16786500	16804500	538	USP32P1	3233;3846;1014;538;3751;1370;736;1164;553;730;576
-5.20209	-3.44142	3.98488e-07	4329	NaN	14	14669	transcribed_unprocessed_pseudogene	17	-	ENSG00000233327	ENST00000412260,ENST00000414432,ENST00000421108,ENST00000508093,ENST00000577869,ENST00000578409,ENST00000608376,ENST00000610104		+	18511300	18525900	253	USP32P2	4329;3759;568;1174;539;579;253;286
-5.48787	-1.66146	1.42317e-06	4502	20.7262	50	63866	protein_coding	1	-	ENSG00000077254	ENST00000357428,ENST00000370792,ENST00000370793,ENST00000370794,ENST00000461986,ENST00000462192,ENST00000472462,ENST00000477949,ENST00000481579,ENST00000498328,ENST00000524536,ENST00000524778,ENST00000525113,ENST00000527390,ENST00000528150,ENST00000530709,ENST00000531637,ENST00000533928	+	+	77696000	77759900	384	USP33	4155;2917;4502;4327;954;637;457;663;2866;625;949;389;497;661;500;549;384;606
-1.40675	3.23396	0.000106852	11357	22.6514	3754	283307	protein_coding	2	-	ENSG00000115464	ENST00000398571,ENST00000411912,ENST00000436269,ENST00000453133,ENST00000453734,ENST00000460004,ENST00000463046,ENST00000467128,ENST00000468703,ENST00000472689,ENST00000472706,ENST00000476716,ENST00000482250,ENST00000483672,ENST00000484179,ENST00000487547,ENST00000490527,ENST00000490552,ENST00000492604,ENST00000492882,ENST00000494867,ENST00000498268	+	+	61187500	61470800	228	USP34	11357;4309;1827;1409;2708;572;6307;531;228;776;556;606;515;365;927;612;560;1793;527;348;795;497
-2.35599	0.800498	1.05599e-05	6063	22.5286	371	54061	protein_coding	17	-	ENSG00000055483	ENST00000312010,ENST00000449938,ENST00000542802,ENST00000586066,ENST00000586531,ENST00000586896,ENST00000587010,ENST00000587379,ENST00000587783,ENST00000588086,ENST00000588130,ENST00000588365,ENST00000588467,ENST00000589225,ENST00000589254,ENST00000589424,ENST00000590312,ENST00000590546,ENST00000591052,ENST00000591942,ENST00000592231,ENST00000592275,ENST00000592326,ENST00000592907	+	+	78787400	78841400	406	USP36	5234;1647;6063;960;898;696;607;606;679;3187;602;546;589;5885;565;970;549;1771;427;564;2479;594;406;543
-5.41696	-2.94395	9.10831e-07	7009	23.2886	32	38914	protein_coding	4	+	ENSG00000170185	ENST00000307017,ENST00000510377,ENST00000511739	+	+	143185000	143224000	4135	USP38	7009;4135;6376
-4.48181	-0.0672622	2.07783e-06	2177	26.6439	73	46427	protein_coding	2	+	ENSG00000168883	ENST00000323701,ENST00000409025,ENST00000409470,ENST00000409766,ENST00000442708,ENST00000448971,ENST00000450066,ENST00000455732,ENST00000458268,ENST00000459775,ENST00000465282,ENST00000465514,ENST00000467885,ENST00000474572,ENST00000481409,ENST00000490193,ENST00000491659,ENST00000493829,ENST00000496047,ENST00000613444	+	+	85602900	85649300	293	USP39	2177;1946;2034;2033;561;610;2086;623;751;2148;568;660;338;293;447;1028;648;1660;554;2161
-2.05148	2.93647	1.38332e-05	1807	NaN	486	57343	IG_C_gene	15	-	ENSG00000259248	ENST00000558831,ENST00000559357,ENST00000559737,ENST00000559861,ENST00000560067,ENST00000560350,ENST00000560622,ENST00000560962,ENST00000561191,ENST00000561256		+	63544200	63601600	366	USP3-AS1	1784;455;1434;620;366;407;508;1807;572;562
-3.89987	0.250551	4.21259e-06	3541	23.7415	148	62882	protein_coding	3	-	ENSG00000114316	ENST00000265560,ENST00000351842,ENST00000415188,ENST00000416417,ENST00000431357,ENST00000461553,ENST00000462673,ENST00000464168,ENST00000475873,ENST00000483212,ENST00000485450,ENST00000486549,ENST00000488520,ENST00000491791	+	+	49277800	49340700	536	USP4	3126;3222;1454;1536;2141;544;709;601;536;727;3541;749;1155;821
-7.00285	-2.99982	7.11586e-07	5692	21.4798	25	91263	protein_coding	2	-	ENSG00000085982	ENST00000251722,ENST00000409945,ENST00000427112,ENST00000427947,ENST00000430158,ENST00000443711,ENST00000450940,ENST00000450966,ENST00000452724,ENST00000454354,ENST00000464956,ENST00000473191,ENST00000483216,ENST00000483519,ENST00000484528,ENST00000485943,ENST00000496298	+	+	233476000	233567000	185	USP40	5692;1946;3744;794;1047;628;670;5616;453;348;185;590;641;2722;933;568;665
-2.87208	0.586745	7.74206e-06	5155	20.0896	272	56681	protein_coding	7	+	ENSG00000106346	ENST00000306177,ENST00000404008,ENST00000426246,ENST00000451154,ENST00000465073,ENST00000479544,ENST00000521713	+	+	6104880	6161560	520	USP42	5155;1380;3611;520;1490;4286;5017
-7.26118	-4.14266	2.27708e-07	4022	NaN	8	34931	protein_coding	12	-	ENSG00000136014	ENST00000258499,ENST00000393091,ENST00000537435,ENST00000547951,ENST00000549639,ENST00000551837,ENST00000552237,ENST00000552440		+	95516600	95551500	463	USP44	4022;3161;2499;685;677;666;463;1818
-2.52633	1.39626	2.04652e-05	7775	23.6535	719	117901	protein_coding	11	+	ENSG00000170242	ENST00000305481,ENST00000339865,ENST00000399455,ENST00000525078,ENST00000525257,ENST00000525367,ENST00000527733,ENST00000529813,ENST00000530041,ENST00000530369,ENST00000531513	+	+	11841400	11959300	434	USP47	3577;7775;7396;978;548;434;4525;3123;767;574;936
-2.96145	1.55697	1.35201e-05	4595	23.7874	475	105309	protein_coding	1	-	ENSG00000090686	ENST00000308271,ENST00000374730,ENST00000374732,ENST00000400301,ENST00000421625,ENST00000464577,ENST00000471752,ENST00000479177,ENST00000487880,ENST00000489108,ENST00000526044,ENST00000527823,ENST00000529637,ENST00000532737,ENST00000534705	+	+	21678300	21783600	443	USP48	4595;570;3037;4309;2818;2089;445;686;524;443;549;554;3228;680;566
-3.62176	-0.0764906	8.5675e-06	9034	NaN	301	105466	protein_coding	6	-	ENSG00000164663	ENST00000373006,ENST00000373010,ENST00000394253,ENST00000423567,ENST00000448078		+	41789900	41895400	480	USP49	3177;2446;9034;752;480
4.5915	6.7805	0.000349702	3181	27.9559	12286	14505	protein_coding	12	+	ENSG00000111667	ENST00000229268,ENST00000389231,ENST00000535080,ENST00000537267,ENST00000541969,ENST00000542087,ENST00000542371	+	+	6852130	6866630	438	USP5	3181;3083;534;2522;766;438;768
-7.26066	-3.48899	5.40806e-07	6072	NaN	19	82931	protein_coding	4	+	ENSG00000145390	ENST00000274030,ENST00000450251,ENST00000507597,ENST00000507906,ENST00000509769,ENST00000510737,ENST00000510852,ENST00000514305,ENST00000514665		+	119213000	119296000	503	USP53	5936;6072;503;546;4803;534;2437;504;4233
-0.591086	3.77043	8.52481e-05	6247	22.2856	2995	128416	protein_coding	10	-	ENSG00000166348	ENST00000339859,ENST00000413442,ENST00000418501,ENST00000422491,ENST00000424265,ENST00000433394,ENST00000451492,ENST00000461520,ENST00000464635,ENST00000466048,ENST00000474929,ENST00000480210,ENST00000481991,ENST00000492357,ENST00000497106,ENST00000498143,ENST00000498213	+	+	73497500	73626000	353	USP54	6247;543;4370;2777;5201;600;509;1212;531;4674;590;640;403;353;4773;4313;815
-3.0533	-0.261889	7.05894e-06	8464	NaN	248	58597	protein_coding	17	+	ENSG00000129204	ENST00000250066,ENST00000357482,ENST00000572429,ENST00000572949,ENST00000574788,ENST00000575709		+	5116440	5175030	569	USP6	7976;1947;569;7862;8464;8185
-9.11485	-5.32087	2.84635e-07	11377	20.3996	10	157809	protein_coding	10	-	ENSG00000148429	ENST00000277575,ENST00000379237,ENST00000443016,ENST00000606752,ENST00000609104,ENST00000609853	+	+	11453900	11611800	1748	USP6NL	4512;4546;2491;1823;11377;1748
-3.23627	0.505909	7.68513e-06	5412	27.381	270	72421	protein_coding	16	-	ENSG00000187555	ENST00000344836,ENST00000381886,ENST00000542333,ENST00000562051,ENST00000562615,ENST00000563043,ENST00000563085,ENST00000563961,ENST00000564117,ENST00000565455,ENST00000565883,ENST00000566004,ENST00000566131,ENST00000566224,ENST00000566273,ENST00000567113,ENST00000567329,ENST00000567692,ENST00000569230,ENST00000569448,ENST00000570256	+	+	8892090	8964510	304	USP7	5412;3587;1966;567;304;332;3194;4533;479;3554;453;559;569;503;577;448;567;313;569;698;591
-1.64425	0.598348	2.8805e-05	19026	27.1019	1012	90040	protein_coding	15	+	ENSG00000138592	ENST00000307179,ENST00000396444,ENST00000419830,ENST00000425032,ENST00000558091,ENST00000558892,ENST00000559242,ENST00000559329,ENST00000560297,ENST00000560379,ENST00000560527,ENST00000560730,ENST00000560885,ENST00000560954,ENST00000560982,ENST00000561206,ENST00000561211,ENST00000561330,ENST00000625664	+	+	50424400	50514400	410	USP8	4243;19026;2402;3559;498;616;432;1917;652;737;535;1449;525;582;410;556;609;815;1568
2.63366	2.63366	1.97536e-05	3183	NaN	694	3183	processed_pseudogene	6	+	ENSG00000214892	ENST00000494673		+	31275600	31278800	3183	USP8P1	3183
-5.68612	-2.08063	2.93174e-06	12401	24.6792	103	150945	protein_coding	X	+	ENSG00000124486	ENST00000324545,ENST00000378308,ENST00000462850,ENST00000463829,ENST00000465386,ENST00000467173,ENST00000485180,ENST00000487625	+	+	41085600	41236600	479	USP9X	12401;8371;548;666;479;669;757;581
2.55454	4.51642	0.000227537	9942	23.7363	7994	38731	protein_coding	8	-	ENSG00000175073	ENST00000310421	+	+	66628500	66667200	9942	VCPIP1	9942
1.14803	1.68567	2.02375e-05	6291	NaN	711	9132	protein_coding	1	-	ENSG00000180667	ENST00000315927,ENST00000367084		+	207044000	207053000	6265	YOD1	6265;6291
-8.43164	-6.57888	2.84635e-08	2721	20.6927	1	9828	protein_coding	1	+	ENSG00000163874	ENST00000373087,ENST00000471012,ENST00000472312,ENST00000640233	+	+	37474600	37484400	395	ZC3H12A	2684;395;593;2721
-8.66041	-5.64444	1.13854e-07	5695	NaN	4	46067	protein_coding	10	+	ENSG00000019995	ENST00000359653,ENST00000471421		+	124942000	124988000	587	ZRANB1	5695;587
-10.1869	-6.26897	2.84635e-08	2195	NaN	1	33177	protein_coding	6	-	ENSG00000153975	ENST00000368573,ENST00000368576,ENST00000471919,ENST00000485498		+	116636000	116669000	807	ZUFSP	1225;2195;1236;807

## Sheet: DUBs_simple
T: Gene name	RPKM_WTCHG_355565_log2(10^9*x/y)_Gene Length	iBAQ
ALG13	-8.24994	1
ATXN3	-4.74584	24.2571
BAP1	-1.80327	21.9661
BRCC3	-9.82558	25.4886
COPS5	-9.48188	27.2502
COPS6	-1.24889	28.2361
CYLD	-3.2907	1
EIF3F	-5.25377	1
FAM105A	-1.53465	17.8391
JOSD1	3.68277	1
JOSD2	-7.5559	20.2461
MINDY1	3.75834	1
MINDY3	-7.59157	1
MINDY4	-10.0533	1
MPND	2.08475	20.2348
MYSM1	-8.6379	17.4255
OTUB1	1.91949	28.7463
OTUD4	0.579343	1
OTUD5	-0.839206	22.3568
OTUD6B	-8.2137	25.2664
OTUD6B-AS1	-3.79621	1
OTUD7B	-1.2173	23.8309
OTULIN	3.2551	24.7381
USP52	-1.90736	22.9985
PRPF8	0.844538	28.0599
PSMD7	-5.06287	28.199
STAMBP	-3.35158	26.2466
STAMBPL1	-1.87334	21.1277
UCHL1	-7.72487	1
UCHL5	-0.355968	19.5617
USP1	-9.08969	21.9481
USP10	1.04292	27.5354
USP12	-9.05197	1
USP13	-12.2291	24.9228
USP14	4.51613	28.7065
USP15	-6.87564	24.7043
USP18	-7.59412	20.3911
USP19	-1.9044	23.7991
USP2	-6.86332	1
USP20	-9.69366	19.9959
USP21	-3.3247	1
USP22	-5.89924	24.2008
USP24	-8.89211	23.116
USP25	-12.364	19.5491
USP28	-11.4145	23.225
USP2-AS1	-10.3135	1
USP3	-5.52016	25.6443
USP30-AS1	4.1971	1
USP31	-0.975413	18.4192
USP32	-4.24162	24.7386
USP32P1	-9.30202	1
USP32P2	-5.20209	1
USP33	-5.48787	20.7262
USP34	-1.40675	22.6514
USP36	-2.35599	22.5286
USP38	-5.41696	23.2886
USP39	-4.48181	26.6439
USP3-AS1	-2.05148	1
USP4	-3.89987	23.7415
USP40	-7.00285	21.4798
USP42	-2.87208	20.0896
USP44	-7.26118	1
USP47	-2.52633	23.6535
USP48	-2.96145	23.7874
USP49	-3.62176	1
USP5	4.5915	27.9559
USP53	-7.26066	1
USP54	-0.591086	22.2856
USP6	-3.0533	1
USP6NL	-9.11485	20.3996
USP7	-3.23627	27.381
USP8	-1.64425	27.1019
USP8P1	2.63366	1
USP9X	-5.68612	24.6792
VCPIP1	2.55454	23.7363
YOD1	1.14803	1
ZC3H12A	-8.43164	20.6927
ZRANB1	-8.66041	1
ZUFSP	-10.1869	1
