# Supplementary material for: Comprehensive Landscape of Active Deubiquitinating Enzymes Profiled by Advanced Chemoproteomics
Source: Front Chem. 2019 Aug 29;7:592. doi: 10.3389/fchem.2019.00592 (PMC6727631; doi:10.3389/fchem.2019.00592)
Supplement: Supplementary file 2 [file Table_2.XLSX]

## Sheet: proteinGroups MCF7 HAUbPA High 
Protein IDs	Majority protein IDs	Peptide counts (all)	Peptide counts (razor+unique)	Peptide counts (unique)	Protein names	Gene names	Fasta headers	Number of proteins	Peptides	Razor + unique peptides	Unique peptides	Peptides MCF7 GLB HAUbPA	Peptides MCF7 GLB No Probe	Peptides MCF7 GLBN HAUbPA	Peptides MCF7 GLBN No Probe	Razor + unique peptides MCF7 GLB HAUbPA	Razor + unique peptides MCF7 GLB No Probe	Razor + unique peptides MCF7 GLBN HAUbPA	Razor + unique peptides MCF7 GLBN No Probe	Unique peptides MCF7 GLB HAUbPA	Unique peptides MCF7 GLB No Probe	Unique peptides MCF7 GLBN HAUbPA	Unique peptides MCF7 GLBN No Probe	Sequence coverage [%]	Unique + razor sequence coverage [%]	Unique sequence coverage [%]	Mol. weight [kDa]	Sequence length	Sequence lengths	Fraction average	Fraction 1	Fraction 2	Fraction 3	Fraction 4	Fraction 5	Fraction 6	Fraction 7	Fraction 8	Fraction 9	Fraction 10	Q-value	Score	Identification type MCF7 GLB HAUbPA	Identification type MCF7 GLB No Probe	Identification type MCF7 GLBN HAUbPA	Identification type MCF7 GLBN No Probe	Sequence coverage MCF7 GLB HAUbPA [%]	Sequence coverage MCF7 GLB No Probe [%]	Sequence coverage MCF7 GLBN HAUbPA [%]
A0A024QZ33;Q9H0G5	A0A024QZ33;Q9H0G5	1;1	1;1	1;1	Nuclear speckle splicing regulatory protein 1	CCDC55;NSRP1	;	2	1	1	1	1	0	0	0	1	0	0	0	1	0	0	0	3	3	3	60.441	504	504;558	8								1			0.0038735	1.3828	By MS/MS				3	0	0
A0A024QZP7;P06493;E5RIU6;A0A087WZZ9;P06493-2;F8VXD2;K7ELV5;F8VZZ0;F8VZ51;K7EJ83;E7ESI2;H0YAZ9;Q9BVE2;E7EUK8;E5RGN0;A0A087X209;A0A087WZU2;Q00526;Q96Q40-2;Q96Q40-4;Q96Q40-3;O94921-3;Q96Q40-5;Q96Q40;O94921-2;O94921;Q07002;Q07002-2;Q00536;Q00536-3;Q07002-3;Q00536-2	A0A024QZP7;P06493;E5RIU6;A0A087WZZ9;P06493-2	9;9;7;7;7;1;1;1;1;1;1;1;1;1;1;1;1;1;1;1;1;1;1;1;1;1;1;1;1;1;1;1	9;9;7;7;7;1;1;1;1;1;1;1;1;1;1;1;1;1;1;1;1;1;1;1;1;1;1;1;1;1;1;1	8;8;6;6;7;0;0;0;0;0;0;0;0;0;0;0;0;0;0;0;0;0;0;0;0;0;0;0;0;0;0;0	Cyclin-dependent kinase 1	CDC2;CDK1	;;;;	32	9	9	8	8	6	6	8	8	6	6	8	7	5	5	7	29.6	29.6	26.9	34.081	297	297;297;189;224;240;132;164;186;208;213;238;260;324;340;393;418;448;305;358;384;400;423;429;435;451;469;472;474;496;502;504;570	6.16	3	1	8	7	1	3	4	8	10	4	0	45.379	By MS/MS	By MS/MS	By MS/MS	By MS/MS	29.6	23.9	26.6
A0A024QZX5;A0A087X1N8;P35237;C9JTJ8;C9JVA8;H7BXK7;A0A1B0GU38;P50452-2;P50452	A0A024QZX5;A0A087X1N8;P35237	5;5;5;1;1;1;1;1;1	5;5;5;1;1;1;1;1;1	5;5;5;1;1;1;1;1;1	Serpin B6	SERPINB6	;;	9	5	5	5	4	2	2	2	4	2	2	2	4	2	2	2	17.1	17.1	17.1	43.024	380	380;395;376;124;164;189;259;242;374	6.62	2	1				2		4	2	2	0	9.5716	By MS/MS	By MS/MS	By MS/MS	By MS/MS	13.2	7.9	7.9
A0A024R4E5;Q00341;Q00341-2;H0Y394;H7C0A4;C9JIZ1;H7BZC3;C9J5E5;C9JZI8;H7C2D1;C9JT62;C9JHS7;C9JK79;C9JHZ8;C9JES8;C9JQ82;C9JBS3;C9JEJ8;C9JHN6;C9JMQ6	A0A024R4E5;Q00341;Q00341-2;H0Y394	31;31;28;24;10;8;8;7;5;5;4;4;4;4;4;3;3;3;3;2	31;31;28;24;10;8;8;7;5;5;4;4;4;4;4;3;3;3;3;2	31;31;28;24;10;8;8;7;5;5;4;4;4;4;4;3;3;3;3;2	Vigilin	HDLBP	;;;	20	31	31	31	29	17	1	3	29	17	1	3	29	17	1	3	26.9	26.9	26.9	141.44	1268	1268;1268;1235;973;332;224;267;221;164;308;96;126;128;141;147;53;69;79;81;46	6.49	1	4	6	5	8	6	11	14	11	5	0	121.82	By MS/MS	By MS/MS	By matching	By MS/MS	25.6	13	0.8
A0A024R4M0;P46781;B5MCT8;C9JM19;F2Z3C0;A8MXK4	A0A024R4M0;P46781;B5MCT8;C9JM19	17;17;12;12;4;4	17;17;12;12;4;4	17;17;12;12;4;4	40S ribosomal protein S9	RPS9	;;;	6	17	17	17	14	10	10	12	14	10	10	12	14	10	10	12	52.1	52.1	52.1	22.591	194	194;194;139;156;77;79	5.43	17	13	10	12	10	12	5	9	14	17	0	88.116	By MS/MS	By MS/MS	By MS/MS	By MS/MS	47.9	40.7	43.8
C9JC03;A0A024R571;Q9H4M9;C9JIJ3;C9IZH1;C9J2Z4;C9JDQ8;Q9NZN4	C9JC03;A0A024R571;Q9H4M9;C9JIJ3;C9IZH1;C9J2Z4	4;4;4;2;2;2;1;1	4;4;4;2;2;2;1;1	3;3;3;1;1;2;1;0	EH domain-containing protein 1	EHD1	;;;;;	8	4	4	3	1	1	2	4	1	1	2	4	0	0	1	3	11.2	11.2	8.8	42.737	374	374;548;534;145;148;306;162;543	7.11						3	3	2	1		0	3.039	By MS/MS	By MS/MS	By MS/MS	By MS/MS	2.4	2.4	4.8
A0A0G2JRN3;A0A024R6I7;P01009-2;P01009;P01009-3	A0A0G2JRN3;A0A024R6I7;P01009-2;P01009;P01009-3	2;2;2;2;1	2;2;2;2;1	2;2;2;2;1	Alpha-1-antitrypsin;Short peptide from AAT	SERPINA1	;;;;	5	2	2	2	1	1	1	2	1	1	1	2	1	1	1	2	6.4	6.4	6.4	40.234	359	359;418;359;418;306	5		1		2	4					1	0	2.2629	By matching	By MS/MS	By matching	By MS/MS	3.6	3.6	3.6
A0A024R7W5;A0A087X0Q1;A0A087WY31;Q7Z739	A0A024R7W5;A0A087X0Q1;A0A087WY31;Q7Z739	5;5;5;5	5;5;5;5	1;1;1;1	YTH domain-containing family protein 3	YTHDF3	;;;	4	5	5	1	5	3	1	3	5	3	1	3	1	0	1	1	6.6	6.6	2.1	58.311	534	534;583;588;585	5.55	2	2	2		2	4	5	4	1		0	14.193	By MS/MS	By MS/MS	By MS/MS	By MS/MS	6.6	3.7	2.1
A0A024RA52;P25787;H3BT36;C9JCK5	A0A024RA52;P25787	6;6;1;1	6;6;1;1	6;6;1;1	Proteasome subunit alpha type;Proteasome subunit alpha type-2	PSMA2	;	4	6	6	6	6	4	4	3	6	4	4	3	6	4	4	3	27.4	27.4	27.4	25.898	234	234;234;48;164	4.78	1	3	2	4	9	3	3	2			0	25.021	By MS/MS	By MS/MS	By MS/MS	By MS/MS	27.4	15.4	18.4
A0A024RAC6;Q14241	A0A024RAC6;Q14241	5;5	5;5	5;5	Transcription elongation factor B polypeptide 3	TCEB3	;	2	5	5	5	5	1	0	0	5	1	0	0	5	1	0	0	8	8	8	87.229	772	772;798	8.27					1		1	4	3	2	0	13.804	By MS/MS	By matching			8	1.4	0
A0A024RCR6;A0A0G2JK23;P46379-2;P46379;P46379-3;A0A0G2JL47;P46379-5;P46379-4;F6S6P2;X6REW1;A0A0G2JJM1;H0Y710;H0Y4L1;F6TC96;F6UR09;F6U1F2;F6XTU0;A0A0G2JJR8;A0A1B0GX79;F6WML8;F6VEM6;F6X9W3;F6U341	A0A024RCR6;A0A0G2JK23;P46379-2;P46379;P46379-3;A0A0G2JL47;P46379-5;P46379-4	11;11;11;11;11;7;7;6;4;4;4;3;2;2;2;2;2;2;2;2;2;2;2	11;11;11;11;11;7;7;6;4;4;4;3;2;2;2;2;2;2;2;2;2;2;2	11;11;11;11;11;7;7;6;4;4;4;3;2;2;2;2;2;2;2;2;2;2;2	Large proline-rich protein BAG6	BAT3;BAG6	;;;;;;;	23	11	11	11	9	2	2	4	9	2	2	4	9	2	2	4	11.3	11.3	11.3	118.7	1126	1126;1132;1126;1132;1162;1077;1077;903;515;742;742;226;136;158;197;206;215;232;243;244;258;259;262	6.83			2	1	3	4	4	5	3	2	0	39.298	By MS/MS	By MS/MS	By MS/MS	By MS/MS	9.2	2.4	2.8
A0A075B6F9;Q9Y314;M0R1T7;M0QX85;M0R1K2;M0R3B2	A0A075B6F9;Q9Y314;M0R1T7;M0QX85;M0R1K2;M0R3B2	2;2;1;1;1;1	2;2;1;1;1;1	2;2;1;1;1;1	Nitric oxide synthase-interacting protein	NOSIP	;;;;;	6	2	2	2	2	0	0	0	2	0	0	0	2	0	0	0	7.9	7.9	7.9	33.431	304	304;301;63;96;176;241	3.67		1		1	1						0	2.366	By MS/MS				7.9	0	0
A0A075B6L1;A0A075B6L0;A0A075B6K9;A0A075B6K8;A0A0B4J231;P0CG06;P0CG05;P0CG04;P0CF74;A0M8Q6;B9A064	A0A075B6L1;A0A075B6L0;A0A075B6K9;A0A075B6K8;A0A0B4J231;P0CG06;P0CG05;P0CG04;P0CF74;A0M8Q6;B9A064	1;1;1;1;1;1;1;1;1;1;1	1;1;1;1;1;1;1;1;1;1;1	1;1;1;1;1;1;1;1;1;1;1	Ig lambda-3 chain C regions;Ig lambda-2 chain C regions;Ig lambda-1 chain C regions;Ig lambda-6 chain C region;Ig lambda-7 chain C region;Immunoglobulin lambda-like polypeptide 5	IGLC7;IGLC3;IGLC2;IGLC1;IGLL5;IGLC6	;;;;;;;;;;	11	1	1	1	0	0	0	1	0	0	0	1	0	0	0	1	14.2	14.2	14.2	11.196	106	106;106;106;106;215;106;106;106;106;106;214	2.5		1	1								0	7.014				By MS/MS	0	0	0
A0A087X0Q4;A0A075B6P5;A0A087WW87;P01615;P01614;A0A075B6S6;P06310	A0A087X0Q4;A0A075B6P5;A0A087WW87;P01615;P01614;A0A075B6S6;P06310	2;2;2;2;2;1;1	2;2;2;2;2;1;1	1;1;1;1;1;0;0	Ig kappa chain V-II region FR;Ig kappa chain V-II region Cum;Ig kappa chain V-II region RPMI 6410	IGKV2-40;IGKV2D-28;IGKV2D-30	;;;;;;	7	2	2	1	1	1	1	1	1	1	1	1	0	0	0	1	19.2	19.2	19.2	11.434	104	104;120;121;120;121;120;120	7.75							1	3			0	5.6849	By matching	By MS/MS	By MS/MS	By MS/MS	12.5	12.5	12.5
A0A075B6Q3;Q5H9F3-3	A0A075B6Q3;Q5H9F3-3	1;1	1;1	1;1		BCORL1	;	2	1	1	1	1	0	0	0	1	0	0	0	1	0	0	0	1	1	1	150.6	1385	1385;1785	4				1							0.0046397	1.2007	By MS/MS				1	0	0
A0A0A0MRZ7;A0A075B6S2	A0A0A0MRZ7;A0A075B6S2	2;2	1;1	1;1		IGKV2D-26;IGKV2D-29	;	2	2	1	1	1	1	2	1	0	0	1	1	0	0	1	1	16.7	16.7	16.7	13.297	120	120;120	3.67	2								1		0.0016886	1.6178	By matching	By matching	By MS/MS	By MS/MS	10.8	10.8	16.7
A0A075B730;A0A087X1U6	A0A075B730;A0A087X1U6	48;48	44;44	5;5		EPPK1	;	2	48	44	5	42	24	12	15	39	22	10	12	4	2	3	1	22.6	19	1.6	553.12	5063	5063;5088	5.61	6	14	17	18	14	7	14	14	14	13	0	215.39	By MS/MS	By MS/MS	By MS/MS	By MS/MS	15.8	10.1	8.7
A0A075B746;P82921	A0A075B746;P82921	3;3	3;3	3;3	28S ribosomal protein S21, mitochondrial	MRPS21	;	2	3	3	3	1	1	3	2	1	1	3	2	1	1	3	2	39.1	39.1	39.1	10.688	87	87;87	4.64		3	3			1	2	2			0	7.975	By MS/MS	By matching	By MS/MS	By MS/MS	16.1	16.1	39.1
A0A075B784;Q9P275;Q9P275-2;K7EJI3;U3KQ92;K7ERC1;K7ELT3;K7EQS0;K7EPT1;K7ELR5;Q8IXW9;E9PEW0	A0A075B784;Q9P275;Q9P275-2;K7EJI3;U3KQ92;K7ERC1;K7ELT3;K7EQS0;K7EPT1;K7ELR5;Q8IXW9;E9PEW0	2;2;2;1;1;1;1;1;1;1;1;1	2;2;2;1;1;1;1;1;1;1;1;1	2;2;2;1;1;1;1;1;1;1;1;1	Ubiquitin carboxyl-terminal hydrolase;Ubiquitin carboxyl-terminal hydrolase 36	USP36	;;;;;;;;;;;	12	2	2	2	1	0	2	0	1	0	2	0	1	0	2	0	3.4	3.4	3.4	104.39	961	961;1121;1123;52;61;66;80;159;179;234;285;548	4			1	1	1						0.00071839	1.9491	By MS/MS		By MS/MS		1.6	0	3.4
A0A087WY75;A0A075B7F8;Q96HA1-2;A8CG34-2;Q96HA1-3;A8CG34;Q96HA1	A0A087WY75;A0A075B7F8;Q96HA1-2;A8CG34-2;Q96HA1-3;A8CG34;Q96HA1	1;1;1;1;1;1;1	1;1;1;1;1;1;1	1;1;1;1;1;1;1	Nuclear envelope pore membrane protein POM 121;Nuclear envelope pore membrane protein POM 121C	POM121C;POM121	;;;;;;	7	1	1	1	0	0	1	0	0	0	1	0	0	0	1	0	2.4	2.4	2.4	99.135	987	987;1229;984;987;999;1229;1249	6						1					0.0060938	1.1319			By MS/MS		0	0	2.4
F8W099;F8W606;G8JLQ3;A0A087WSV2;F8W036;F8VP73;P78537-2;P78537	F8W099;F8W606;G8JLQ3;A0A087WSV2;F8W036;F8VP73;P78537-2;P78537	1;1;1;1;1;1;1;1	1;1;1;1;1;1;1;1	1;1;1;1;1;1;1;1	Biogenesis of lysosome-related organelles complex 1 subunit 1	BLOC1S1	;;;;;;;	8	1	1	1	1	0	0	0	1	0	0	0	1	0	0	0	25	25	25	5.1329	44	44;64;75;114;122;142;125;153	10										1	0.00416	1.3441	By MS/MS				25	0	0
E9PIR7;F8W809;A0A087WSW9;A0A182DWI3;A0A087WSY9;Q16881-5;Q16881-2;Q16881-4;Q16881-3;Q16881-6;Q16881;E9PKD3;E2QRB9;Q16881-7;E9PQI3;E9PLT3;E9PKI4;A0A0B4J225;E9PIZ5	E9PIR7;F8W809;A0A087WSW9;A0A182DWI3;A0A087WSY9;Q16881-5;Q16881-2;Q16881-4;Q16881-3;Q16881-6;Q16881;E9PKD3;E2QRB9;Q16881-7	4;4;4;4;4;4;4;4;4;4;4;3;3;3;1;1;1;1;1	4;4;4;4;4;4;4;4;4;4;4;3;3;3;1;1;1;1;1	4;4;4;4;4;4;4;4;4;4;4;3;3;3;1;1;1;1;1	Thioredoxin reductase 1, cytoplasmic	TXNRD1	;;;;;;;;;;;;;	19	4	4	4	2	2	1	2	2	2	1	2	2	2	1	2	11.8	11.8	11.8	53.166	482	482;498;548;568;648;499;543;551;598;614;649;175;460;461;53;70;72;103;139	6.18		2	1		1	1	3		1	2	0	3.9648	By MS/MS	By MS/MS	By MS/MS	By MS/MS	5.2	6.6	3.1
H0Y8I3;H0Y987;A0A087WT27;J3KN95;O95394;O95394-3;O95394-4	H0Y8I3;H0Y987;A0A087WT27;J3KN95;O95394;O95394-3;O95394-4	4;4;4;4;4;4;4	4;4;4;4;4;4;4	4;4;4;4;4;4;4	Phosphoacetylglucosamine mutase	PGM3	;;;;;;	7	4	4	4	1	0	1	4	1	0	1	4	1	0	1	4	35.4	35.4	35.4	12.315	113	113;197;441;461;542;566;570	4.5	1			2	4		1				0	5.0418	By matching		By matching	By MS/MS	11.5	0	11.5
A0A087WT34;A0A087X1H1;A0A0A0MTS6;K7EIE8;O95983-2;O95983;J3KSA7	A0A087WT34;A0A087X1H1;A0A0A0MTS6;K7EIE8;O95983-2;O95983;J3KSA7	2;2;2;2;2;2;1	2;2;2;2;2;2;1	1;1;1;1;1;1;0	Methyl-CpG-binding domain protein 3	MBD3;MBD2	;;;;;;	7	2	2	1	2	0	1	0	2	0	1	0	1	0	1	0	18.5	18.5	9.2	14.46	130	130;147;185;235;259;291;72	8.25					1				2	1	0	2.5652	By MS/MS		By matching		18.5	0	9.2
A0A087WT44;P30519-2;P30519;I3L159;I3L1F5;I3L276;I3L1Y2;I3L4P8;A0A1B0GXH0;I3L463	A0A087WT44;P30519-2;P30519;I3L159;I3L1F5	5;5;5;4;4;2;2;2;2;2	5;5;5;4;4;2;2;2;2;2	5;5;5;4;4;2;2;2;2;2	Heme oxygenase 2	HMOX2	;;;;	10	5	5	5	0	0	5	5	0	0	5	5	0	0	5	5	15.7	15.7	15.7	41.669	370	370;287;316;229;238;110;110;130;131;132	8.13	2						3	3	10	5	0	13.272			By MS/MS	By MS/MS	0	0	15.7
A0A087WTA5;E7ERK9;Q9UI10-3;Q9UI10;Q9UI10-2;A0A087WW69;H7C2L8;F8W8L6	A0A087WTA5;E7ERK9;Q9UI10-3;Q9UI10;Q9UI10-2;A0A087WW69	5;5;5;5;5;3;2;2	5;5;5;5;5;3;2;2	5;5;5;5;5;3;2;2	Translation initiation factor eIF-2B subunit delta	EIF2B4	;;;;;	8	5	5	5	4	1	1	2	4	1	1	2	4	1	1	2	12.5	12.5	12.5	57.495	520	520;544;522;523;543;228;194;235	3.77	2	2	2	2	2	2	1				0	26.075	By MS/MS	By matching	By MS/MS	By MS/MS	10.2	3.1	2.1
A0A087WTA8;P08123	A0A087WTA8;P08123	8;8	8;8	8;8	Collagen alpha-2(I) chain	COL1A2	;	2	8	8	8	4	4	5	7	4	4	5	7	4	4	5	7	4.2	4.2	4.2	129.15	1364	1364;1366	6.06	2	3	4	2	3	4	3	1	2	8	0	133.62	By MS/MS	By MS/MS	By MS/MS	By MS/MS	2.8	2.2	3.4
A0A087WZ65;A0A087WTF3;Q12955-6;Q12955-7;Q12955-5;Q12955-4;Q12955	A0A087WZ65;A0A087WTF3;Q12955-6;Q12955-7;Q12955-5;Q12955-4;Q12955	2;2;2;2;2;2;2	2;2;2;2;2;2;2	2;2;2;2;2;2;2	Ankyrin-3	ANK3	;;;;;;	7	2	2	2	2	1	2	2	2	1	2	2	2	1	2	2	2.8	2.8	2.8	108.6	973	973;1643;1001;1465;1861;1868;4377	7.71						2		4		1	0	2.0431	By MS/MS	By matching	By MS/MS	By MS/MS	2.8	1.5	2.8
A0A087WTP3;Q92945;M0QYH3;M0QXW7;M0R3J3;M0QYG1;M0R0C6	A0A087WTP3;Q92945	28;28;7;5;3;1;1	28;28;7;5;3;1;1	9;9;1;1;3;1;1	Far upstream element-binding protein 2	KHSRP	;	7	28	28	9	23	14	11	13	23	14	11	13	7	5	2	5	41.2	41.2	18.8	73.027	711	711;711;169;116;269;114;176	6.01	5	15	19	11	10	7	10	15	21	18	0	323.31	By MS/MS	By MS/MS	By MS/MS	By MS/MS	36.8	25.5	21.4
A0A087WTQ7;A0A087WV56;A0A087WW71;A0A087X0X5;Q92466-3;Q92466-2;Q92466-5;Q92466-4;Q92466	A0A087WTQ7;A0A087WV56;A0A087WW71;A0A087X0X5;Q92466-3;Q92466-2;Q92466-5;Q92466-4;Q92466	1;1;1;1;1;1;1;1;1	1;1;1;1;1;1;1;1;1	1;1;1;1;1;1;1;1;1	DNA damage-binding protein 2	DDB2	;;;;;;;;	9	1	1	1	1	0	0	0	1	0	0	0	1	0	0	0	9.9	9.9	9.9	10.593	91	91;93;162;227;156;238;244;363;427	8.5								1	1		0	37.813	By MS/MS				9.9	0	0
A0A096LNJ4;A0A087WX43;D6RE84;A0A096LP10;A0A087WTT9;A0A1B0GVW6;Q9NP73-2;Q9NP73-3;Q9NP73	A0A096LNJ4;A0A087WX43;D6RE84;A0A096LP10;A0A087WTT9;A0A1B0GVW6;Q9NP73-2;Q9NP73-3;Q9NP73	1;1;1;1;1;1;1;1;1	1;1;1;1;1;1;1;1;1	1;1;1;1;1;1;1;1;1	Putative bifunctional UDP-N-acetylglucosamine transferase and deubiquitinase ALG13	ALG13	;;;;;;;;	9	1	1	1	1	0	1	1	1	0	1	1	1	0	1	1	8.3	8.3	8.3	14.767	132	132;133;159;162;171;296;165;1059;1137	8.33								2	1		0.003881	1.3947	By MS/MS		By MS/MS	By matching	8.3	0	8.3
A0A087WTU3;Q9Y6I9	A0A087WTU3;Q9Y6I9	3;3	3;3	3;3	Testis-expressed sequence 264 protein	TEX264	;	2	3	3	3	0	0	3	3	0	0	3	3	0	0	3	3	16.3	16.3	16.3	25.966	239	239;313	4.2	4	2						2	2		0	3.1715			By MS/MS	By MS/MS	0	0	16.3
H7C1D9;A0A087WV20;A0A087WTU9;A0A087WZY3;Q8TCU4-3;Q8TCU4-2;Q8TCU4	H7C1D9;A0A087WV20;A0A087WTU9;A0A087WZY3;Q8TCU4-3;Q8TCU4-2;Q8TCU4	2;2;2;2;2;2;2	2;2;2;2;2;2;2	2;2;2;2;2;2;2	Alstrom syndrome protein 1	ALMS1	;;;;;;	7	2	2	2	1	0	0	1	1	0	0	1	1	0	0	1	2.2	2.2	2.2	112.94	1023	1023;3859;4126;4168;3858;4120;4167	5.44			2	2	1	1	1	1	1		1	-2	By MS/MS			By MS/MS	1.2	0	0
A0A087WTV6;Q96C36;J3KR12;A0A087WX69;A0A087WZF0;A0A087WZR9	A0A087WTV6;Q96C36;J3KR12	3;3;2;1;1;1	3;3;2;1;1;1	3;3;2;1;1;1	Pyrroline-5-carboxylate reductase 2	PYCR2	;;	6	3	3	3	1	0	2	2	1	0	2	2	1	0	2	2	19.1	19.1	19.1	25.868	246	246;320;359;87;157;319	4.75			2	2	2		2				0	8.843	By MS/MS		By MS/MS	By MS/MS	9.3	0	16.3
A0A087WWG9;A0A087WVR3;A0A087WTW0;Q96T88;Q96T88-2	A0A087WWG9;A0A087WVR3;A0A087WTW0;Q96T88;Q96T88-2	1;1;1;1;1	1;1;1;1;1	1;1;1;1;1	E3 ubiquitin-protein ligase UHRF1	UHRF1	;;;;	5	1	1	1	1	0	0	0	1	0	0	0	1	0	0	0	3	3	3	55.078	496	496;806;857;793;806	10										1	0.0010359	1.7538	By MS/MS				3	0	0
A0A087WU08;A0A0C4DGL8;J3QLC9;J3QR68;H0Y300;P00738-2;P00738;H3BS21	A0A087WU08;A0A0C4DGL8;J3QLC9;J3QR68;H0Y300;P00738-2;P00738;H3BS21	2;2;2;2;2;2;2;1	2;2;2;2;2;2;2;1	2;2;2;2;2;2;2;1	Haptoglobin;Haptoglobin alpha chain;Haptoglobin beta chain	HP	;;;;;;;	8	2	2	2	1	0	0	2	1	0	0	2	1	0	0	2	7.1	7.1	7.1	31.408	281	281;347;365;404;442;347;406;222	8							2			1	0.0013643	1.6885	By matching			By MS/MS	3.6	0	0
A0A087WU28;A0A0B4J2C1;Q4U2R6;M0R176	A0A087WU28;A0A0B4J2C1;Q4U2R6;M0R176	3;3;3;2	3;3;3;2	3;3;3;2	39S ribosomal protein L51, mitochondrial	MRPL51	;;;	4	3	3	3	0	0	3	2	0	0	3	2	0	0	3	2	30.1	30.1	30.1	8.8403	73	73;76;128;32	8.07						3	2	2	5	2	0	5.0939			By MS/MS	By MS/MS	0	0	30.1
A0A087WU53;Q9H0U3	A0A087WU53;Q9H0U3	3;3	3;3	3;3	Magnesium transporter protein 1	MAGT1	;	2	3	3	3	1	0	3	2	1	0	3	2	1	0	3	2	8.2	8.2	8.2	41.531	367	367;335	4.67	1	2	1	1			2	2			0	4.1205	By matching		By MS/MS	By MS/MS	2.7	0	8.2
A0A087WU64;A6NMQ1;P09884	A0A087WU64;A6NMQ1;P09884	2;2;2	2;2;2	2;2;2	DNA polymerase;DNA polymerase alpha catalytic subunit	POLA1	;;	3	2	2	2	2	1	0	0	2	1	0	0	2	1	0	0	2.9	2.9	2.9	165.77	1461	1461;1468;1462	5.25				2	1			1			0	42.568	By MS/MS	By matching			2.9	1.4	0
A0A087WU65;Q9NRW7;A0A1B0GXI6;Q9NRW7-2;B7Z7G7	A0A087WU65;Q9NRW7;A0A1B0GXI6;Q9NRW7-2	3;3;2;2;1	3;3;2;2;1	3;3;2;2;1	Vacuolar protein sorting-associated protein 45	VPS45	;;;	5	3	3	3	0	0	3	2	0	0	3	2	0	0	3	2	6.9	6.9	6.9	50.736	447	447;570;315;538;198	4		2			2	1					0.0072508	1.0912			By MS/MS	By matching	0	0	6.9
A0A087WU81;D6RHZ6;P00325-2;P07327;P00326;P00325	A0A087WU81;D6RHZ6;P00325-2;P07327;P00326;P00325	1;1;1;1;1;1	1;1;1;1;1;1	1;1;1;1;1;1	Alcohol dehydrogenase 1B;Alcohol dehydrogenase 1A;Alcohol dehydrogenase 1C	ADH1C;ADH1B;ADH1A	;;;;;	6	1	1	1	1	1	1	1	1	1	1	1	1	1	1	1	6.8	6.8	6.8	19.795	192	192;335;335;375;375;375	5.25				2	2	4					0	5.9478	By MS/MS	By matching	By MS/MS	By MS/MS	6.8	6.8	6.8
A0A087WUC6;Q15005;E9PL01;E9PI68;E9PRB9;H0YE04	A0A087WUC6;Q15005;E9PL01;E9PI68;E9PRB9	9;9;8;8;6;2	9;9;8;8;6;2	9;9;8;8;6;2	Signal peptidase complex subunit 2	SPCS2	;;;;	6	9	9	9	1	0	6	9	1	0	6	9	1	0	6	9	39.2	39.2	39.2	25.09	227	227;226;157;257;87;166	4.81	2	2	6	3	2	3	4	3	1		0	12.227	By matching		By MS/MS	By MS/MS	3.5	0	22.9
A0A087WUF6;P09038-2;P09038-3;P09038-1;P09038	A0A087WUF6;P09038-2;P09038-3;P09038-1;P09038	1;1;1;1;1	1;1;1;1;1	1;1;1;1;1	Fibroblast growth factor;Fibroblast growth factor 2	FGF2	;;;;	5	1	1	1	0	0	1	1	0	0	1	1	0	0	1	1	4.2	4.2	4.2	30.752	288	288;155;196;210;288	2.25	1	1	2								0.0052195	1.1705			By matching	By MS/MS	0	0	4.2
A0A087WUK2;O14979;O14979-3;O14979-2	A0A087WUK2;O14979;O14979-3;O14979-2	8;8;7;7	8;8;7;7	8;8;7;7	Heterogeneous nuclear ribonucleoprotein D-like	HNRNPDL	;;;	4	8	8	8	0	1	6	8	0	1	6	8	0	1	6	8	24.5	24.5	24.5	40.04	363	363;420;244;301	5.65	3	1	3	6	7	3	4	3	4	3	0	75.581		By matching	By MS/MS	By MS/MS	0	4.4	19
A0A087WUL2;P49720	A0A087WUL2;P49720	1;1	1;1	1;1	Proteasome subunit beta type-3	PSMB3	;	2	1	1	1	1	1	1	1	1	1	1	1	1	1	1	1	11	11	11	16.161	145	145;205	8.2		1							1	3	0.0092043	1.0101	By MS/MS	By MS/MS	By MS/MS	By MS/MS	11	11	11
A0A087X1F5;A0A087WYV9;A0A087WUM0;P57105	A0A087X1F5;A0A087WYV9;A0A087WUM0;P57105	2;2;2;2	2;2;2;2	2;2;2;2	Synaptojanin-2-binding protein	SYNJ2BP-COX16;SYNJ2BP	;;;	4	2	2	2	0	0	1	2	0	0	1	2	0	0	1	2	18.4	18.4	18.4	17.188	152	152;182;186;145	5.5				2	1				1		0	2.8875			By MS/MS	By MS/MS	0	0	10.5
E7ETK0;A0A087WUS0;P62847-2;P62847-3;P62847;P62847-4	E7ETK0;A0A087WUS0;P62847-2;P62847-3;P62847;P62847-4	4;4;4;4;4;4	4;4;4;4;4;4	4;4;4;4;4;4	40S ribosomal protein S24	RPS24	;;;;;	6	4	4	4	4	3	3	3	4	3	3	3	4	3	3	3	29	29	29	15.197	131	131;132;130;132;133;289	4.95	7	4	6	6	3			2	5	6	0	15.975	By MS/MS	By MS/MS	By MS/MS	By MS/MS	29	20.6	20.6
A0A087WUT6;O60841	A0A087WUT6;O60841	8;8	8;8	8;8	Eukaryotic translation initiation factor 5B	EIF5B	;	2	8	8	8	6	3	3	2	6	3	3	2	6	3	3	2	10.6	10.6	10.6	138.68	1220	1220;1220	7.05	2	1			2	3	3	1	3	6	0	32.43	By MS/MS	By MS/MS	By MS/MS	By MS/MS	8	4	4
A0A087WUV8;P35613-3;P35613-4;P35613-2;P35613;A0A087X2B5;R4GMX5;I3L192	A0A087WUV8;P35613-3;P35613-4;P35613-2;P35613;A0A087X2B5	4;4;4;4;4;3;1;1	4;4;4;4;4;3;1;1	4;4;4;4;4;3;1;1	Basigin	BSG	;;;;;	8	4	4	4	0	0	4	3	0	0	4	3	0	0	4	3	29.1	29.1	29.1	20.542	189	189;176;205;269;385;221;84;160	5.82			2	2	3			2	1	1	0	23.807			By MS/MS	By MS/MS	0	0	29.1
A0A087WV30;C9JN51;A0A087X0G7;A0A087WUW6;A0A087X1B1;Q9Y6K9;Q9Y6K9-2;C9JH59;C9J2V2;Q9Y6K9-3	A0A087WV30;C9JN51;A0A087X0G7;A0A087WUW6;A0A087X1B1;Q9Y6K9;Q9Y6K9-2;C9JH59;C9J2V2;Q9Y6K9-3	2;2;2;2;2;2;2;1;1;1	2;2;2;2;2;2;2;1;1;1	2;2;2;2;2;2;2;1;1;1	NF-kappa-B essential modulator	IKBKG	;;;;;;;;;	10	2	2	2	2	0	0	0	2	0	0	0	2	0	0	0	23.5	23.5	23.5	12.981	115	115;250;411;412;418;419;487;172;195;320	7.5					1	1			1	1	0.0016898	1.6185	By MS/MS				23.5	0	0
A0A087WUY5;Q9Y5X3;Q5QPE5	A0A087WUY5;Q9Y5X3;Q5QPE5	2;2;1	2;2;1	2;2;1	Sorting nexin-5	SNX5	;;	3	2	2	2	1	0	2	2	1	0	2	2	1	0	2	2	14.1	14.1	14.1	19.617	170	170;404;269	2.8	2	1			2						0	5.5378	By MS/MS		By MS/MS	By MS/MS	5.9	0	14.1
A0A0U1RR46;A0A0X1KG69;A0A087WUZ6;Q8NI35-4;Q8NI35-3;Q8NI35-2;Q8NI35	A0A0U1RR46;A0A0X1KG69;A0A087WUZ6;Q8NI35-4;Q8NI35-3;Q8NI35-2;Q8NI35	1;1;1;1;1;1;1	1;1;1;1;1;1;1	1;1;1;1;1;1;1	InaD-like protein	INADL	;;;;;;	7	1	1	1	0	0	1	1	0	0	1	1	0	0	1	1	1.8	1.8	1.8	74.564	683	683;1181;1182;1524;1552;1582;1801	5					2						0.0069592	1.0958			By MS/MS	By MS/MS	0	0	1.8
A0A0D9SEI7;A0A087WV05;Q99417	A0A0D9SEI7;A0A087WV05;Q99417	1;1;1	1;1;1	1;1;1	C-Myc-binding protein	MYCBP	;;	3	1	1	1	0	0	1	1	0	0	1	1	0	0	1	1	16.1	16.1	16.1	6.5333	56	56;110;103	6						2					0.0058104	1.1523			By MS/MS	By MS/MS	0	0	16.1
A0A087WV57;A0A087WYS3;H7C4X9;A0A087WVZ6;Q9ULU4-4;Q9ULU4-3;Q9ULU4-6;Q9ULU4-17;Q9ULU4-23;Q9ULU4-8;Q9ULU4-21;Q9ULU4-14;Q9ULU4-12;Q9ULU4-22;Q9ULU4-16;Q9ULU4-9;Q9ULU4-5;Q9ULU4-20;Q9ULU4;Q9ULU4-13;Q9ULU4-10;Q9ULU4-11;Q9ULU4-7;Q9ULU4-19	A0A087WV57;A0A087WYS3;H7C4X9;A0A087WVZ6;Q9ULU4-4;Q9ULU4-3;Q9ULU4-6;Q9ULU4-17;Q9ULU4-23;Q9ULU4-8;Q9ULU4-21;Q9ULU4-14;Q9ULU4-12;Q9ULU4-22;Q9ULU4-16;Q9ULU4-9;Q9ULU4-5;Q9ULU4-20;Q9ULU4;Q9ULU4-13;Q9ULU4-10;Q9ULU4-11;Q9ULU4-7;Q9ULU4-19	1;1;1;1;1;1;1;1;1;1;1;1;1;1;1;1;1;1;1;1;1;1;1;1	1;1;1;1;1;1;1;1;1;1;1;1;1;1;1;1;1;1;1;1;1;1;1;1	1;1;1;1;1;1;1;1;1;1;1;1;1;1;1;1;1;1;1;1;1;1;1;1	Protein kinase C-binding protein 1	ZMYND8	;;;;;;;;;;;;;;;;;;;;;;;	24	1	1	1	0	0	1	1	0	0	1	1	0	0	1	1	3.3	3.3	3.3	85.629	767	767;1087;1095;1136;764;995;1023;1054;1105;1107;1115;1135;1160;1161;1163;1168;1181;1186;1186;1188;1206;1214;1234;1241	5					2						0	2.5261			By MS/MS	By MS/MS	0	0	3.3
A0A087WVA8;Q8IWB9;Q8IWB9-2;J3KRZ8	A0A087WVA8;Q8IWB9;Q8IWB9-2;J3KRZ8	2;2;2;1	2;2;2;1	2;2;2;1	Testis-expressed sequence 2 protein	TEX2	;;;	4	2	2	2	0	0	2	0	0	0	2	0	0	0	2	0	2	2	2	125.38	1127	1127;1127;1134;626	3			2								0.001376	1.7378			By MS/MS		0	0	2
A0A087WY94;A0A087WVD7;Q9Y3D8;Q9Y3D8-2	A0A087WY94;A0A087WVD7;Q9Y3D8;Q9Y3D8-2	3;3;3;2	3;3;3;2	3;3;3;2	Adenylate kinase isoenzyme 6	TAF9;AK6	;;;	4	3	3	3	3	2	2	1	3	2	2	1	3	2	2	1	74.5	74.5	74.5	4.9969	47	47;109;172;169	5.5		1	5		1	1			2	2	0	4.4448	By MS/MS	By MS/MS	By MS/MS	By MS/MS	74.5	53.2	53.2
A0A087WVI0;E9PBL8;Q8WTW3;J3QKY9;J3QLT5;J3KSY3	A0A087WVI0;E9PBL8;Q8WTW3	5;5;5;2;2;1	5;5;5;2;2;1	5;5;5;2;2;1	Conserved oligomeric Golgi complex subunit 1	COG1	;;	6	5	5	5	5	1	1	0	5	1	1	0	5	1	1	0	7	7	7	104.79	940	940;962;980;102;126;26	4.56			4	3			1			1	0	4.6375	By MS/MS	By matching	By matching		7	1.3	1.1
A6ZIE4;A6ZIE3;A0A087WVJ0;B1AVQ7;A0A087X0L2;A0A0A0MRB3;A0A0A0MSH4;A0A0C4DGW3;A0A087X2A4;A0A087WWM1;P15941-12;P15941-16;P15941-9;P15941-10;P15941-15;P15941-6;P15941-7;P15941-17;P15941-11;P15941-8;P15941-4;P15941-3;P15941;P15941-2	A6ZIE4;A6ZIE3;A0A087WVJ0;B1AVQ7;A0A087X0L2;A0A0A0MRB3;A0A0A0MSH4;A0A0C4DGW3;A0A087X2A4;A0A087WWM1;P15941-12;P15941-16;P15941-9;P15941-10;P15941-15;P15941-6;P15941-7;P15941-17;P15941-11;P15941-8;P15941-4;P15941-3;P15941;P15941-2	1;1;1;1;1;1;1;1;1;1;1;1;1;1;1;1;1;1;1;1;1;1;1;1	1;1;1;1;1;1;1;1;1;1;1;1;1;1;1;1;1;1;1;1;1;1;1;1	1;1;1;1;1;1;1;1;1;1;1;1;1;1;1;1;1;1;1;1;1;1;1;1	Mucin-1;Mucin-1 subunit alpha;Mucin-1 subunit beta	MUC1	;;;;;;;;;;;;;;;;;;;;;;;	24	1	1	1	0	0	1	1	0	0	1	1	0	0	1	1	5.8	5.8	5.8	20.036	189	189;213;228;229;239;241;268;475;484;1262;159;166;168;203;224;230;255;259;264;273;1243;1252;1255;1264	9.5									2	2	0	3.1478			By MS/MS	By MS/MS	0	0	5.8
A0A087WVM4;B7ZM99;Q6UB35;Q4VXM1;Q4VXM0;H0Y327;Q6UB35-2	A0A087WVM4;B7ZM99;Q6UB35	4;4;4;1;1;1;1	3;3;3;1;1;1;1	3;3;3;1;1;1;1	Monofunctional C1-tetrahydrofolate synthase, mitochondrial	MTHFD1L	;;	7	4	3	3	3	2	3	3	2	1	2	2	2	1	2	2	4.5	3.4	3.4	99.31	913	913;979;978;57;92;332;275	7.62					1		3	1	3		0	2.4858	By MS/MS	By matching	By MS/MS	By MS/MS	3.4	2.1	3.4
E9PMD5;E9PI38;E9PQS6;E9PKV4;A0A087WVP0;Q2TAM5;E9PKH5;A0A087X0W8;Q04206-2;Q04206-3;Q04206-4;Q04206;E9PM47;E9PNK5;E9PJR1;E9PRX2;E9PN69;E9PNV4	E9PMD5;E9PI38;E9PQS6;E9PKV4;A0A087WVP0;Q2TAM5;E9PKH5;A0A087X0W8;Q04206-2;Q04206-3;Q04206-4;Q04206;E9PM47;E9PNK5;E9PJR1;E9PRX2;E9PN69;E9PNV4	2;2;2;2;2;2;2;2;2;2;2;2;1;1;1;1;1;1	2;2;2;2;2;2;2;2;2;2;2;2;1;1;1;1;1;1	2;2;2;2;2;2;2;2;2;2;2;2;1;1;1;1;1;1	Transcription factor p65	RELA	;;;;;;;;;;;;;;;;;	18	2	2	2	2	2	0	0	2	2	0	0	2	2	0	0	13	13	13	17.868	161	161;185;208;237;246;377;418;448;537;541;548;551;64;85;89;95;134;153	2.83		2	3	1							0	5.416	By MS/MS	By matching			13	13	0
A0A087WVQ6;Q00610-2;Q00610;J3KS13;P53675-2;P53675;A0A087WX41;K7EJJ5;J3KSQ2;J3QL20;J3KRF5;F5H5N6;A0A087WV74;A0A087WXH4	A0A087WVQ6;Q00610-2;Q00610	48;48;48;17;13;13;12;7;5;3;3;1;1;1	48;48;48;17;13;13;12;7;5;3;3;1;1;1	48;48;48;17;13;13;12;7;5;3;3;1;1;1	Clathrin heavy chain;Clathrin heavy chain 1	CLTC	;;	14	48	48	48	33	25	30	44	33	25	30	44	33	25	30	44	30.4	30.4	30.4	192.06	1679	1679;1639;1675;612;1583;1640;1260;222;122;97;131;169;369;463	5.77	32	25	33	19	19	29	35	38	40	29	0	323.31	By MS/MS	By MS/MS	By MS/MS	By MS/MS	21.4	18.7	20.4
F8W7S5;A0A087WVV2;A0A0A0MRV0;Q9P2E9-3;Q9P2E9-2;Q9P2E9;H0YDJ4;H9KV85;E9PN67;C9J066;Q8N4C6-6;Q8N4C6-11;Q8N4C6-4;Q8N4C6-9;Q8N4C6-2;Q8N4C6;Q8N4C6-5;Q8N4C6-10;Q8N4C6-7	F8W7S5;A0A087WVV2;A0A0A0MRV0;Q9P2E9-3;Q9P2E9-2;Q9P2E9	3;3;3;3;3;3;1;1;1;1;1;1;1;1;1;1;1;1;1	3;3;3;3;3;3;1;1;1;1;1;1;1;1;1;1;1;1;1	3;3;3;3;3;3;1;1;1;1;1;1;1;1;1;1;1;1;1	Ribosome-binding protein 1	RRBP1	;;;;;	19	3	3	3	0	0	2	2	0	0	2	2	0	0	2	2	5.1	5.1	5.1	84.325	751	751;934;1410;977;1407;1410;1537;1581;1989;2046;1275;1377;2029;2052;2073;2090;2096;2116;2133	3.4	1		1	2	1						0	16.518			By MS/MS	By MS/MS	0	0	2.9
A0A087WWX0;A0A087WVZ9;A0A0A0MQR7;P19388;A0A087WVN5	A0A087WWX0;A0A087WVZ9;A0A0A0MQR7;P19388;A0A087WVN5	4;4;4;4;2	4;4;4;4;2	4;4;4;4;2	DNA-directed RNA polymerases I, II, and III subunit RPABC1	POLR2E	;;;;	5	4	4	4	4	3	2	3	4	3	2	3	4	3	2	3	29.9	29.9	29.9	15.421	134	134;184;204;210;83	5.47	2	3	1	5	1			1		6	0	9.9261	By MS/MS	By MS/MS	By MS/MS	By MS/MS	29.9	23.9	17.2
A0A087WW66;Q99460-2;Q99460;H7BZR6;H7C378;C9J9M4	A0A087WW66;Q99460-2;Q99460	12;12;12;2;2;1	12;12;12;2;2;1	12;12;12;2;2;1	26S proteasome non-ATPase regulatory subunit 1	PSMD1	;;	6	12	12	12	6	3	12	8	6	3	12	8	6	3	12	8	14	14	14	105.85	953	953;922;953;164;192;203	5.71			3	8	9	8	8	5		1	0	17.378	By MS/MS	By MS/MS	By MS/MS	By MS/MS	7.7	3.1	14
A0A087WW78;A0A087WW82;U3KPV2;E9PKY3;B7ZAQ6-2;B7ZAQ6-3;P0CG08;B7ZAQ6	A0A087WW78;A0A087WW82;U3KPV2;E9PKY3;B7ZAQ6-2;B7ZAQ6-3;P0CG08;B7ZAQ6	1;1;1;1;1;1;1;1	1;1;1;1;1;1;1;1	1;1;1;1;1;1;1;1	Golgi pH regulator A;Golgi pH regulator B	GPR89B;GPR89A	;;;;;;;	8	1	1	1	0	0	1	1	0	0	1	1	0	0	1	1	14	14	14	10.621	93	93;128;216;229;335;430;455;455	5					2						0.0099328	0.94315			By MS/MS	By MS/MS	0	0	14
A0A087WW88;Q9UQN3-2;Q9UQN3	A0A087WW88;Q9UQN3-2;Q9UQN3	1;1;1	1;1;1	1;1;1	Charged multivesicular body protein 2b	CHMP2B	;;	3	1	1	1	1	1	0	0	1	1	0	0	1	1	0	0	5.6	5.6	5.6	20.431	179	179;172;213	5					2						1	-2	By MS/MS	By matching			5.6	5.6	0
A0A087WWA2;E9PQQ5;H0YEA7;Q9UJJ9	A0A087WWA2;E9PQQ5;H0YEA7;Q9UJJ9	1;1;1;1	1;1;1;1	1;1;1;1	N-acetylglucosamine-1-phosphotransferase subunit gamma	GNPTG	;;;	4	1	1	1	0	0	1	1	0	0	1	1	0	0	1	1	32.8	32.8	32.8	6.1531	61	61;76;184;305	1.33	2	1									0.0035714	1.4136			By matching	By MS/MS	0	0	32.8
F8W8R3;A0A087WWF6;P49005;C9IZD2;C9J8Z7;C9JLE1;C9JHC7;H7C1B3	F8W8R3;A0A087WWF6;P49005;C9IZD2;C9J8Z7;C9JLE1;C9JHC7	4;4;4;2;2;2;2;1	4;4;4;2;2;2;2;1	4;4;4;2;2;2;2;1	DNA polymerase delta subunit 2	POLD2	;;;;;;	8	4	4	4	4	1	0	0	4	1	0	0	4	1	0	0	11.6	11.6	11.6	49.612	455	455;504;469;148;155;220;257;83	6.25		1	1		1	1	2			2	0	15.512	By MS/MS	By matching			11.6	3.1	0
A0A087WWM0;O43617-2;O43617;A0A087WYS5;A6NKE1	A0A087WWM0;O43617-2;O43617;A0A087WYS5;A6NKE1	2;2;2;1;1	2;2;2;1;1	2;2;2;1;1	Trafficking protein particle complex subunit 3	TRAPPC3	;;;;	5	2	2	2	2	1	2	1	2	1	2	1	2	1	2	1	12.2	12.2	12.2	21.231	188	188;134;180;114;118	6.6	2	1				1		1	2	3	0	4.0805	By MS/MS	By matching	By MS/MS	By MS/MS	12.2	4.3	12.2
A0A087WWP4;Q96T37-4;Q96T37-2;Q96T37-3;Q96T37	A0A087WWP4;Q96T37-4;Q96T37-2;Q96T37-3;Q96T37	5;5;5;5;5	5;5;5;5;5	5;5;5;5;5	Putative RNA-binding protein 15	RBM15	;;;;	5	5	5	5	5	0	1	1	5	0	1	1	5	0	1	1	7.7	7.7	7.7	102.13	933	933;913;957;969;977	4.5		1	3	1	1			2			0	5.9611	By MS/MS		By MS/MS	By matching	7.7	0	1.1
A0A0C4DGT8;A0A087WWP8;Q5VWQ0;H7C2D3;C9JM20;A0A0C4DH79;Q5VWQ0-4;Q6PCB5-2	A0A0C4DGT8;A0A087WWP8;Q5VWQ0;H7C2D3;C9JM20;A0A0C4DH79;Q5VWQ0-4;Q6PCB5-2	2;2;2;1;1;1;1;1	2;2;2;1;1;1;1;1	1;1;1;0;0;1;1;0	Round spermatid basic protein 1;Round spermatid basic protein 1-like protein	RSBN1;RSBN1L	;;;;;;;	8	2	2	1	2	1	0	0	2	1	0	0	1	0	0	0	3.8	3.8	2.8	77.319	685	685;754;802;177;199;411;459;576	7			1	1					2	1	0.0069718	1.1091	By MS/MS	By matching			3.8	1	0
A0A0A0MT52;A0A087WWV0;E9PCA3;B4DGP2;Q9HBX9-5;Q9HBX9-4;Q9HBX9-2;Q9HBX9	A0A0A0MT52;A0A087WWV0;E9PCA3;B4DGP2;Q9HBX9-5;Q9HBX9-4;Q9HBX9-2;Q9HBX9	1;1;1;1;1;1;1;1	1;1;1;1;1;1;1;1	1;1;1;1;1;1;1;1	Relaxin receptor 1	RXFP1	;;;;;;;	8	1	1	1	0	0	1	0	0	0	1	0	0	0	1	0	2.3	2.3	2.3	69.534	601	601;626;676;784;652;709;724;757	7							1				1	-2			By MS/MS		0	0	2.3
A0A087WWW9;O95999	A0A087WWW9;O95999	1;1	1;1	1;1	B-cell lymphoma/leukemia 10	BCL10	;	2	1	1	1	0	1	0	0	0	1	0	0	0	1	0	0	8.3	8.3	8.3	18.073	156	156;233	10										2	0	3.0742		By MS/MS			0	8.3	0
A0A087WX59;Q16186;A0A087WUX6	A0A087WX59;Q16186	4;4;1	4;4;1	4;4;1	Proteasomal ubiquitin receptor ADRM1	ADRM1	;	3	4	4	4	3	3	2	1	3	3	2	1	3	3	2	1	11.7	11.7	11.7	37.504	368	368;407;141	5.25	1	3	3	2	2	2	2	2	1	2	0	29.369	By MS/MS	By MS/MS	By MS/MS	By MS/MS	8.7	10.3	7.3
A0A087WXC5;E7ESZ7;O95299;O95299-2;H7C2W5;H7C1Y7;H7C2X4;Q8N1B9;C9J6X0	A0A087WXC5;E7ESZ7;O95299;O95299-2	3;3;3;3;1;1;1;1;1	3;3;3;3;1;1;1;1;1	3;3;3;3;1;1;1;1;1	NADH dehydrogenase [ubiquinone] 1 alpha subcomplex subunit 10, mitochondrial	NDUFA10	;;;	9	3	3	3	0	0	3	3	0	0	3	3	0	0	3	3	9	9	9	40.836	355	355;390;355;429;129;133;138;201;244	5.14			2	1	2			2			0	4.1198			By MS/MS	By MS/MS	0	0	9
A0A0D9SEW3;A0A087WXF8;Q9NP64-2;Q9NP64-3;Q9NP64;A0A087WYV3;A0A087WXU5;A0A087WYF0	A0A0D9SEW3;A0A087WXF8;Q9NP64-2;Q9NP64-3;Q9NP64;A0A087WYV3;A0A087WXU5	8;8;8;8;8;7;5;1	8;8;8;8;8;7;5;1	8;8;8;8;8;7;5;1	Nucleolar protein of 40 kDa	ZCCHC17	;;;;;;	8	8	8	8	6	6	2	4	6	6	2	4	6	6	2	4	32.5	32.5	32.5	27.994	243	243;263;217;233;241;179;146;160	5.61	2		8	3	4	3	3	1	1	6	0	22.681	By MS/MS	By MS/MS	By MS/MS	By MS/MS	21.8	25.5	12.3
A0A087WXH7;E7EP04;Q8IXB1-3;Q8IXB1-2;Q8IXB1	A0A087WXH7;E7EP04;Q8IXB1-3;Q8IXB1-2;Q8IXB1	2;2;2;2;2	2;2;2;2;2	2;2;2;2;2	DnaJ homolog subfamily C member 10	DNAJC10	;;;;	5	2	2	2	2	1	1	1	2	1	1	1	2	1	1	1	6.8	6.8	6.8	20.809	177	177;275;332;747;793	3.71		2	4							1	0	2.8421	By MS/MS	By matching	By MS/MS	By MS/MS	6.8	6.8	6.8
A0A087WXI5;P12830-2;P12830;A0A087WX17;A0A087WU43	A0A087WXI5;P12830-2;P12830;A0A087WX17;A0A087WU43	4;4;4;2;2	4;4;4;2;2	4;4;4;2;2	Cadherin-1;E-Cad/CTF1;E-Cad/CTF2;E-Cad/CTF3	CDH1	;;;;	5	4	4	4	0	0	3	4	0	0	3	4	0	0	3	4	4.5	4.5	4.5	100.03	903	903;821;882;647;647	7.12				1		3	1		2	1	0	7.8931			By MS/MS	By MS/MS	0	0	4.2
A0A087WXI9;P0CG33;A6NDK9	A0A087WXI9;P0CG33;A6NDK9	1;1;1	1;1;1	1;1;1	Putative golgin subfamily A member 6D;Putative golgin subfamily A member 6C	GOLGA6D;GOLGA6C	;;	3	1	1	1	0	0	1	1	0	0	1	1	0	0	1	1	2.3	2.3	2.3	79.898	693	693;693;693	6.75						2	1	1			1	-2			By MS/MS	By matching	0	0	2.3
A0A087WXK3;Q9NVH2-4;Q9NVH2-3;Q9NVH2-2;Q9NVH2	A0A087WXK3;Q9NVH2-4;Q9NVH2-3;Q9NVH2-2;Q9NVH2	1;1;1;1;1	1;1;1;1;1	1;1;1;1;1	Integrator complex subunit 7	INTS7	;;;;	5	1	1	1	1	0	1	1	1	0	1	1	1	0	1	1	7.2	7.2	7.2	17.609	152	152;913;942;948;962	2.33		2	1								0.0032637	1.4381	By MS/MS		By MS/MS	By matching	7.2	0	7.2
B7Z879;A0A087WXL6;Q9H270;A0A087X2J4;A0A0G2JS92	B7Z879;A0A087WXL6;Q9H270;A0A087X2J4;A0A0G2JS92	2;2;2;1;1	2;2;2;1;1	2;2;2;1;1	Vacuolar protein sorting-associated protein 11 homolog	VPS11	;;;;	5	2	2	2	2	0	0	1	2	0	0	1	2	0	0	1	2.5	2.5	2.5	107.37	931	931;941;941;181;484	7					1		1	2			0	2.5697	By MS/MS			By matching	2.5	0	0
A0A087WXM6;J3QQT2;J3KRX5;A0A0A6YYL6;P18621;P18621-3;J3KRB3;A0A087WWH0;J3QS96;J3QLC8;A0A087WY81;A0A0A0MRF8;P18621-2;J3KSJ0	A0A087WXM6;J3QQT2;J3KRX5;A0A0A6YYL6;P18621;P18621-3;J3KRB3;A0A087WWH0;J3QS96;J3QLC8;A0A087WY81;A0A0A0MRF8;P18621-2	9;9;9;9;9;9;8;8;8;7;6;6;6;4	9;9;9;9;9;9;8;8;8;7;6;6;6;4	9;9;9;9;9;9;8;8;8;7;6;6;6;4	60S ribosomal protein L17	RPL17;RPL17-C18orf32	;;;;;;;;;;;;	14	9	9	9	7	7	4	4	7	7	4	4	7	7	4	4	50.9	50.9	50.9	19.586	169	169;171;174;228;184;228;129;131;138;174;97;190;146;56	5.35	4	5	4	3	9	3	3	3	6	3	0	19.523	By MS/MS	By MS/MS	By MS/MS	By MS/MS	39.1	42	27.8
E9PGI3;A0A087WXN4;Q96CB8;A0A1B0GX90;C9JDP3;C9J0M6	E9PGI3;A0A087WXN4;Q96CB8;A0A1B0GX90;C9JDP3;C9J0M6	2;2;2;1;1;1	2;2;2;1;1;1	2;2;2;1;1;1	Integrator complex subunit 12	INTS12	;;;;;	6	2	2	2	2	1	0	0	2	1	0	0	2	1	0	0	18.9	18.9	18.9	17.363	159	159;444;462;87;88;131	5.67					2		1				0	9.3013	By MS/MS	By matching			18.9	10.7	0
A0A087WXP3;E9PEE8;P18564-2;P18564	A0A087WXP3;E9PEE8;P18564-2;P18564	1;1;1;1	1;1;1;1	1;1;1;1	Integrin beta;Integrin beta-6	ITGB6	;;;	4	1	1	1	0	1	1	1	0	1	1	1	0	1	1	1	1.3	1.3	1.3	75.849	693	693;746;681;788	9.6									2	3	0.0040971	1.277		By matching	By MS/MS	By MS/MS	0	1.3	1.3
A0A087WXS7;O43681;K7ERW9	A0A087WXS7;O43681	5;5;2	5;5;2	5;5;2	ATPase ASNA1	ASNA1	;	3	5	5	5	3	2	4	4	3	2	4	4	3	2	4	4	20.8	20.8	20.8	37.119	331	331;348;200	5.88				3	3	6	3	2			0	9.8006	By MS/MS	By MS/MS	By MS/MS	By MS/MS	15.7	9.4	18.7
Q5TGM0;A0A087WY55;Q9NP79-2;Q9NP79	Q5TGM0;A0A087WY55;Q9NP79-2;Q9NP79	2;2;2;2	2;2;2;2	2;2;2;2	Vacuolar protein sorting-associated protein VTA1 homolog	VTA1	;;;	4	2	2	2	2	2	0	0	2	2	0	0	2	2	0	0	7.2	7.2	7.2	27.33	249	249;280;222;307	4			2		2						0.0026316	1.4849	By MS/MS	By matching			7.2	7.2	0
A0A087WY71;Q96CW1-2;Q96CW1;E9PFW3;C9JJ47;C9JGT8;C9JJD3;C9JTK4;C9JPV8;H7C4C3	A0A087WY71;Q96CW1-2;Q96CW1;E9PFW3;C9JJ47	13;13;13;12;8;6;5;5;4;1	13;13;13;12;8;6;5;5;4;1	13;13;13;12;8;6;5;5;4;1	AP-2 complex subunit mu	AP2M1	;;;;	10	13	13	13	9	6	8	13	9	6	8	13	9	6	8	13	30	30	30	49.526	434	434;433;435;460;252;195;113;160;136;122	4.77	2	4	16	11	11	9	5	2	2	3	0	18.718	By MS/MS	By MS/MS	By MS/MS	By MS/MS	18.2	12	18.2
A0A087WYM5;Q9BVV6-2;Q9BVV6-4;Q9BVV6;Q9BVV6-3	A0A087WYM5;Q9BVV6-2;Q9BVV6-4;Q9BVV6;Q9BVV6-3	1;1;1;1;1	1;1;1;1;1	1;1;1;1;1	Protein TALPID3	KIAA0586	;;;;	5	1	1	1	0	0	0	1	0	0	0	1	0	0	0	1	0.9	0.9	0.9	161.77	1463	1463;1472;1504;1533;1644	3			1								1	-2				By MS/MS	0	0	0
A0A087WYN9;Q7Z478	A0A087WYN9;Q7Z478	1;1	1;1	1;1	ATP-dependent RNA helicase DHX29	DHX29	;	2	1	1	1	1	0	0	0	1	0	0	0	1	0	0	0	1.6	1.6	1.6	155.29	1370	1370;1369	3			1								0	4.8825	By MS/MS				1.6	0	0
A0A087WYR0;P09132	A0A087WYR0;P09132	3;3	3;3	3;3	Signal recognition particle 19 kDa protein	SRP19	;	2	3	3	3	3	1	1	0	3	1	1	0	3	1	1	0	23.3	23.3	23.3	13.654	120	120;144	6.27					2	5	3	1			0	14.4	By MS/MS	By matching	By MS/MS		23.3	10	12.5
A0A087WYS1;E7EUC7;Q16851-2;Q16851;C9JNZ1;C9JTZ5;C9JUW1;C9JWG0;C9JVG3;C9JQU9;F2Z3H1	A0A087WYS1;E7EUC7;Q16851-2;Q16851;C9JNZ1;C9JTZ5;C9JUW1;C9JWG0;C9JVG3;C9JQU9	6;6;6;6;4;3;3;3;3;3;1	6;6;6;6;4;3;3;3;3;3;1	6;6;6;6;4;3;3;3;3;3;1	UTP--glucose-1-phosphate uridylyltransferase	UGP2	;;;;;;;;;	11	6	6	6	6	6	5	5	6	6	5	5	6	6	5	5	14	14	14	56.967	508	508;517;497;508;212;104;135;150;170;175;76	5.03	8	8	3					2	3	9	0	12.801	By MS/MS	By MS/MS	By MS/MS	By MS/MS	14	14	11.8
B4DDC6;A0A087WYT3;Q15185-3;Q15185-4;Q15185	B4DDC6;A0A087WYT3;Q15185-3;Q15185-4;Q15185	2;2;2;2;2	2;2;2;2;2	2;2;2;2;2	Prostaglandin E synthase 3	PTGES3	;;;;	5	2	2	2	1	2	1	1	1	2	1	1	1	2	1	1	8.1	8.1	8.1	14.573	124	124;164;130;139;160	3.71	1	1	3	1						1	0	73.125	By MS/MS	By MS/MS	By MS/MS	By MS/MS	8.1	8.1	8.1
A0A087WYW7;Q53FT3	A0A087WYW7;Q53FT3	1;1	1;1	1;1	Protein Hikeshi	C11orf73	;	2	1	1	1	1	0	1	1	1	0	1	1	1	0	1	1	7.6	7.6	7.6	14.399	131	131;197	7						2	1		1		0.0078172	1.0655	By MS/MS		By matching	By MS/MS	7.6	0	7.6
A0A087WZ13;E9PAU2;Q8IY67-2;Q8IY67;K7EKR9;Q8IY67-3	A0A087WZ13;E9PAU2;Q8IY67-2;Q8IY67	3;3;3;2;1;1	3;3;3;2;1;1	3;3;3;2;1;1	Ribonucleoprotein PTB-binding 1	RAVER1	;;;	6	3	3	3	2	1	1	1	2	1	1	1	2	1	1	1	4.5	4.5	4.5	77.843	739	739;756;739;606;96;75	7.5				1	1	1				3	0	4.8092	By MS/MS	By MS/MS	By matching	By matching	3	1.5	1.5
A0A087WZ40;Q14244-2;Q14244-6;Q14244-4;Q14244;Q14244-7;Q14244-5;Q14244-3	A0A087WZ40;Q14244-2;Q14244-6;Q14244-4;Q14244;Q14244-7;Q14244-5;Q14244-3	3;3;3;3;3;3;2;2	3;3;3;3;3;3;2;2	3;3;3;3;3;3;2;2	Ensconsin	MAP7	;;;;;;;	8	3	3	3	2	0	1	0	2	0	1	0	2	0	1	0	4.1	4.1	4.1	87.817	779	779;712;734;734;749;771;603;655	7.67					1				2		0.003861	1.3719	By MS/MS		By MS/MS		2.8	0	1.3
K7EIS6;A0A087WZD4;K7ENL9;Q96DM3	K7EIS6;A0A087WZD4;K7ENL9;Q96DM3	2;2;2;2	2;2;2;2	2;2;2;2	Uncharacterized protein C18orf8	C18orf8	;;;	4	2	2	2	2	0	0	0	2	0	0	0	2	0	0	0	3.9	3.9	3.9	37.597	333	333;561;609;657	7					1				1		0.003251	1.4227	By MS/MS				3.9	0	0
C9JUT4;A0A087WZF1;Q93052;C9JXK9;C9JE51;C9J2R5;C9JIY7;C9JT42;C9J3U9;C9J1K7;C9J5C8;C9J4E3	C9JUT4;A0A087WZF1;Q93052;C9JXK9	3;3;3;2;1;1;1;1;1;1;1;1	3;3;3;2;1;1;1;1;1;1;1;1	3;3;3;2;1;1;1;1;1;1;1;1	Lipoma-preferred partner	LPP	;;;	12	3	3	3	3	2	0	0	3	2	0	0	3	2	0	0	11.7	11.7	11.7	45.345	428	428;590;612;252;46;52;57;65;66;93;111;151	8.67								3	2	1	0	4.041	By MS/MS	By matching			11.7	8.4	0
E5RGU4;A0A087WZK9;B3KS98;O15372;E5RJT0;E5RHC7;E5RH59;E5RFW7;E5RFH0	E5RGU4;A0A087WZK9;B3KS98;O15372;E5RJT0	3;3;3;3;2;1;1;1;1	3;3;3;3;2;1;1;1;1	3;3;3;3;2;1;1;1;1	Eukaryotic translation initiation factor 3 subunit H	EIF3H	;;;;	9	3	3	3	2	2	2	3	2	2	2	3	2	2	2	3	15.7	15.7	15.7	26.2	235	235;349;366;352;244;46;56;97;170	5.23				5	4	1	2	1			0.0010381	1.7588	By MS/MS	By matching	By MS/MS	By MS/MS	11.9	11.9	7.7
A0A087WZN1;O43837;A0A0D9SG66;O43837-3;A0A087X2E5;O43837-2	A0A087WZN1;O43837;A0A0D9SG66;O43837-3;A0A087X2E5;O43837-2	5;5;4;4;3;3	5;5;4;4;3;3	5;5;4;4;3;3	Isocitrate dehydrogenase [NAD] subunit, mitochondrial;Isocitrate dehydrogenase [NAD] subunit beta, mitochondrial	IDH3B	;;;;;	6	5	5	5	2	0	4	5	2	0	4	5	2	0	4	5	15.5	15.5	15.5	42.41	387	387;385;145;233;376;383	6	1	2	1	1	2	2	1	3	3	1	0	13.003	By MS/MS		By MS/MS	By MS/MS	6.7	0	13.2
H0YJV3;A0A087WZP6;Q14112-2;Q14112	H0YJV3;A0A087WZP6;Q14112-2;Q14112	1;1;1;1	1;1;1;1	1;1;1;1	Nidogen-2	NID2	;;;	4	1	1	1	0	0	1	1	0	0	1	1	0	0	1	1	1.6	1.6	1.6	71.845	644	644;969;1274;1375	7							2				1	-2			By matching	By MS/MS	0	0	1.6
X6RJS7;A0A087WZR3;H9KVA9;A0A0D9SF50;P46736-2;P46736-3;P46736;A0A0A0MS96;P46736-4;P46736-5	X6RJS7;A0A087WZR3;H9KVA9;A0A0D9SF50;P46736-2;P46736-3;P46736;A0A0A0MS96;P46736-4;P46736-5	2;2;2;2;2;2;2;1;1;1	2;2;2;2;2;2;2;1;1;1	2;2;2;2;2;2;2;1;1;1	Lys-63-specific deubiquitinase BRCC36	BRCC3	;;;;;;;;;	10	2	2	2	0	0	1	2	0	0	1	2	0	0	1	2	11.1	11.1	11.1	25.756	226	226;293;317;317;291;292;316;90;202;247	7.33						2				1	0.00070447	1.853			By matching	By MS/MS	0	0	6.6
M0R0X3;A0A087WZT0;M0QZ22;Q5PRF9	M0R0X3;A0A087WZT0;M0QZ22;Q5PRF9	1;1;1;1	1;1;1;1	1;1;1;1	Protein Smaug homolog 2	SAMD4B	;;;	4	1	1	1	1	0	0	0	1	0	0	0	1	0	0	0	9.8	9.8	9.8	35.79	325	325;663;692;694	5					1						0	3.4402	By MS/MS				9.8	0	0
A0A087WZT3;Q9H3K6;H3BV85;H3BTW0;A0A0B4J295;H3BVE0;Q9H3K6-2	A0A087WZT3;Q9H3K6	3;3;1;1;1;1;1	3;3;1;1;1;1;1	3;3;1;1;1;1;1	BolA-like protein 2	BOLA2	;	7	3	3	3	3	1	1	2	3	1	1	2	3	1	1	2	17.8	17.8	17.8	16.932	152	152;86;88;89;124;249;58	6.94	2					4	5	2	2	3	0	11.654	By MS/MS	By MS/MS	By MS/MS	By MS/MS	17.8	10.5	5.9
A0A087WZV0;O43314-2;O43314;D6RFG4;K7ENU7;A0A087WWN8;H0Y9S9	A0A087WZV0;O43314-2;O43314;D6RFG4;K7ENU7;A0A087WWN8;H0Y9S9	2;2;2;1;1;1;1	2;2;2;1;1;1;1	2;2;2;1;1;1;1	Inositol hexakisphosphate and diphosphoinositol-pentakisphosphate kinase 2	PPIP5K2	;;;;;;	7	2	2	2	2	0	1	0	2	0	1	0	2	0	1	0	2	2	2	144.36	1278	1278;1222;1243;58;255;357;398	7.6					1	1		1	1	1	0.0016841	1.6062	By MS/MS		By matching		2	0	1.3
H7C2F6;J3KPF9;A0A087X011;E9PES4;Q9Y496	H7C2F6;J3KPF9;A0A087X011;E9PES4;Q9Y496	1;1;1;1;1	1;1;1;1;1	1;1;1;1;1	Kinesin-like protein;Kinesin-like protein KIF3A	KIF3A	;;;;	5	1	1	1	1	1	0	0	1	1	0	0	1	1	0	0	7	7	7	21.735	185	185;702;725;726;699	9								1	1	1	0	4.1235	By MS/MS	By matching			7	7	0
A0A087X020;Q9Y3A5;F8WE72	A0A087X020;Q9Y3A5	7;7;1	7;7;1	7;7;1	Ribosome maturation protein SBDS	SBDS	;	3	7	7	7	6	4	4	3	6	4	4	3	6	4	4	3	17.6	17.6	17.6	28.864	250	250;250;86	5.4		3	3	2	3	2	2	3		2	0	9.1497	By MS/MS	By MS/MS	By MS/MS	By MS/MS	14.4	12.4	11.2
A0A087X054;Q9Y4L1;E9PJ21;A0A087WWI4;K7EQK2;Q9Y4L1-2;J3KTF1;J3QL06;Q9BST8;J3QQH7;J3QLE9;A0A087WW13;A0A087X214;Q9BXT5	A0A087X054;Q9Y4L1;E9PJ21;A0A087WWI4;K7EQK2;Q9Y4L1-2	29;29;21;21;21;17;9;8;7;7;7;4;3;1	29;29;21;21;21;17;9;8;7;7;7;4;3;1	29;29;21;21;21;17;9;8;7;7;7;4;3;1	Hypoxia up-regulated protein 1	HYOU1	;;;;;	14	29	29	29	7	8	29	26	7	8	29	26	7	8	29	26	32.2	32.2	32.2	104.78	937	937;999;656;677;678;559;224;211;147;149;154;102;92;2789	5.65	15	9	4	13	33	17	14	10	14	14	0	118.69	By MS/MS	By MS/MS	By MS/MS	By MS/MS	7.6	8.4	32.2
A0A087X0J1;A0A087X0D8;Q5JTN6	A0A087X0J1;A0A087X0D8;Q5JTN6	1;1;1	1;1;1	1;1;1	WD repeat-containing protein 38	WDR38	;;	3	1	1	1	1	1	1	0	1	1	1	0	1	1	1	0	4.5	4.5	4.5	28.789	266	266;315;314	7.67							1	2			0.0040958	1.2769	By MS/MS	By matching	By MS/MS		4.5	4.5	4.5
A0A087X0G0;Q5JTH9-2;Q5JTH9-3;Q5JTH9	A0A087X0G0;Q5JTH9-2;Q5JTH9-3;Q5JTH9	2;2;2;2	2;2;2;2	2;2;2;2	RRP12-like protein	RRP12	;;;	4	2	2	2	2	1	0	0	2	1	0	0	2	1	0	0	26.4	26.4	26.4	11.811	106	106;1197;1236;1297	7						1	3	1			0	8.8263	By MS/MS	By matching			26.4	9.4	0
A0A087X0H7;Q8NEL9-3;Q8NEL9-2;Q8NEL9-4;Q8NEL9	A0A087X0H7;Q8NEL9-3;Q8NEL9-2;Q8NEL9-4;Q8NEL9	1;1;1;1;1	1;1;1;1;1	1;1;1;1;1	Phospholipase DDHD1	DDHD1	;;;;	5	1	1	1	1	0	0	0	1	0	0	0	1	0	0	0	2.5	2.5	2.5	86.357	771	771;454;872;879;900	7							1				0	2.6005	By MS/MS				2.5	0	0
A0A087X0K1;Q9Y376	A0A087X0K1;Q9Y376	1;1	1;1	1;1	Calcium-binding protein 39	CAB39	;	2	1	1	1	1	1	0	0	1	1	0	0	1	1	0	0	2.9	2.9	2.9	39.452	339	339;341	9.33									2	1	0.0081057	1.0608	By MS/MS	By matching			2.9	2.9	0
A0A087X0K9;G5E9E7;G3V1L9;Q07157-2;Q07157	A0A087X0K9;G5E9E7;G3V1L9;Q07157-2;Q07157	1;1;1;1;1	1;1;1;1;1	1;1;1;1;1	Tight junction protein ZO-1	TJP1	;;;;	5	1	1	1	1	0	0	0	1	0	0	0	1	0	0	0	0.8	0.8	0.8	187.85	1676	1676;1692;1768;1668;1748	9									1		0.002008	1.5744	By MS/MS				0.8	0	0
A0A087X0M4;Q9BWU0;A0A087WWF4;H7C256	A0A087X0M4;Q9BWU0;A0A087WWF4	6;6;3;2	6;6;3;2	6;6;3;2	Kanadaptin	SLC4A1AP	;;	4	6	6	6	6	4	0	0	6	4	0	0	6	4	0	0	10.8	10.8	10.8	82.89	742	742;796;273;157	6.88				2	5	1		3	3	2	0	29.813	By MS/MS	By matching			10.8	7.7	0
H7C3T3;A0A0D9SGH2;A0A087X0N0;A0A0D9SFL5;C9JC32;Q9UPV9-3;Q9UPV9-2;Q9UPV9	H7C3T3;A0A0D9SGH2;A0A087X0N0;A0A0D9SFL5;C9JC32;Q9UPV9-3;Q9UPV9-2;Q9UPV9	1;1;1;1;1;1;1;1	1;1;1;1;1;1;1;1	1;1;1;1;1;1;1;1	Trafficking kinesin-binding protein 1	TRAK1	;;;;;;;	8	1	1	1	0	0	1	1	0	0	1	1	0	0	1	1	7	7	7	33.752	300	300;526;670;849;895;556;686;953	9								1	2	1	0.0092317	1.027			By MS/MS	By MS/MS	0	0	7
A0A087X0Q9;Q9BVL4	A0A087X0Q9;Q9BVL4	1;1	1;1	1;1	Selenoprotein O	SELO	;	2	1	1	1	1	0	0	0	1	0	0	0	1	0	0	0	1.8	1.8	1.8	73.338	668	668;669	5					1						0.0029508	1.4659	By MS/MS				1.8	0	0
H3BPN7;A0A087X0T5;H3BNJ5;Q96AB6	H3BPN7;A0A087X0T5;H3BNJ5;Q96AB6	1;1;1;1	1;1;1;1	1;1;1;1	Protein N-terminal asparagine amidohydrolase	NTAN1	;;;	4	1	1	1	1	0	0	0	1	0	0	0	1	0	0	0	12.3	12.3	12.3	16.841	146	146;205;223;310	10										1	0.0013661	1.701	By MS/MS				12.3	0	0
A0A087X0W9;Q8N6M0;A0A0C4DH76;Q8N6M0-2	A0A087X0W9;Q8N6M0;A0A0C4DH76;Q8N6M0-2	20;20;10;10	20;20;10;10	20;20;10;10	OTU domain-containing protein 6B	OTUD6B	;;;	4	20	20	20	19	6	20	1	19	6	20	1	19	6	20	1	40.9	40.9	40.9	37.325	323	323;293;108;192	5.36	17	26	20	24	19	15	22	21	21	15	0	323.31	By MS/MS	By MS/MS	By MS/MS	By matching	40.9	19.5	40.9
A0A087X0X3;P52272-2;P52272;M0R2I7;M0R019;M0R2T0;M0QYQ7;M0R0N3;M0QY96;M0R0Y6;M0QYL3	A0A087X0X3;P52272-2;P52272	31;31;31;12;12;11;7;7;4;2;2	31;31;31;12;12;11;7;7;4;2;2	12;12;12;2;9;7;5;5;2;2;0	Heterogeneous nuclear ribonucleoprotein M	HNRNPM	;;	11	31	31	12	28	21	20	22	28	21	20	22	11	7	9	10	45.3	45.3	17.3	77.569	730	730;691;730;214;352;357;219;275;116;99;99	6.04	13	11	19	27	35	17	13	31	31	24	0	104.12	By MS/MS	By MS/MS	By MS/MS	By MS/MS	41.4	34	28.9
A0A087X140;Q9BRT8-3;Q9BRT8;F2Z2T4;A0A087WWG3;A0A0A6YYH9;C9J3G2;Q5RIB0;H0Y5V3;A0A0A0MRU4;Q5RIA9-3;Q9BRT8-2;Q5JTY5-2;Q8IUF1;Q5RIA9;Q5JTY5;Q4V339;A0A087WTC0;F8WEG4;A0A087WZQ3;F8WEU0;A0A0B4J2F1;Q9BRT8-4;A6NM15;A0A0B4J1T6;Q5RIB5;Q5JTY2;Q6NVZ8;A0A0B4J2E3;E7EUZ7;A0A087WYD2	A0A087X140;Q9BRT8-3;Q9BRT8;F2Z2T4;A0A087WWG3;A0A0A6YYH9;C9J3G2;Q5RIB0;H0Y5V3;A0A0A0MRU4;Q5RIA9-3;Q9BRT8-2;Q5JTY5-2;Q8IUF1;Q5RIA9;Q5JTY5;Q4V339;A0A087WTC0;F8WEG4;A0A087WZQ3;F8WEU0;A0A0B4J2F1;Q9BRT8-4;A6NM15	4;4;4;3;3;3;3;3;3;3;3;3;3;3;3;3;3;2;2;2;2;2;2;2;1;1;1;1;1;1;1	4;4;4;3;3;3;3;3;3;3;3;3;3;3;3;3;3;2;2;2;2;2;2;2;1;1;1;1;1;1;1	4;4;4;3;3;3;3;3;3;3;3;3;3;3;3;3;3;2;2;2;2;2;2;2;1;1;1;1;1;1;1	COBW domain-containing protein 1;COBW domain-containing protein 5;COBW domain-containing protein 3;COBW domain-containing protein 2;COBW domain-containing protein 6;Putative COBW domain-containing protein 7	CBWD1;CBWD3;CBWD5;CBWD2;CBWD7;CBWD6	;;;;;;;;;;;;;;;;;;;;;;;	31	4	4	4	4	2	0	0	4	2	0	0	4	2	0	0	17	17	17	38.769	347	347;376;395;250;347;375;376;376;376;376;347;359;375;395;395;395;395;160;180;180;182;359;113;247;77;113;160;180;180;182;182	4.14		1	4				1	1			0	6.6877	By MS/MS	By matching			17	8.6	0
A0A087X142;A6NMH6;A6NFQ9;F8W8I8;Q92599-3;Q92599-2;Q92599-4;Q92599;C9JV02;A0A0A0MRP8;C9J4G8	A0A087X142;A6NMH6;A6NFQ9;F8W8I8;Q92599-3;Q92599-2;Q92599-4;Q92599;C9JV02	4;4;4;4;4;4;4;4;2;1;1	3;3;3;3;3;3;3;3;1;1;1	3;3;3;3;3;3;3;3;1;1;1	Septin-8	2008-09-01	;;;;;;;;	11	4	3	3	4	0	2	2	3	0	1	1	3	0	1	1	12.9	11	11	49.355	426	426;430;440;460;369;429;442;483;130;78;97	6.57		1	1				2	1	1	1	0	4.0106	By MS/MS		By MS/MS	By matching	12.9	0	5.6
A0A087X172	A0A087X172	1	1	1		OR4C3		1	1	1	1	1	0	0	1	1	0	0	1	1	0	0	1	6	6	6	22.282	199	199	9									2		1	-2	By MS/MS			By matching	6	0	0
A0A087X1A5;Q5JW30;O95793-2;O95793-3;O95793;Q5JW28;G5EA18;Q9NUL3-4	A0A087X1A5;Q5JW30;O95793-2;O95793-3;O95793	4;4;4;4;4;1;1;1	4;4;4;4;4;1;1;1	3;3;3;3;3;1;0;0	Double-stranded RNA-binding protein Staufen homolog 1	STAU1	;;;;	8	4	4	3	4	3	0	0	4	3	0	0	3	2	0	0	11	11	9.3	54.945	493	493;494;496;502;577;199;291;314	6.75					2	2	1	2	1		0	6.835	By MS/MS	By MS/MS			11	7.7	0
A0A087X1B7;X6R700;Q9Y3Y2-4;Q9Y3Y2;Q9Y3Y2-3;Q5T7Y7	A0A087X1B7;X6R700;Q9Y3Y2-4;Q9Y3Y2;Q9Y3Y2-3;Q5T7Y7	2;2;2;2;2;1	2;2;2;2;2;1	2;2;2;2;2;1	Chromatin target of PRMT1 protein	CHTOP	;;;;;	6	2	2	2	1	1	2	1	1	1	2	1	1	1	2	1	38.2	38.2	38.2	8.5199	76	76;223;202;248;249;101	4.5			1	5	1			1			0	5.0158	By MS/MS	By matching	By MS/MS	By MS/MS	17.1	17.1	38.2
A0A087X1E4;P53365;P53365-3;P53365-2;E9PPY7;E9PRV8	A0A087X1E4;P53365;P53365-3;P53365-2	7;7;6;4;3;3	7;7;6;4;3;3	7;7;6;4;3;3	Arfaptin-2	ARFIP2	;;;	6	7	7	7	4	2	2	2	4	2	2	2	4	2	2	2	23.5	23.5	23.5	41.595	374	374;341;303;256;159;202	6.36	1		2	1	2	2		1	2	3	0	19.695	By MS/MS	By MS/MS	By MS/MS	By MS/MS	13.9	7.5	6.4
F8WAS3;C9IZN5;A0A087X1G1;H7BYD0;Q16718-2;Q16718	F8WAS3;C9IZN5;A0A087X1G1;H7BYD0;Q16718-2;Q16718	4;4;4;4;4;4	4;4;4;4;4;4	4;4;4;4;4;4	NADH dehydrogenase [ubiquinone] 1 alpha subcomplex subunit 5	NDUFA5	;;;;;	6	4	4	4	0	0	3	3	0	0	3	3	0	0	3	3	35.7	35.7	35.7	7.8423	70	70;93;101;112;116;116	7.56						2	3	2	1	1	0	6.379			By MS/MS	By MS/MS	0	0	34.3
A0A087X1K9;B4DP64;E5RGR0;O75608-2;O75608;E5RJ48;E5RI35	A0A087X1K9;B4DP64;E5RGR0;O75608-2;O75608;E5RJ48;E5RI35	2;2;2;2;2;1;1	2;2;2;2;2;1;1	2;2;2;2;2;1;1	Acyl-protein thioesterase 1	LYPLA1	;;;;;;	7	2	2	2	2	0	1	1	2	0	1	1	2	0	1	1	15.7	15.7	15.7	17.981	166	166;196;197;214;230;90;103	5.5			1			2	1				0.0032563	1.4321	By MS/MS		By MS/MS	By matching	15.7	0	9
A0A087X1N7;P20929-4;P20929;P20929-3;P20929-2	A0A087X1N7;P20929-4;P20929;P20929-3;P20929-2	1;1;1;1;1	1;1;1;1;1	1;1;1;1;1	Nebulin	NEB	;;;;	5	1	1	1	0	0	1	1	0	0	1	1	0	0	1	1	0.2	0.2	0.2	990.84	8560	8560;6669;6669;8525;8525	6		1	1		1					2	1	-2			By matching	By MS/MS	0	0	0.2
E9PK01;A0A087X1X7;E9PRY8;P29692;P29692-2;E9PPR1;E9PL12;E9PQ49;E9PI39;E9PMW7;E9PIZ1;H0YCK7;P29692-3;P29692-4;E9PK06;E9PL71;E9PQZ1;E9PK72;E9PN91;E9PQC9;H0YE58;H0YE72;E9PKK3	E9PK01;A0A087X1X7;E9PRY8;P29692;P29692-2;E9PPR1;E9PL12;E9PQ49;E9PI39;E9PMW7;E9PIZ1;H0YCK7;P29692-3;P29692-4	9;9;9;9;9;7;7;7;7;6;6;6;6;6;4;4;4;3;3;2;2;2;1	9;9;9;9;9;7;7;7;7;6;6;6;6;6;4;4;4;3;3;2;2;2;1	9;9;9;9;9;7;7;7;7;6;6;6;6;6;4;4;4;3;3;2;2;2;1	Elongation factor 1-delta	EEF1D	;;;;;;;;;;;;;	23	9	9	9	8	8	8	8	8	8	8	8	8	8	8	8	42.5	42.5	42.5	28.821	261	261;631;697;281;647;166;168;198;204;130;137;210;257;262;139;187;238;63;106;36;119;156;39	5.47	2	2	10	14	15	9	11	5	7	2	0	323.31	By MS/MS	By MS/MS	By MS/MS	By MS/MS	37.9	39.1	37.9
H0YM70;A0A087X1Z3;Q9UL46;H0YKU2	H0YM70;A0A087X1Z3;Q9UL46	4;4;4;1	4;4;4;1	4;4;4;1	Proteasome activator complex subunit 2	PSME2	;;	4	4	4	4	2	2	3	2	2	2	3	2	2	2	3	2	19.7	19.7	19.7	26.011	228	228;254;239;85	5.55	3		2				1	2	1	2	0	32.383	By MS/MS	By matching	By MS/MS	By MS/MS	9.6	9.6	16.2
A0A087X208;O00468-2;O00468-6;O00468-3;O00468-5;O00468-4;O00468-7;O00468	A0A087X208;O00468-2;O00468-6;O00468-3;O00468-5;O00468-4;O00468-7;O00468	3;3;3;3;3;3;3;3	3;3;3;3;3;3;3;3	3;3;3;3;3;3;3;3	Agrin;Agrin N-terminal 110 kDa subunit;Agrin C-terminal 110 kDa subunit;Agrin C-terminal 90 kDa fragment;Agrin C-terminal 22 kDa fragment	AGRN	;;;;;;;	8	3	3	3	1	1	1	1	1	1	1	1	1	1	1	1	2.4	2.4	2.4	202.29	1930	1930;1963;2045;2049;2057;2059;2063;2067	6.8			1		1	1				2	0	2.3075	By MS/MS	By MS/MS	By MS/MS	By MS/MS	1	0.8	0.6
A0A087X211;Q8TCG1;F8WF26;F8WAX6;Q8TCG1-2	A0A087X211;Q8TCG1;F8WF26;F8WAX6;Q8TCG1-2	2;2;1;1;1	2;2;1;1;1	2;2;1;1;1	Protein CIP2A	KIAA1524	;;;;	5	2	2	2	1	1	1	1	1	1	1	1	1	1	1	1	2.6	2.6	2.6	102.28	906	906;905;48;121;746	5.8				2	1			2			0	2.5524	By MS/MS	By MS/MS	By matching	By MS/MS	1.1	1.1	1.5
A0A087X253;P63010;P63010-2;P63010-3;A0A087WYD1;A0A087WU93;A0A087WZQ6;K7EN71;K7ERB2;A0A087WXS3;K7EKZ5;K7EJX1;K7EJ01;H7C034	A0A087X253;P63010;P63010-2;P63010-3;A0A087WYD1;A0A087WU93;A0A087WZQ6	13;13;13;12;10;10;10;2;2;1;1;1;1;1	13;13;13;12;10;10;10;2;2;1;1;1;1;1	6;6;6;6;4;4;4;1;1;0;0;0;0;0	AP-2 complex subunit beta	AP2B1	;;;;;;	14	13	13	6	6	6	9	12	6	6	9	12	2	2	6	6	14.9	14.9	7	101.33	913	913;937;951;880;639;663;677;132;151;49;63;80;164;173	6.27	4	5	4	3	4	10	9	6	14	4	0	24.667	By MS/MS	By MS/MS	By MS/MS	By MS/MS	6.4	6.2	10.2
A0A087X256;Q2M389;F8W1W1;Q2M389-2	A0A087X256;Q2M389	3;3;1;1	3;3;1;1	3;3;1;1	WASH complex subunit 7	KIAA1033	;	4	3	3	3	2	0	1	1	2	0	1	1	2	0	1	1	2.6	2.6	2.6	136.5	1174	1174;1173;116;851	4.12	1	1	2		2	1		1			0.0026333	1.4922	By MS/MS		By MS/MS	By MS/MS	1.9	0	0.9
F8WEP1;B8ZZA3;A0A087X297;Q16719-2;Q16719	F8WEP1;B8ZZA3;A0A087X297;Q16719-2;Q16719	1;1;1;1;1	1;1;1;1;1	1;1;1;1;1	Kynureninase	KYNU	;;;;	5	1	1	1	1	1	0	1	1	1	0	1	1	1	0	1	15.8	15.8	15.8	8.8562	76	76;148;236;307;465	2.25		3	1								0.0016926	1.6371	By matching	By MS/MS		By MS/MS	15.8	15.8	0
A0A0G2JRD1;S4R3K7;S4R469;F8VR27;F8VZY7;B0QYV1;J3QRF4;B0QYY4;A0A087X2B1;A0A0G2JRA5;F8VRS4;J3KNW3;B7Z1U7;F8VZG9;A6NFN3;A6NFN3-2;O43251-3;O43251-9;Q9NWB1-3;O43251-4;O43251-5;O43251-10;O43251-2;O43251;Q9NWB1-4;Q9NWB1-5;Q9NWB1;O43251-7;Q9NWB1-2;O43251-6;O43251-8	A0A0G2JRD1;S4R3K7;S4R469;F8VR27;F8VZY7;B0QYV1;J3QRF4;B0QYY4;A0A087X2B1;A0A0G2JRA5;F8VRS4;J3KNW3;B7Z1U7;F8VZG9;A6NFN3;A6NFN3-2;O43251-3;O43251-9;Q9NWB1-3;O43251-4;O43251-5;O43251-10;O43251-2;O43251;Q9NWB1-4;Q9NWB1-5;Q9NWB1;O43251-7;Q9NWB1-2;O43251-6;O43251-8	1;1;1;1;1;1;1;1;1;1;1;1;1;1;1;1;1;1;1;1;1;1;1;1;1;1;1;1;1;1;1	1;1;1;1;1;1;1;1;1;1;1;1;1;1;1;1;1;1;1;1;1;1;1;1;1;1;1;1;1;1;1	1;1;1;1;1;1;1;1;1;1;1;1;1;1;1;1;1;1;1;1;1;1;1;1;1;1;1;1;1;1;1	RNA binding protein fox-1 homolog;RNA binding protein fox-1 homolog 3;RNA binding protein fox-1 homolog 2;RNA binding protein fox-1 homolog 1	RBFOX2;RBFOX1;RBFOX3	;;;;;;;;;;;;;;;;;;;;;;;;;;;;;;	31	1	1	1	0	0	1	0	0	0	1	0	0	0	1	0	4.4	4.4	4.4	23.543	227	227;230;234;262;263;357;358;370;375;389;391;402;425;466;312;325;358;367;370;370;376;380;381;390;392;395;397;400;418;450;451	3			1								0.0097059	0.97622			By MS/MS		0	0	4.4
A0A087X2D5;Q9BRJ2;A0A0G2JMS5;A0A087WU62	A0A087X2D5;Q9BRJ2;A0A0G2JMS5;A0A087WU62	8;8;6;6	8;8;6;6	8;8;6;6	39S ribosomal protein L45, mitochondrial	MRPL45	;;;	4	8	8	8	1	1	8	7	1	1	8	7	1	1	8	7	33.7	33.7	33.7	35.29	306	306;306;256;256	3.92	5	3	7	3		3	1		1	2	0	41.464	By MS/MS	By matching	By MS/MS	By MS/MS	2.9	2.9	33.7
A0A087X2D8;O60271-5;O60271-3;O60271-9;O60271-4;O60271-2;O60271	A0A087X2D8;O60271-5;O60271-3;O60271-9;O60271-4;O60271-2;O60271	2;2;2;2;2;2;2	2;2;2;2;2;2;2	2;2;2;2;2;2;2	C-Jun-amino-terminal kinase-interacting protein 4	SPAG9	;;;;;;	7	2	2	2	2	0	0	0	2	0	0	0	2	0	0	0	2.8	2.8	2.8	145.17	1312	1312;931;945;1177;1307;1311;1321	7.5							1	1			0.0096945	0.9734	By MS/MS				2.8	0	0
F1T0B3;A0A087X2G1;Q92499-3;Q92499-2;Q92499	F1T0B3;A0A087X2G1;Q92499-3;Q92499-2;Q92499	6;6;6;6;6	6;6;6;6;6	6;6;6;6;6	ATP-dependent RNA helicase DDX1	DDX1	;;;;	5	6	6	6	6	4	0	0	6	4	0	0	6	4	0	0	12	12	12	73.915	659	659;659;612;622;740	6.44	1	3	1		1	1		2	4	3	0	40.085	By MS/MS	By MS/MS			12	6.2	0
D6RIC3;A0A0C4DGU5;A0A087X2G6;Q9Y3C1;Q9Y3C1-3;Q9Y3C1-2;D6RC60	D6RIC3;A0A0C4DGU5;A0A087X2G6;Q9Y3C1;Q9Y3C1-3;Q9Y3C1-2;D6RC60	2;2;2;2;2;2;1	2;2;2;2;2;2;1	2;2;2;2;2;2;1	Nucleolar protein 16	NOP16	;;;;;;	7	2	2	2	2	1	0	0	2	1	0	0	2	1	0	0	19.3	19.3	19.3	17.198	150	150;231;237;178;232;236;95	5		1		1			2				0	2.7816	By MS/MS	By matching			19.3	9.3	0
A0A087X2H1;Q9ULT8;H0YJP0;H0YJD4;G3V4V5;A0A087WVU6;H0YJ72	A0A087X2H1;Q9ULT8	19;19;9;7;5;3;1	19;19;9;7;5;3;1	19;19;9;7;5;3;1	E3 ubiquitin-protein ligase HECTD1	HECTD1	;	7	19	19	19	19	8	1	0	19	8	1	0	19	8	1	0	7.5	7.5	7.5	289.63	2614	2614;2610;1465;976;926;212;122	6.77		2	6	4	2	1	4	7	4	9	0	18.825	By MS/MS	By MS/MS	By matching		7.5	3.2	0.6
A0A087X2I1;P62333;H0YJC0;H0YJS8;H0YJE9;H0YJT1;H0YJD2;H0YJY8;H0YJX2	A0A087X2I1;P62333;H0YJC0	13;13;7;4;3;3;1;1;1	13;13;7;4;3;3;1;1;1	13;13;7;4;3;3;1;1;1	26S protease regulatory subunit 10B	PSMC6	;;	9	13	13	13	11	10	11	10	11	10	11	10	11	10	11	10	35.7	35.7	35.7	45.796	403	403;389;262;194;70;97;33;36;67	5.66	5	9	11	6	8	13	13	8	5	10	0	197.61	By MS/MS	By MS/MS	By MS/MS	By MS/MS	29.5	29.5	33.7
A0A096LNH5;H7C2G3;A0A0B4J2D5;A0A096LPI6;P30042;A0A096LP73;F2Z2Q0;A0A096LP12;A0A0B4J2H4;H7C1F6;P30042-2;A0A096LNJ1	A0A096LNH5;H7C2G3;A0A0B4J2D5;A0A096LPI6;P30042;A0A096LP73;F2Z2Q0;A0A096LP12;A0A0B4J2H4;H7C1F6;P30042-2;A0A096LNJ1	5;5;5;5;5;4;4;4;4;4;4;3	5;5;5;5;5;4;4;4;4;4;4;3	5;5;5;5;5;4;4;4;4;4;4;3	ES1 protein homolog, mitochondrial	C21orf33	;;;;;;;;;;;	12	5	5	5	1	1	5	5	1	1	5	5	1	1	5	5	39	39	39	19.416	182	182;191;268;279;268;137;217;224;237;257;237;106	5.52			4	2	9	5	1	1	2	1	0	128.52	By MS/MS	By matching	By MS/MS	By MS/MS	5.5	5.5	39
A0A096LNY6;A0A1B0GTG9;A0A1B0GWF8;A0A1B0GWJ0;A0A1B0GTJ7;A0A0A6YY92;P30566-2;P30566;A0A096LPA2;A0A096LP92;A0A096LNY5	A0A096LNY6;A0A1B0GTG9;A0A1B0GWF8;A0A1B0GWJ0;A0A1B0GTJ7;A0A0A6YY92;P30566-2;P30566;A0A096LPA2	3;3;3;3;3;3;3;3;2;1;1	3;3;3;3;3;3;3;3;2;1;1	3;3;3;3;3;3;3;3;2;1;1	Adenylosuccinate lyase	ADSL	;;;;;;;;	11	3	3	3	2	0	3	2	2	0	3	2	2	0	3	2	9.2	9.2	9.2	40.826	360	360;377;403;480;480;498;425;484;133;78;262	4.54			2	4	5	2					0	3.9585	By MS/MS		By MS/MS	By MS/MS	5.3	0	9.2
E9PR14;G3V1D9;E9PQD6;A0A096LPE2;P0DJI9-2;P0DJI9;P0DJI8	E9PR14;G3V1D9;E9PQD6;A0A096LPE2;P0DJI9-2;P0DJI9;P0DJI8	1;1;1;1;1;1;1	1;1;1;1;1;1;1	1;1;1;1;1;1;1	Serum amyloid A protein;Serum amyloid A-2 protein;Serum amyloid A-1 protein;Amyloid protein A;Serum amyloid protein A(2-104);Serum amyloid protein A(3-104);Serum amyloid protein A(2-103);Serum amyloid protein A(2-102);Serum amyloid protein A(4-101)	SAA2;SAA1;SAA2-SAA4	;;;;;;	7	1	1	1	1	1	1	1	1	1	1	1	1	1	1	1	17.5	17.5	17.5	8.9519	80	80;113;122;208;83;122;122	5.89				2	3	1	2			1	0.0019815	1.5078	By MS/MS	By matching	By matching	By MS/MS	17.5	17.5	17.5
A0A096LPH6;Q14966-2;Q14966-4;Q14966-3;Q14966	A0A096LPH6;Q14966-2;Q14966-4;Q14966-3;Q14966	1;1;1;1;1	1;1;1;1;1	1;1;1;1;1	Zinc finger protein 638	ZNF638	;;;;	5	1	1	1	1	0	1	1	1	0	1	1	1	0	1	1	2	2	2	104.05	918	918;814;1139;1957;1978	4.75				2	1	1					0.0013559	1.6481	By MS/MS		By MS/MS	By MS/MS	2	0	2
A0A0A0MQR2;Q9BY42;A2A2L5;A2A2L6	A0A0A0MQR2;Q9BY42;A2A2L5	8;8;6;2	8;8;6;2	8;8;6;2	Protein RTF2 homolog	RTFDC1	;;	4	8	8	8	8	3	1	0	8	3	1	0	8	3	1	0	23.8	23.8	23.8	37.531	336	336;306;277;230	6.58		4	1		1	2	6	5	2	3	0	82.557	By MS/MS	By matching	By matching		23.8	9.8	6.2
A0A0A0MQR4;I3L2J0;Q96RK0	A0A0A0MQR4;I3L2J0;Q96RK0	2;2;2	2;2;2	2;2;2	Protein capicua homolog	CIC	;;	3	2	2	2	2	0	0	0	2	0	0	0	2	0	0	0	1.6	1.6	1.6	163.68	1606	1606;2514;1608	8					1				1	1	0.0016932	1.6374	By MS/MS				1.6	0	0
A0A0A0MQS1;Q53H96-2;Q53H96;F8WEI0;B5MD87	A0A0A0MQS1;Q53H96-2;Q53H96;F8WEI0	4;4;4;3;1	4;4;4;3;1	4;4;4;3;1	Pyrroline-5-carboxylate reductase;Pyrroline-5-carboxylate reductase 3	PYCRL	;;;	5	4	4	4	4	2	1	2	4	2	1	2	4	2	1	2	10.8	10.8	10.8	29.892	286	286;254;274;44;137	4.65		2	3	2	5	4			1		0	7.9155	By MS/MS	By MS/MS	By MS/MS	By MS/MS	10.8	7.7	3.8
O95205;H7C4T5;Q86VM6;C9JP00;A0A0A0MQX8;Q9NR56-3;Q9NR56-4;Q9NR56-7;Q9NR56-6;Q5VZF2-3;Q5VZF2-2;Q9NR56-2;Q5VZF2;Q9NR56-5;Q9NR56;C9J4T8;B1AKI6;Q9NUK0-4;Q9NUK0-3;Q9NUK0-2;Q9NUK0;C9JCX1;H7C4Y1	O95205;H7C4T5;Q86VM6;C9JP00;A0A0A0MQX8;Q9NR56-3;Q9NR56-4;Q9NR56-7;Q9NR56-6;Q5VZF2-3;Q5VZF2-2;Q9NR56-2;Q5VZF2;Q9NR56-5;Q9NR56;C9J4T8;B1AKI6;Q9NUK0-4;Q9NUK0-3;Q9NUK0-2;Q9NUK0	3;3;3;3;3;3;3;3;3;3;3;3;3;3;3;2;2;2;2;2;2;1;1	3;3;3;3;3;3;3;3;3;3;3;3;3;3;3;2;2;2;2;2;2;1;1	3;3;3;3;3;3;3;3;3;3;3;3;3;3;3;2;2;2;2;2;2;1;1	Muscleblind-like protein 1;Muscleblind-like protein 2;Muscleblind-like protein 3	MBLL;MBNL1;MBNL2;MBNL3	;;;;;;;;;;;;;;;;;;;;	23	3	3	3	3	0	2	1	3	0	2	1	3	0	2	1	10.2	10.2	10.2	28.14	255	255;329;343;348;400;302;314;340;342;361;367;370;373;382;388;58;342;292;304;334;354;155;210	2.67	1	4	2	1	1						0	4.4683	By MS/MS		By MS/MS	By MS/MS	10.2	0	7.5
A0A0A0MR02;P45880-2;P45880;P45880-1;Q5JSD2;Q5JSD1;A2A3S1	A0A0A0MR02;P45880-2;P45880;P45880-1;Q5JSD2;Q5JSD1	8;8;8;8;4;4;1	8;8;8;8;4;4;1	8;8;8;8;4;4;1	Voltage-dependent anion-selective channel protein 2	VDAC2	;;;;;	7	8	8	8	1	2	8	8	1	2	8	8	1	2	8	8	35.5	35.5	35.5	30.348	282	282;283;294;309;194;204;109	6.67	4	2	4	2	1	7	9	9	10	6	0	150.4	By MS/MS	By matching	By MS/MS	By MS/MS	4.3	8.9	35.5
Q5T092;A0A0A0MR06;Q5T091;O15258	Q5T092;A0A0A0MR06;Q5T091;O15258	2;2;2;2	2;2;2;2	2;2;2;2	Protein RER1	RER1	;;;	4	2	2	2	0	1	2	1	0	1	2	1	0	1	2	1	17.7	17.7	17.7	18.388	158	158;177;187;196	6.11	2					2	2	1	1	1	0	3.6194		By matching	By MS/MS	By MS/MS	0	11.4	17.7
A0A0A0MR50;Q13619-2;Q13619;A0A087WWN2;A6NE76	A0A0A0MR50;Q13619-2;Q13619	4;4;4;1;1	1;1;1;0;0	1;1;1;0;0	Cullin-4A	CUL4A	;;	5	4	1	1	4	1	1	0	1	0	0	0	1	0	0	0	6.7	1.8	1.8	77.719	667	667;659;759;174;234	5					1						0.0092234	1.0248	By MS/MS	By matching	By matching		6.7	1.5	1.5
A0A0A0MRA5;B7Z4B8;Q9BUJ2-3;Q9BUJ2-4;Q9BUJ2-2;Q9BUJ2;M0R3F1;M0QYZ0;M0R203;M0QZV6;M0R0K8;M0QYI8;Q9BUJ2-5	A0A0A0MRA5;B7Z4B8;Q9BUJ2-3;Q9BUJ2-4;Q9BUJ2-2;Q9BUJ2;M0R3F1	10;10;10;10;10;10;8;4;2;2;2;2;2	10;10;10;10;10;10;8;4;2;2;2;2;2	10;10;10;10;10;10;8;4;2;2;2;2;2	Heterogeneous nuclear ribonucleoprotein U-like protein 1	HNRNPUL1	;;;;;;	13	10	10	10	4	4	9	10	4	4	9	10	4	4	9	10	13.2	13.2	13.2	85.939	766	766;767;752;756;804;856;641;371;81;118;158;172;390	6.59	5	7	1	1		2	2	6	10	10	0	178.83	By MS/MS	By MS/MS	By MS/MS	By MS/MS	6.1	6.7	12.9
A0A0A0MRB5;Q8WXG6-6;Q8WXG6-8;Q8WXG6-5;Q8WXG6-4;Q8WXG6-7;Q8WXG6-3;Q8WXG6-2;Q8WXG6;F8W8U2;A0A0U1RR25	A0A0A0MRB5;Q8WXG6-6;Q8WXG6-8;Q8WXG6-5;Q8WXG6-4;Q8WXG6-7;Q8WXG6-3;Q8WXG6-2;Q8WXG6;F8W8U2	3;3;3;3;3;3;3;3;3;2;1	3;3;3;3;3;3;3;3;3;2;1	3;3;3;3;3;3;3;3;3;2;1	MAP kinase-activating death domain protein	MADD	;;;;;;;;;	11	3	3	3	3	0	0	0	3	0	0	0	3	0	0	0	3.3	3.3	3.3	176.55	1588	1588;1479;1541;1545;1565;1581;1587;1608;1647;439;199	6.33		1						1	1		0	2.3008	By MS/MS				3.3	0	0
G3V5X4;A0A0A0MRE3;Q8WXH0;Q8WXH0-2;A0A0C4DGK3;Q8WXH0-7;G3V4T3;Q8WXH0-9;Q8WXH0-8	G3V5X4;A0A0A0MRE3;Q8WXH0;Q8WXH0-2;A0A0C4DGK3;Q8WXH0-7	3;3;3;3;2;2;1;1;1	3;3;3;3;2;2;1;1;1	3;3;3;3;2;2;1;1;1	Nesprin-2	SYNE2	;;;;;	9	3	3	3	0	0	2	1	0	0	2	1	0	0	2	1	0.6	0.6	0.6	787.71	6818	6818;6824;6885;6907;3541;3270;1113;267;285	3.83	1	2	1			1			1		0.00071891	1.9609			By MS/MS	By MS/MS	0	0	0.4
A0A0A0MRF9;P16885;H3BQV5;P27986-5;P27986-3;P27986-2;P27986;P27986-4	A0A0A0MRF9;P16885	10;10;2;1;1;1;1;1	10;10;2;1;1;1;1;1	10;10;2;1;1;1;1;1	Phosphoinositide phospholipase C;1-phosphatidylinositol 4,5-bisphosphate phosphodiesterase gamma-2	PLCG2	;	8	10	10	10	5	4	9	9	5	4	9	9	5	4	9	9	6.9	6.9	6.9	146.06	1252	1252;1265;159;361;424;454;724;732	5.33	1	4	2	9	7	3	1	3	3	3	0	17.323	By MS/MS	By MS/MS	By MS/MS	By MS/MS	3.3	3.3	6.8
A0A0A0MRG8;Q16611-2;Q16611	A0A0A0MRG8;Q16611-2;Q16611	2;2;2	2;2;2	2;2;2	Bcl-2 homologous antagonist/killer	BAK1	;;	3	2	2	2	0	0	2	1	0	0	2	1	0	0	2	1	6.3	6.3	6.3	21.359	191	191;153;211	4.25			1	2		1					0	5.2758			By MS/MS	By MS/MS	0	0	6.3
A0A0A0MRI2;Q9UNH7;Q9UNH7-2;G3V2U1;H0YJF8;G3V4Z5;G3V5X9	A0A0A0MRI2;Q9UNH7;Q9UNH7-2	3;3;2;1;1;1;1	3;3;2;1;1;1;1	3;3;2;1;1;1;1	Sorting nexin-6;Sorting nexin-6, N-terminally processed	SNX6	;;	7	3	3	3	2	0	1	0	2	0	1	0	2	0	1	0	7.4	7.4	7.4	47.804	418	418;406;290;132;150;169;239	6.75	1					1				2	0	4.0914	By MS/MS		By MS/MS		6	0	3.8
F6S8N6;A0A0A0MRJ6;H7BY58;P22061;P22061-2;F8WDT3;F8WAV5;F8WAX2;H7C4X2	F6S8N6;A0A0A0MRJ6;H7BY58;P22061;P22061-2	8;8;8;8;8;2;2;2;1	8;8;8;8;8;2;2;2;1	8;8;8;8;8;2;2;2;1	Protein-L-isoaspartate O-methyltransferase;Protein-L-isoaspartate(D-aspartate) O-methyltransferase	PCMT1	;;;;	9	8	8	8	6	4	4	6	6	4	4	6	6	4	4	6	44.8	44.8	44.8	26.626	250	250;285;286;227;228;120;124;130;67	5.16	4	6	6	5	6	5	7	6	3	2	0	127.14	By MS/MS	By MS/MS	By MS/MS	By MS/MS	24.4	20.4	20.4
E9PLT5;A0A0A0MRJ9;Q7Z6I6-4;Q7Z6I6-2;Q7Z6I6	E9PLT5;A0A0A0MRJ9;Q7Z6I6-4;Q7Z6I6-2;Q7Z6I6	1;1;1;1;1	1;1;1;1;1	1;1;1;1;1	Rho GTPase-activating protein 30	ARHGAP30	;;;;	5	1	1	1	1	0	1	0	1	0	1	0	1	0	1	0	14.5	14.5	14.5	7.7919	69	69;890;243;890;1101	4			3	1	1	1					0.0097002	0.9755	By MS/MS		By MS/MS		14.5	0	14.5
A0A0A0MRK6;Q13505-3;Q13505;A0A0C4DFQ1;Q13505-2	A0A0A0MRK6;Q13505-3;Q13505;A0A0C4DFQ1;Q13505-2	2;2;2;1;1	2;2;2;1;1	2;2;2;1;1	Metaxin-1	MTX1	;;;;	5	2	2	2	0	0	1	2	0	0	1	2	0	0	1	2	6	6	6	51.462	466	466;317;466;435;435	5	1				2	2	1				0	4.7759			By MS/MS	By MS/MS	0	0	3.4
A0A0A0MRM8;Q9UM54-6;A0A0D9SGC1;E7EW20;Q9UM54-5;Q9UM54-2;Q9UM54-4;Q9UM54-1;Q9UM54	A0A0A0MRM8;Q9UM54-6	3;3;1;1;1;1;1;1;1	3;3;1;1;1;1;1;1;1	3;3;1;1;1;1;1;1;1	Unconventional myosin-VI	MYO6	;	9	3	3	3	2	0	2	1	2	0	2	1	2	0	2	1	2.7	2.7	2.7	145.01	1253	1253;1285;1294;1295;1253;1262;1285;1285;1294	7.43		1				1	1	1	1	2	0	5.3207	By MS/MS		By MS/MS	By MS/MS	1.5	0	2.6
A0A0A0MRM9;Q14978;Q14978-3;Q14978-2;S4R3C2;S4R349	A0A0A0MRM9;Q14978;Q14978-3;Q14978-2	12;12;12;12;2;1	12;12;12;12;2;1	12;12;12;12;2;1	Nucleolar and coiled-body phosphoprotein 1	NOLC1	;;;	6	12	12	12	10	7	3	2	10	7	3	2	10	7	3	2	16.7	16.7	16.7	74.543	708	708;699;700;709;281;258	5.72		2	6	5	6	7	5	3	4	2	0	38.356	By MS/MS	By MS/MS	By MS/MS	By MS/MS	16.5	9	4.1
A0A0A0MRN4;Q5BKZ1-3;Q5BKZ1	A0A0A0MRN4;Q5BKZ1-3;Q5BKZ1	1;1;1	1;1;1	1;1;1	DBIRD complex subunit ZNF326	ZNF326	;;	3	1	1	1	1	0	1	1	1	0	1	1	1	0	1	1	3.2	3.2	3.2	55.57	493	493;376;582	4			2	1	2						0	3.5379	By MS/MS		By MS/MS	By matching	3.2	0	3.2
A0A0A0MRN5;Q9NZT2-2;Q9NZT2	A0A0A0MRN5;Q9NZT2-2;Q9NZT2	4;4;4	4;4;4	4;4;4	Opioid growth factor receptor	OGFR	;;	3	4	4	4	4	0	0	0	4	0	0	0	4	0	0	0	12.3	12.3	12.3	67.194	625	625;657;677	6.67				1	1	2	2	2	1		0	14.322	By MS/MS				12.3	0	0
A0A0A0MRN6;A0A0A0MRN7;Q6YP21-3;Q6YP21	A0A0A0MRN6;A0A0A0MRN7;Q6YP21-3;Q6YP21	2;2;2;2	2;2;2;2	2;2;2;2	Kynurenine--oxoglutarate transaminase 3	CCBL2	;;;	4	2	2	2	1	1	2	1	1	1	2	1	1	1	2	1	14.3	14.3	14.3	19.928	175	175;262;420;454	6.17				2		1	1	2			0	8.6539	By MS/MS	By matching	By MS/MS	By MS/MS	6.9	6.9	14.3
A0A0A0MRR3;B4DZU5;Q7Z7C8;Q7Z7C8-2;Q7Z7C8-4	A0A0A0MRR3;B4DZU5;Q7Z7C8;Q7Z7C8-2;Q7Z7C8-4	1;1;1;1;1	1;1;1;1;1	1;1;1;1;1	Transcription initiation factor TFIID subunit 8	TAF8	;;;;	5	1	1	1	1	0	0	0	1	0	0	0	1	0	0	0	9.2	9.2	9.2	18.669	174	174;234;310;311;338	3			1								0.00070721	1.8775	By MS/MS				9.2	0	0
A0A0A0MRS6;Q86UV5-5	A0A0A0MRS6;Q86UV5-5	24;24	1;1	1;1	Ubiquitin carboxyl-terminal hydrolase 48	USP48	;	2	24	1	1	18	6	23	2	0	1	1	0	0	1	1	0	34.9	2.3	2.3	59.439	521	521;521	10										2	0	2.1005	By matching	By matching	By MS/MS	By matching	29.6	14.4	33.2
B6VEX4;A0A0A0MRT6;Q8IZP0-11;Q8IZP0-10;Q8IZP0-8;Q8IZP0-7;Q8IZP0-2;Q8IZP0-4;Q8IZP0-3;Q8IZP0-5;Q8IZP0-6;Q8IZP0-9;Q8IZP0-12;Q8IZP0	B6VEX4;A0A0A0MRT6;Q8IZP0-11;Q8IZP0-10;Q8IZP0-8;Q8IZP0-7;Q8IZP0-2;Q8IZP0-4;Q8IZP0-3;Q8IZP0-5;Q8IZP0-6;Q8IZP0-9;Q8IZP0-12;Q8IZP0	2;2;2;2;2;2;2;2;2;2;2;2;2;2	2;2;2;2;2;2;2;2;2;2;2;2;2;2	2;2;2;2;2;2;2;2;2;2;2;2;2;2	Abl interactor 1	ABI1	;;;;;;;;;;;;;	14	2	2	2	1	2	1	0	1	2	1	0	1	2	1	0	7.9	7.9	7.9	43.294	393	393;475;329;388;393;422;446;451;452;476;480;481;496;508	7.25	1								2	1	0	3.604	By matching	By MS/MS	By MS/MS		5.1	7.9	5.1
A0A0A0MRX2;Q96HY6-2;Q96HY6	A0A0A0MRX2;Q96HY6-2;Q96HY6	1;1;1	1;1;1	1;1;1	DDRGK domain-containing protein 1	DDRGK1	;;	3	1	1	1	0	0	0	1	0	0	0	1	0	0	0	1	4.7	4.7	4.7	33.939	298	298;313;314	5					1						0.0041022	1.2829				By MS/MS	0	0	0
A0A1B0GTC1;A0A1B0GWB8;A0A1B0GW37;U3KQE8;A0A1B0GVN4;A0A1B0GWJ4;A0A0A0MRX8;A0A1B0GU97;A0A1B0GWI9;Q5VW27;Q5VW30;Q5VW26;O00712;O00712-4;O00712-5	A0A1B0GTC1;A0A1B0GWB8;A0A1B0GW37;U3KQE8;A0A1B0GVN4;A0A1B0GWJ4;A0A0A0MRX8;A0A1B0GU97;A0A1B0GWI9;Q5VW27;Q5VW30;Q5VW26;O00712;O00712-4;O00712-5	1;1;1;1;1;1;1;1;1;1;1;1;1;1;1	1;1;1;1;1;1;1;1;1;1;1;1;1;1;1	1;1;1;1;1;1;1;1;1;1;1;1;1;1;1	Nuclear factor 1;Nuclear factor 1 B-type	NFIB	;;;;;;;;;;;;;;	15	1	1	1	1	0	1	1	1	0	1	1	1	0	1	1	6	6	6	20.939	182	182;308;411;416;424;445;446;478;480;487;561;570;420;471;494	5.75	1	1								2	0.0086904	1.0509	By MS/MS		By MS/MS	By matching	6	0	6
A0A0A0MS14	A0A0A0MS14	1	1	1		IGHV1-45		1	1	1	1	1	1	1	1	1	1	1	1	1	1	1	1	9.4	9.4	9.4	13.508	117	117	5.72	8	8	8	8	6	5	5	6	8	14	0	66.979	By MS/MS	By MS/MS	By MS/MS	By MS/MS	9.4	9.4	9.4
A0A0A0MS41;Q9BWM7;S4R3N9	A0A0A0MS41;Q9BWM7;S4R3N9	2;2;1	2;2;1	2;2;1	Sideroflexin;Sideroflexin-3	SFXN3	;;	3	2	2	2	0	0	2	2	0	0	2	2	0	0	2	2	6.9	6.9	6.9	35.503	321	321;321;177	7.33					2			2	2		0	4.0419			By MS/MS	By MS/MS	0	0	6.9
A0A0A0MS45;J3KNI1;Q9H9E3;Q9H9E3-3;J3QLW1;E9PRT5;H3BSD2;H3BMV9;Q9H9E3-2	A0A0A0MS45;J3KNI1;Q9H9E3;Q9H9E3-3	4;4;4;3;1;1;1;1;1	4;4;4;3;1;1;1;1;1	4;4;4;3;1;1;1;1;1	Conserved oligomeric Golgi complex subunit 4	COG4	;;;	9	4	4	4	3	2	1	0	3	2	1	0	3	2	1	0	6.2	6.2	6.2	87.183	768	768;789;785;712;72;100;130;193;337	7.64				1	1	1	2	1	3	2	0	5.1559	By MS/MS	By MS/MS	By matching		5.1	3	1.2
A0A0A0MS51;A0A0A0MT01;CON__Q3SX14;P06396-2;P06396-4;P06396-3;P06396	A0A0A0MS51;A0A0A0MT01;CON__Q3SX14;P06396-2;P06396-4;P06396-3;P06396	3;3;3;3;3;3;3	3;3;3;3;3;3;3	3;3;3;3;3;3;3	Gelsolin	GSN	;;;;;;	7	3	3	3	3	2	1	0	3	2	1	0	3	2	1	0	5.6	5.6	5.6	82.525	748	748;767;781;731;739;742;782	6.22		1	3					1	3	1	0	14.69	By MS/MS	By matching	By MS/MS		5.6	3.3	1.6
Q5SWX3;A0A0A0MS52;A0A0A0MT11;Q13555-10;Q13555-3;Q13555-5;Q13555-4;Q13555-7;Q13555-9;Q13555-2;Q13555-8;Q13555;Q13555-6;H0Y6G2;Q8WU40;Q13554-7;Q13554-4;Q13554-6;Q13554-3;Q13554-8;Q13554-5;Q13554-2;Q13554;H7BXS4;H7BZC6;H7C394;H0Y9C2;D6R938;E9PBG7;E9PF82;Q9UQM7;Q13557-8;Q13557-12;Q9UQM7-2;Q13557-9;Q13557-10;Q13557-5;Q13557;Q13557-3;Q13557-6;Q13557-4;Q13557-11	Q5SWX3;A0A0A0MS52;A0A0A0MT11;Q13555-10;Q13555-3;Q13555-5;Q13555-4;Q13555-7;Q13555-9;Q13555-2;Q13555-8;Q13555;Q13555-6;H0Y6G2;Q8WU40;Q13554-7;Q13554-4;Q13554-6;Q13554-3;Q13554-8;Q13554-5;Q13554-2;Q13554;H7BXS4	4;4;4;4;4;4;4;4;4;4;4;4;4;3;3;3;3;3;3;3;3;3;3;2;1;1;1;1;1;1;1;1;1;1;1;1;1;1;1;1;1;1	4;4;4;4;4;4;4;4;4;4;4;4;4;3;3;3;3;3;3;3;3;3;3;2;1;1;1;1;1;1;1;1;1;1;1;1;1;1;1;1;1;1	4;4;4;4;4;4;4;4;4;4;4;4;4;3;3;3;3;3;3;3;3;3;3;2;1;1;1;1;1;1;1;1;1;1;1;1;1;1;1;1;1;1	Calcium/calmodulin-dependent protein kinase type II subunit gamma;Calcium/calmodulin-dependent protein kinase type II subunit beta	CAMK2G;CAMK2B	;;;;;;;;;;;;;;;;;;;;;;;	42	4	4	4	2	0	3	3	2	0	3	3	2	0	3	3	10.3	10.3	10.3	57.796	516	516;539;558;495;524;527;529;533;542;547;556;558;588;335;453;449;479;492;503;517;518;542;666;362;184;184;194;498;512;533;478;478;478;489;489;492;498;499;510;513;519;524	7.67					1	2	1		5		0	5.9715	By MS/MS		By MS/MS	By MS/MS	6	0	6.6
A0A0A0MS70;H0Y4G9;A0A0A0MST0;Q99836-5;Q99836;Q99836-6;Q99836-3;A0A0A0MSI9;Q99836-2;Q99836-4	A0A0A0MS70;H0Y4G9;A0A0A0MST0;Q99836-5;Q99836;Q99836-6;Q99836-3;A0A0A0MSI9;Q99836-2	4;4;4;4;4;4;3;2;2;1	4;4;4;4;4;4;3;2;2;1	4;4;4;4;4;4;3;2;2;1	Myeloid differentiation primary response protein MyD88	MYD88	;;;;;;;;	10	4	4	4	4	1	0	0	4	1	0	0	4	1	0	0	16.8	16.8	16.8	34.58	309	309;316;317;275;296;304;191;264;251;146	5.33			2	1		1	1		1		0	7.2567	By MS/MS	By matching			16.8	6.8	0
A0A0A0MS99;I3L4X2;P33527-8;P33527-6;P33527-7;P33527-5;P33527-4;P33527-2;P33527-3;P33527;P33527-9	A0A0A0MS99;I3L4X2;P33527-8;P33527-6;P33527-7;P33527-5;P33527-4;P33527-2;P33527-3;P33527;P33527-9	3;3;3;3;3;3;3;3;3;3;3	3;3;3;3;3;3;3;3;3;3;3	3;3;3;3;3;3;3;3;3;3;3	Multidrug resistance-associated protein 1	ABCC1	;;;;;;;;;;	11	3	3	3	0	0	2	3	0	0	2	3	0	0	2	3	3	3	3	134.99	1215	1215;1440;1351;1407;1410;1416;1466;1472;1475;1531;1541	5.5			2			2	1	1			0	2.4818			By MS/MS	By MS/MS	0	0	1.9
A0A0A0MSA4	A0A0A0MSA4	1	1	1				1	1	1	1	0	0	0	1	0	0	0	1	0	0	0	1	1.7	1.7	1.7	116.17	1046	1046	3.5			1	1							0.0099444	0.94628				By MS/MS	0	0	0
J3KTI5;B4DTR1;J3QLU9;A0A0A0MSE1;P04626-3;P04626-2;P04626-5;P04626-4;P04626;Q15303-4;Q15303-3;Q15303-2;Q15303;M0R0A7;E9PLB1;E9PRQ2;H0YCF5;H3BLT0;G3V4P9;A0A087WW79;J3KPI6;Q504U8;E9PFD7;Q5TCX8-2;Q16584-2;Q16584;P04626-6;Q02779;Q5TCX8;P80192;P80192-4;P00533	J3KTI5;B4DTR1;J3QLU9;A0A0A0MSE1;P04626-3;P04626-2;P04626-5;P04626-4;P04626;Q15303-4;Q15303-3;Q15303-2;Q15303;M0R0A7;E9PLB1;E9PRQ2;H0YCF5;H3BLT0;G3V4P9;A0A087WW79;J3KPI6;Q504U8;E9PFD7;Q5TCX8-2;Q16584-2;Q16584;P04626-6;Q02779;Q5TCX8;P80192;P80192-4;P00533	2;2;2;2;2;2;2;2;2;2;2;2;2;1;1;1;1;1;1;1;1;1;1;1;1;1;1;1;1;1;1;1	2;2;2;2;2;2;2;2;2;2;2;2;2;1;1;1;1;1;1;1;1;1;1;1;1;1;1;1;1;1;1;1	2;2;2;2;2;2;2;2;2;2;2;2;2;1;1;1;1;1;1;1;1;1;1;1;1;1;1;1;1;1;1;1	Receptor protein-tyrosine kinase;Receptor tyrosine-protein kinase erbB-2;Receptor tyrosine-protein kinase erbB-4;ERBB4 intracellular domain;Mitogen-activated protein kinase kinase kinase MLK4;Mitogen-activated protein kinase kinase kinase 11;Mitogen-activated protein kinase kinase kinase 10;Mitogen-activated protein kinase kinase kinase 9;Epidermal growth factor receptor	ERBB2;ERBB4;MAP3K10;MAP3K11;MAP3K9;EGFR;MLK4	;;;;;;;;;;;;;;;;;;;;;;;;;;;;;;;	32	2	2	2	0	1	1	2	0	1	1	2	0	1	1	2	8	8	8	27.669	251	251;979;1055;1266;569;645;1225;1240;1255;1282;1292;1298;1308;67;96;111;215;731;832;880;1081;1091;1165;570;590;847;888;954;1036;1104;1118;1210	6.5				3				1	1	1	0	2.3704		By matching	By MS/MS	By MS/MS	0	4.8	4.8
A0A0A0MSJ0;Q86XP3-2;Q86XP3	A0A0A0MSJ0;Q86XP3-2;Q86XP3	5;5;5	5;5;5	5;5;5	ATP-dependent RNA helicase DDX42	DDX42	;;	3	5	5	5	4	3	4	5	4	3	4	5	4	3	4	5	9	9	9	77.813	708	708;819;938	4.78	2		7			3	4	1	1		0	9.0585	By MS/MS	By MS/MS	By MS/MS	By MS/MS	7.6	4.8	7.6
A0A0A0MSJ3;Q3HKR1;E9PFK9;Q9UJ41-2;Q9UJ41-4;Q9UJ41-3;Q9UJ41	A0A0A0MSJ3;Q3HKR1;E9PFK9;Q9UJ41-2;Q9UJ41-4;Q9UJ41-3;Q9UJ41	1;1;1;1;1;1;1	1;1;1;1;1;1;1	1;1;1;1;1;1;1	Rab5 GDP/GTP exchange factor	RABGEF1	;;;;;;	7	1	1	1	1	0	0	0	1	0	0	0	1	0	0	0	3.7	3.7	3.7	34.437	299	299;407;504;491;505;531;708	10										1	0.0072289	1.0786	By MS/MS				3.7	0	0
A0A0A0MSK6;Q13017-2;Q13017	A0A0A0MSK6;Q13017-2;Q13017	1;1;1	1;1;1	1;1;1	Rho GTPase-activating protein 5	ARHGAP5	;;	3	1	1	1	1	0	0	0	1	0	0	0	1	0	0	0	0.5	0.5	0.5	171.68	1498	1498;1501;1502	9.5									1	1	0.0069613	1.0977	By MS/MS				0.5	0	0
A0A0A0MSL0;A0A0B4J1S8;Q9UBF8-2;Q9UBF8	A0A0A0MSL0;A0A0B4J1S8;Q9UBF8-2;Q9UBF8	1;1;1;1	1;1;1;1	1;1;1;1	Phosphatidylinositol 4-kinase beta	PI4KB	;;;	4	1	1	1	1	1	0	0	1	1	0	0	1	1	0	0	6.4	6.4	6.4	30.741	280	280;828;801;816	9.33									2	1	0	2.952	By MS/MS	By matching			6.4	6.4	0
A0A0J9YYG8;A0A0A0MSL1;Q8TDM6-5;Q8TDM6-2;Q8TDM6-4;Q8TDM6	A0A0J9YYG8;A0A0A0MSL1;Q8TDM6-5;Q8TDM6-2;Q8TDM6-4;Q8TDM6	1;1;1;1;1;1	1;1;1;1;1;1	1;1;1;1;1;1	Disks large homolog 5	DLG5	;;;;;	6	1	1	1	1	0	0	0	1	0	0	0	1	0	0	0	1.8	1.8	1.8	63.637	598	598;880;674;1579;1809;1919	8								1			0	2.3695	By MS/MS				1.8	0	0
A0A0A0MSQ0;P13797-3;P13797-2;P13797;H7C4N2;U3KQI3	A0A0A0MSQ0;P13797-3;P13797-2;P13797	11;11;11;11;3;2	11;11;11;11;3;2	8;8;8;8;1;1	Plastin-3	PLS3	;;;	6	11	11	8	6	3	8	8	6	3	8	8	4	2	5	5	22.2	22.2	15.9	69.334	617	617;585;617;630;190;164	7.35	2			2	5	2	7	6	10	6	0	74.374	By MS/MS	By MS/MS	By MS/MS	By MS/MS	13.5	6.5	15.7
A0A0A0MST9;A0A0A0MSZ1;A0A0A0MT23;J3KNR0;P27448-8;P27448-3;P27448-4;P27448-2;P27448;A0A0A0MQR8;P27448-6;P27448-7;H0YKP9;H0YIY6;A2SY06;B4DIB3;A0A087X0I6;Q9P0L2-3;Q9P0L2;H0YNV4;Q9P0L2-2	A0A0A0MST9;A0A0A0MSZ1;A0A0A0MT23;J3KNR0;P27448-8;P27448-3;P27448-4;P27448-2;P27448;A0A0A0MQR8;P27448-6;P27448-7;H0YKP9;H0YIY6	7;7;7;7;7;7;7;7;7;6;6;6;4;4;3;3;3;3;3;2;2	7;7;7;7;7;7;7;7;7;6;6;6;4;4;3;3;3;3;3;2;2	6;6;6;6;6;6;6;6;6;5;5;5;3;3;2;2;2;2;2;2;1	MAP/microtubule affinity-regulating kinase 3	MARK3	;;;;;;;;;;;;;	21	7	7	6	7	2	0	0	7	2	0	0	6	2	0	0	15.3	15.3	14.3	74.09	659	659;752;753;776;659;729;744;752;753;713;713;760;222;505;331;780;796;758;795;178;645	6.09		1	1	3	1		1	1		3	0	11.306	By MS/MS	By MS/MS			15.3	5.3	0
A0A0A0MSU2;A0A1C7CYX1;Q6PJG2	A0A0A0MSU2;A0A1C7CYX1;Q6PJG2	1;1;1	1;1;1	1;1;1	ELM2 and SANT domain-containing protein 1	ELMSAN1	;;	3	1	1	1	1	1	1	0	1	1	1	0	1	1	1	0	0.9	0.9	0.9	111.83	1018	1018;1099;1045	7.33		1								2	1	-2	By MS/MS	By MS/MS	By matching		0.9	0.9	0.9
A0A0A0MSW4;P48739;P48739-2;P48739-3;B3KYB6;I3L4C0;I3L459;B3KYB7;I3L4H1;F5GWE5;Q00169	A0A0A0MSW4;P48739;P48739-2;P48739-3;B3KYB6	4;4;4;4;3;1;1;1;1;1;1	4;4;4;4;3;1;1;1;1;1;1	4;4;4;4;3;1;1;1;1;1;1	Phosphatidylinositol transfer protein beta isoform	PITPNB	;;;;	11	4	4	4	3	1	2	2	3	1	2	2	3	1	2	2	18.1	18.1	18.1	31.581	271	271;271;272;273;120;115;142;167;209;270;270	6.75			1	2	1	1	1	2	4		0	3.8728	By MS/MS	By matching	By MS/MS	By MS/MS	15.1	4.8	7.7
H7BZR5;A0A0A0MSY6;Q86XH1-2;Q86XH1-5;Q86XH1	H7BZR5;A0A0A0MSY6;Q86XH1-2;Q86XH1-5;Q86XH1	1;1;1;1;1	1;1;1;1;1	1;1;1;1;1	IQ and AAA domain-containing protein 1	IQCA1	;;;;	5	1	1	1	1	0	0	0	1	0	0	0	1	0	0	0	3	3	3	63.482	536	536;830;679;781;822	2		1									0.0096746	0.96132	By MS/MS				3	0	0
A0A0A0MTN9;J3QQX3;A0A0A0MTR6;A0A0C4DFN8;A0A0A0MSZ4;A0A0A0MT64;P22570-4;P22570-6;P22570-5;P22570;P22570-7;P22570-3;A0A0C4DGN7;P22570-2;J3QKZ8;J3QQW7	A0A0A0MTN9;J3QQX3;A0A0A0MTR6;A0A0C4DFN8;A0A0A0MSZ4;A0A0A0MT64;P22570-4;P22570-6;P22570-5;P22570;P22570-7;P22570-3;A0A0C4DGN7;P22570-2	7;7;7;7;7;7;7;7;7;7;7;7;6;6;2;1	7;7;7;7;7;7;7;7;7;7;7;7;6;6;2;1	7;7;7;7;7;7;7;7;7;7;7;7;6;6;2;1	NADPH:adrenodoxin oxidoreductase, mitochondrial	FDXR	;;;;;;;;;;;;;	16	7	7	7	3	0	5	7	3	0	5	7	3	0	5	7	16.9	16.9	16.9	48.027	439	439;463;483;491;522;534;439;451;483;491;522;534;497;497;164;178	5.67	1	1	4	2	3	1	7	2	3		0	10.663	By MS/MS		By MS/MS	By MS/MS	7.7	0	13.2
Q9HBD4;A0A0A0MT49;P51532-5;P51532-2;P51532-3;P51532-4;P51532;A0A0U1RRF5;K7EP28;A0A0U1RRD6;A0A0U1RRF8;A0A0A0MSS5;F6UH26;A0A0U1RQU0;A0A0U1RR09;F6XE55;A0A0U1RQW7;A0A0U1RRN2;B1ALG1;A0A0U1RR83;A0A0U1RQX3;F6T8Q0;B1ALG2;A0A0U1RR26;A0A0U1RRG6;B4DNT1;B1ALF6;F6VDE0;P51531-2;P51531	Q9HBD4;A0A0A0MT49;P51532-5;P51532-2;P51532-3;P51532-4;P51532	7;7;7;7;7;7;7;1;1;1;1;1;1;1;1;1;1;1;1;1;1;1;1;1;1;1;1;1;1;1	7;7;7;7;7;7;7;1;1;1;1;1;1;1;1;1;1;1;1;1;1;1;1;1;1;1;1;1;1;1	7;7;7;7;7;7;7;1;1;1;1;1;1;1;1;1;1;1;1;1;1;1;1;1;1;1;1;1;1;1	Transcription activator BRG1	SMARCA4	;;;;;;	30	7	7	7	5	2	4	2	5	2	4	2	5	2	4	2	5.6	5.6	5.6	188.15	1679	1679;1681;1613;1614;1616;1617;1647;38;136;149;169;182;192;200;202;228;229;231;236;244;245;248;254;260;270;276;278;1514;1572;1590	5.28	1	1	3	1	4	1	3	4			0	21.729	By MS/MS	By MS/MS	By MS/MS	By MS/MS	3.8	1.5	3.5
A0A0A0MT60;Q5T1M5;Q5T1M5-2	A0A0A0MT60;Q5T1M5;Q5T1M5-2	3;3;2	3;3;2	3;3;2	Peptidyl-prolyl cis-trans isomerase;FK506-binding protein 15	FKBP15	;;	3	3	3	3	3	0	1	0	3	0	1	0	3	0	1	0	3.4	3.4	3.4	136.27	1244	1244;1219;1209	4.6	1	2						1		1	0	6.2469	By MS/MS		By matching		3.4	0	1.1
A0A0A0MT83;P26440;P26440-2;H0YKV0;H0YN10;A0A087WVD3;H0YLC3;H7C4G6	A0A0A0MT83;P26440;P26440-2	5;5;4;1;1;1;1;1	5;5;4;1;1;1;1;1	5;5;4;1;1;1;1;1	Isovaleryl-CoA dehydrogenase, mitochondrial	IVD	;;	8	5	5	5	2	1	5	5	2	1	5	5	2	1	5	5	8.9	8.9	8.9	46.65	426	426;423;393;145;212;214;243;307	6.76		2		2	1	4		2	2	4	0	6.2934	By MS/MS	By matching	By MS/MS	By MS/MS	4.9	2.1	8.9
A0A0A0MTR7;A0A0A0MTC1;Q63HN8;Q63HN8-4;Q63HN8-5;Q63HN8-6	A0A0A0MTR7;A0A0A0MTC1;Q63HN8;Q63HN8-4	17;17;17;17;3;1	17;17;17;17;3;1	17;17;17;17;3;1	E3 ubiquitin-protein ligase RNF213	RNF213	;;;	6	17	17	17	17	3	2	0	17	3	2	0	17	3	2	0	3.7	3.7	3.7	591.4	5207	5207;5256;5207;5256;1063;557	5.41		3	5	3	5	3	3		1	4	0	24.133	By MS/MS	By MS/MS	By MS/MS		3.7	0.6	0.4
D6RDV0;D6RA37;A0A0A0MTC2;D6RIY7;Q13454-2;Q13454	D6RDV0;D6RA37;A0A0A0MTC2;D6RIY7;Q13454-2;Q13454	1;1;1;1;1;1	1;1;1;1;1;1	1;1;1;1;1;1	Tumor suppressor candidate 3	TUSC3	;;;;;	6	1	1	1	0	0	1	1	0	0	1	1	0	0	1	1	3.6	3.6	3.6	31.869	276	276;289;302;314;347;348	7.33							2	1			0.0032552	1.4284			By MS/MS	By MS/MS	0	0	3.6
E5RJN7;E7EVI1;A0A0A0MTC4;A0A0A0MTD1;F8VPI7;E7EPX0;A0A0A0MTC6;E7EVJ4;E9PH62;A0A0A0MTC5;Q9NUL3-6;Q9NUL3-8;Q9NUL3-3;Q9NUL3-7;Q9NUL3-2;Q9NUL3;E5RFK1	E5RJN7;E7EVI1;A0A0A0MTC4;A0A0A0MTD1;F8VPI7;E7EPX0;A0A0A0MTC6;E7EVJ4;E9PH62;A0A0A0MTC5;Q9NUL3-6;Q9NUL3-8;Q9NUL3-3;Q9NUL3-7;Q9NUL3-2;Q9NUL3;E5RFK1	2;2;2;2;2;2;2;2;2;2;2;2;2;2;2;2;1	1;1;1;1;1;1;1;1;1;1;1;1;1;1;1;1;1	1;1;1;1;1;1;1;1;1;1;1;1;1;1;1;1;1	Double-stranded RNA-binding protein Staufen homolog 2	STAU2	;;;;;;;;;;;;;;;;	17	2	1	1	2	1	0	0	1	0	0	0	1	0	0	0	6.6	4.1	4.1	34.861	320	320;390;398;473;479;491;504;511;538;570;398;473;479;504;538;570;204	4				1							0	8.9327	By MS/MS	By matching			6.6	2.5	0
A0A0A0MTH3;Q13418-3;Q13418-2;Q13418	A0A0A0MTH3;Q13418-3;Q13418-2;Q13418	3;3;3;3	3;3;3;3	3;3;3;3	Integrin-linked protein kinase	ILK	;;;	4	3	3	3	3	2	0	0	3	2	0	0	3	2	0	0	7.2	7.2	7.2	54.611	483	483;318;391;452	4.83	1	1	2							2	0	2.0729	By MS/MS	By MS/MS			7.2	5	0
A0A0A0MTH9;O14981	A0A0A0MTH9;O14981	1;1	1;1	1;1	TATA-binding protein-associated factor 172	BTAF1	;	2	1	1	1	1	0	0	0	1	0	0	0	1	0	0	0	0.6	0.6	0.6	206.93	1849	1849;1849	8.5								1	1		0.003886	1.3989	By MS/MS				0.6	0	0
B8ZWD1;A0A0A0MTI5;P07108;P07108-3;P07108-2;P07108-4;P07108-5	B8ZWD1;A0A0A0MTI5;P07108;P07108-3;P07108-2;P07108-4;P07108-5	4;4;4;4;4;4;4	4;4;4;4;4;4;4	4;4;4;4;4;4;4	Acyl-CoA-binding protein	DBI	;;;;;;	7	4	4	4	3	2	3	3	3	2	3	3	3	2	3	3	40.2	40.2	40.2	11.15	97	97;143;87;88;104;129;148	6.25	1			2	3	5	3	4	2		0	25.808	By MS/MS	By MS/MS	By MS/MS	By MS/MS	32	11.3	32
A0A0R4J2G3;A0A0A0MTJ9;Q6PIU2;Q6PIU2-2;H7C046;Q6PIU2-3	A0A0R4J2G3;A0A0A0MTJ9;Q6PIU2;Q6PIU2-2;H7C046;Q6PIU2-3	2;2;2;2;1;1	2;2;2;2;1;1	2;2;2;2;1;1	Neutral cholesterol ester hydrolase 1	NCEH1	;;;;;	6	2	2	2	0	0	2	2	0	0	2	2	0	0	2	2	5.5	5.5	5.5	49.062	440	440;448;408;416;307;275	7.86	1							2	2	2	0	2.8821			By MS/MS	By MS/MS	0	0	5.5
A0A0A0MTN0;Q13617;Q13617-2	A0A0A0MTN0;Q13617;Q13617-2	2;2;2	2;2;2	2;2;2	Cullin-2	CUL2	;;	3	2	2	2	1	2	2	1	1	2	2	1	1	2	2	1	3	3	3	88.505	758	758;745;764	6.57	1				3					3	0	4.7638	By MS/MS	By MS/MS	By MS/MS	By matching	1.3	3	3
A0A0A0MTN3;P21266;E9PLF1;E9PHN7;E9PHN6;Q5T8Q9;Q5T8R1;F6XZQ7;P28161-2;P46439;P28161	A0A0A0MTN3;P21266;E9PLF1;E9PHN7;E9PHN6;Q5T8Q9;Q5T8R1;F6XZQ7;P28161-2;P46439;P28161	2;2;1;1;1;1;1;1;1;1;1	2;2;1;1;1;1;1;1;1;1;1	2;2;1;1;1;1;1;1;1;1;1	Glutathione S-transferase Mu 3;Glutathione S-transferase Mu 2;Glutathione S-transferase Mu 5	GSTM3;GSTM2;GSTM5	;;;;;;;;;;	11	2	2	2	1	2	0	1	1	2	0	1	1	2	0	1	9.9	9.9	9.9	24.914	212	212;225;147;181;193;202;218;220;191;218;218	5.2	2						1	1	1		0.00070151	1.8252	By MS/MS	By MS/MS		By MS/MS	4.2	9.9	0
A0A0A0MTQ5;G3V556;P56378	A0A0A0MTQ5;G3V556;P56378	1;1;1	1;1;1	1;1;1	6.8 kDa mitochondrial proteolipid	C14orf2;MP68	;;	3	1	1	1	0	0	1	1	0	0	1	1	0	0	1	1	9.1	9.1	9.1	9.1078	77	77;99;58	5.25				2	1			1			1	-2			By matching	By MS/MS	0	0	9.1
A0A0A0MTS2;P06744;P06744-2;K7EQ48;A0A0J9YXP8;A0A0J9YX90;A0A0J9YYH3;K7EPY4;K7EP41;K7ELR7;CON__Q3ZBD7;K7ENA0;K7ERK8;K7ERC6;K7EIL4;Q8N196	A0A0A0MTS2;P06744;P06744-2;K7EQ48;A0A0J9YXP8;A0A0J9YX90;A0A0J9YYH3	16;16;16;14;10;10;10;7;6;4;4;3;2;2;1;1	16;16;16;14;10;10;10;7;6;4;4;3;2;2;1;1	16;16;16;14;10;10;10;7;6;4;4;3;2;2;1;1	Glucose-6-phosphate isomerase	GPI	;;;;;;	16	16	16	16	12	14	16	15	12	14	16	15	12	14	16	15	33.2	33.2	33.2	64.824	573	573;558;569;474;268;279;283;166;159;146;557;162;133;161;110;739	5.52	11	13	17	12	8	9	8	15	13	14	0	100.04	By MS/MS	By MS/MS	By MS/MS	By MS/MS	21.6	26	33.2
A0A0A6YYA0;Q86XR7-2;Q9Y3B3-2;Q9Y3B3	A0A0A6YYA0;Q86XR7-2;Q9Y3B3-2;Q9Y3B3	1;1;1;1	1;1;1;1	1;1;1;1	Transmembrane emp24 domain-containing protein 7	TMED7-TICAM2;TMED7	;;;	4	1	1	1	0	1	1	1	0	1	1	1	0	1	1	1	5.3	5.3	5.3	21.233	188	188;404;188;224	8							1	3	1		0	3.3824		By MS/MS	By MS/MS	By MS/MS	0	5.3	5.3
A0A0A6YYC0;E9PJN1;O75676-2;O75676	A0A0A6YYC0;E9PJN1;O75676-2;O75676	1;1;1;1	1;1;1;1	1;1;1;1	Ribosomal protein S6 kinase;Ribosomal protein S6 kinase alpha-4	RPS6KA4	;;;	4	1	1	1	1	0	0	0	1	0	0	0	1	0	0	0	1.7	1.7	1.7	78.366	704	704;765;766;772	2.5		1	1								0.0041547	1.3365	By MS/MS				1.7	0	0
A0A0A6YYC7;Q96JP5-2;Q96JP5	A0A0A6YYC7;Q96JP5-2;Q96JP5	1;1;1	1;1;1	1;1;1	E3 ubiquitin-protein ligase ZFP91	ZFP91-CNTF;ZFP91	;;	3	1	1	1	1	1	0	0	1	1	0	0	1	1	0	0	4.7	4.7	4.7	59.57	529	529;529;570	3			2								0	4.0368	By MS/MS	By matching			4.7	4.7	0
H7BYZ6;A0A0A6YYF3;Q9Y575-2;Q9Y575;Q9Y575-3	H7BYZ6;A0A0A6YYF3;Q9Y575-2;Q9Y575;Q9Y575-3	1;1;1;1;1	1;1;1;1;1	1;1;1;1;1	Ankyrin repeat and SOCS box protein 3	GPR75-ASB3;ASB3	;;;;	5	1	1	1	1	0	0	0	1	0	0	0	1	0	0	0	2.3	2.3	2.3	52.777	477	477;556;445;518;556	3			1								0.0052276	1.1826	By MS/MS				2.3	0	0
H0YLI7;Q7Z6K5-2;A0A0A6YYH1;P59780	H0YLI7;Q7Z6K5-2;A0A0A6YYH1;P59780	1;1;1;1	1;1;1;1	1;1;1;1	AP-3 complex subunit sigma-2	AP3S2;C15orf38-AP3S2	;;;	4	1	1	1	1	1	0	0	1	1	0	0	1	1	0	0	4.4	4.4	4.4	23.398	205	205;394;394;193	9.67									1	2	0.0041087	1.292	By MS/MS	By matching			4.4	4.4	0
A0A0A6YYL4;P57737-3;I3L1U7;I3L0X9;I3L3T0;Q9Y3D7;P57737-2;P57737-4;P57737;E7EP81;I3L167;I3L351;I3L442	A0A0A6YYL4;P57737-3;I3L1U7;I3L0X9;I3L3T0;Q9Y3D7;P57737-2;P57737-4;P57737	6;6;3;3;3;3;3;3;3;2;2;1;1	6;6;3;3;3;3;3;3;3;2;2;1;1	6;6;3;3;3;3;3;3;3;2;2;1;1	Coronin;Coronin-7;Mitochondrial import inner membrane translocase subunit TIM16	CORO7-PAM16;CORO7;PAM16	;;;;;;;;	13	6	6	6	2	2	3	2	2	2	3	2	2	2	3	2	7.3	7.3	7.3	114.16	1048	1048;1048;129;137;145;125;840;907;925;367;535;119;190	6.2			2		3	2			1	2	0	12.93	By MS/MS	By MS/MS	By MS/MS	By MS/MS	2.3	1.8	4.2
A0A0B4J1R2;Q9H6R3;Q9H6R3-2;F8VZB4	A0A0B4J1R2;Q9H6R3;Q9H6R3-2	3;3;2;1	3;3;2;1	3;3;2;1	Acyl-CoA synthetase short-chain family member 3, mitochondrial	ACSS3	;;	4	3	3	3	0	0	3	2	0	0	3	2	0	0	3	2	6	6	6	74.591	685	685;686;368;93	8.8							2			3	0	20.946			By MS/MS	By MS/MS	0	0	6
A0A0B4J1V0	A0A0B4J1V0	3	2	2		IGHV3-15		1	3	2	2	1	2	2	3	0	1	1	2	0	1	1	2	24.4	18.5	18.5	12.926	119	119	3.67	1	1	2	1					1		0	5.9877	By matching	By MS/MS	By MS/MS	By MS/MS	5.9	15.1	15.1
B1ALG6;A0A0B4J1V9;Q9NRZ9-9;Q9NRZ9-8;Q9NRZ9-7;Q9NRZ9-6;Q9NRZ9-5;Q9NRZ9-4;Q9NRZ9-3;Q9NRZ9-2;Q9NRZ9	B1ALG6;A0A0B4J1V9;Q9NRZ9-9;Q9NRZ9-8;Q9NRZ9-7;Q9NRZ9-6;Q9NRZ9-5;Q9NRZ9-4;Q9NRZ9-3;Q9NRZ9-2;Q9NRZ9	1;1;1;1;1;1;1;1;1;1;1	1;1;1;1;1;1;1;1;1;1;1	1;1;1;1;1;1;1;1;1;1;1	Lymphoid-specific helicase	HELLS	;;;;;;;;;;	11	1	1	1	1	1	1	0	1	1	1	0	1	1	1	0	5.2	5.2	5.2	22.692	192	192;884;129;315;345;708;740;782;806;822;838	5.25					3	1					0	2.7008	By MS/MS	By matching	By matching		5.2	5.2	5.2
A0A0B4J1W3;Q9BXJ9;Q9BXJ9-4;Q6N069-5;Q6N069-4;Q6N069-3;Q6N069-2;Q6N069	A0A0B4J1W3;Q9BXJ9	13;13;6;3;3;3;3;3	13;13;6;3;3;3;3;3	13;13;6;3;3;3;3;3	N-alpha-acetyltransferase 15, NatA auxiliary subunit	NAA15	;	8	13	13	13	12	6	5	5	12	6	5	5	12	6	5	5	14.1	14.1	14.1	101.2	865	865;866;526;311;429;516;530;864	5.82	2	5	3	7	2	3	4	5	2	7	0	26.73	By MS/MS	By MS/MS	By MS/MS	By MS/MS	12.9	7.3	6.2
A0A0B4J1Z1;C9JAB2;Q16629-3;Q16629-2;Q16629-4;Q16629	A0A0B4J1Z1;C9JAB2;Q16629-3;Q16629-2;Q16629-4;Q16629	9;9;9;9;9;9	8;8;8;8;8;8	8;8;8;8;8;8	Serine/arginine-rich splicing factor 7	SRSF7	;;;;;	6	9	8	8	5	2	7	9	5	2	6	8	5	2	6	8	47.4	47.4	47.4	15.763	137	137;235;132;135;226;238	6.56	3	2	4	4	4	7	9	7	5	10	0	196.91	By MS/MS	By MS/MS	By MS/MS	By MS/MS	42.3	20.4	46.7
A0A0B4J220;E9PLD3;E9PRG8	A0A0B4J220;E9PLD3;E9PRG8	2;1;1	2;1;1	2;1;1	Uncharacterized protein C11orf98	C11orf98	;;	3	2	2	2	2	2	1	1	2	2	1	1	2	2	1	1	21.1	21.1	21.1	14.234	123	123;99;122	3		6	6	1	1	1					0	16.317	By MS/MS	By MS/MS	By MS/MS	By MS/MS	21.1	21.1	10.6
F8VV32;A0A0B4J259;P61626	F8VV32;A0A0B4J259;P61626	2;2;2	2;2;2	2;2;2	Lysozyme;Lysozyme C	LYZ	;;	3	2	2	2	2	1	2	2	2	1	2	2	2	1	2	2	20.2	20.2	20.2	11.488	104	104;137;148	6.4	3			1	1	2	1	1	3	3	0	25.685	By MS/MS	By MS/MS	By MS/MS	By MS/MS	20.2	11.5	20.2
A0A0B4J269;Q13509;Q13509-2	A0A0B4J269;Q13509;Q13509-2	15;15;14	2;2;2	0;0;0	Tubulin beta-3 chain	TUBB3	;;	3	15	2	0	13	11	12	14	2	1	1	1	0	0	0	0	16.8	2.6	0	88.381	797	797;450;378	3.83	2	1	1					2			0	3.5181	By MS/MS	By matching	By MS/MS	By matching	16.6	12.8	15.6
A0A0B4J2A0;Q9UHJ6	A0A0B4J2A0;Q9UHJ6	3;3	3;3	3;3	Sedoheptulokinase	TRPV1;SHPK	;	2	3	3	3	3	1	2	1	3	1	2	1	3	1	2	1	7.7	7.7	7.7	51.504	478	478;478	7		1				1	3	4	1		0	7.0275	By MS/MS	By matching	By MS/MS	By MS/MS	7.7	2.9	5.6
A0A0B4J2A4;P42765;K7EME0	A0A0B4J2A4;P42765;K7EME0	14;14;12	14;14;12	14;14;12	3-ketoacyl-CoA thiolase, mitochondrial	ACAA2	;;	3	14	14	14	5	2	13	13	5	2	13	13	5	2	13	13	35.5	35.5	35.5	41.601	394	394;397;342	4.82	7	9	9	7	9	7	4	3	6	4	0	323.31	By MS/MS	By matching	By MS/MS	By MS/MS	22.3	5.8	30.5
S4R456;K7EM56;A0A0B4J2B4;K7EJ78;S4R417;K7EQJ5;K7ELC2;P62841	S4R456;K7EM56;A0A0B4J2B4;K7EJ78;S4R417;K7EQJ5;K7ELC2;P62841	2;2;2;2;2;2;2;2	2;2;2;2;2;2;2;2	2;2;2;2;2;2;2;2	40S ribosomal protein S15	RPS15	;;;;;;;	8	2	2	2	2	1	0	2	2	1	0	2	2	1	0	2	19.1	19.1	19.1	8.0266	68	68;112;118;129;135;141;152;145	2.5		5	2	1							0	4.4513	By MS/MS	By MS/MS		By MS/MS	19.1	17.6	0
S4R460;A0A0B4J2B5;A0A075B7F0;A0A0C4DH32;A0A0B4J1X5;A0A0B4J1V1;P01780;P01763;P01762;P01782;A0A0G2JN55;S4R3C0;A0A0C4DH42;A0A0C4DH36;A0A075B7F1;A0A0J9YY99;A0A0J9YX35;A0A0J9YVT0;A0A0B4J1X8;A0A075B6Q5;A0A0B4J1Y9;A0A0B4J1V6;A0A0A0MS15;P01767;P01766;P01772;P01768;P01764	S4R460;A0A0B4J2B5;A0A075B7F0;A0A0C4DH32;A0A0B4J1X5;A0A0B4J1V1;P01780;P01763;P01762;P01782	4;4;3;3;3;3;3;3;3;3;1;1;1;1;1;1;1;1;1;1;1;1;1;1;1;1;1;1	4;4;3;3;3;3;3;3;3;3;1;1;1;1;1;1;1;1;1;1;1;1;1;1;1;1;1;1	3;3;2;2;2;2;2;2;2;2;0;0;0;0;0;0;0;0;0;0;0;0;0;0;0;0;0;0	Ig heavy chain V-III region JON;Ig heavy chain V-III region WEA;Ig heavy chain V-III region TRO;Ig heavy chain V-III region DOB	IGHV3OR16-9;IGHV3OR16-10;IGHV3-20;IGHV3-74;IGHV3-21	;;;;;;;;;	28	4	4	3	4	4	4	4	4	4	4	4	3	3	3	3	31.2	31.2	31.2	10.429	96	96;98;116;117;117;117;117;117;117;118;83;116;116;116;116;117;117;117;118;118;119;119;119;116;116;117;117;117	6.08	14	16	15	9	9	100	66	33	16	12	0	183.91	By MS/MS	By MS/MS	By MS/MS	By MS/MS	31.2	31.2	31.2
J3KPG2;E9PJF7;Q5W0H4;A0A0B4J2C3;P13693-2;P13693;Q9HAU6	J3KPG2;E9PJF7;Q5W0H4;A0A0B4J2C3;P13693-2;P13693;Q9HAU6	3;3;3;3;3;3;2	3;3;3;3;3;3;2	3;3;3;3;3;3;2	Translationally-controlled tumor protein;Putative translationally-controlled tumor protein-like protein TPT1P8	TPT1;TPT1P8	;;;;;;	7	3	3	3	2	1	2	1	2	1	2	1	2	1	2	1	10.6	10.6	10.6	18.108	160	160;162;188;197;138;172;139	6.64	1	2	1		1			3	4	2	0	3.3866	By MS/MS	By MS/MS	By MS/MS	By MS/MS	10.6	6.2	6.2
A0A0C4DFL7;Q16850-2;Q16850;H7C0D0	A0A0C4DFL7;Q16850-2;Q16850	6;6;6;1	6;6;6;1	6;6;6;1	Lanosterol 14-alpha demethylase	CYP51A1	;;	4	6	6	6	0	1	4	3	0	1	4	3	0	1	4	3	11.2	11.2	11.2	57.278	509	509;404;503;222	7	1					2	2	1	2	1	0	12.102		By matching	By MS/MS	By MS/MS	0	2.4	9.4
A0A0C4DFM1;Q92544	A0A0C4DFM1;Q92544	4;4	4;4	4;4	Transmembrane 9 superfamily member 4	TM9SF4	;	2	4	4	4	0	0	3	3	0	0	3	3	0	0	3	3	7.2	7.2	7.2	72.54	625	625;642	3.38	3	1	1			2	1				0	8.6683			By MS/MS	By MS/MS	0	0	4.2
A0A0C4DFM2;Q6ZN55;Q6ZN55-2	A0A0C4DFM2;Q6ZN55;Q6ZN55-2	1;1;1	1;1;1	1;1;1	Zinc finger protein 574	ZNF574	;;	3	1	1	1	1	0	0	0	1	0	0	0	1	0	0	0	2.2	2.2	2.2	108.7	986	986;896;985	10										1	0	4.5327	By MS/MS				2.2	0	0
E7ERC8;A8MXL6;A0A0C4DFR6;P55735-2;P55735;P55735-3	E7ERC8;A8MXL6;A0A0C4DFR6;P55735-2;P55735;P55735-3	2;2;2;2;2;2	2;2;2;2;2;2	2;2;2;2;2;2	Protein SEC13 homolog	SEC13	;;;;;	6	2	2	2	1	0	1	2	1	0	1	2	1	0	1	2	18.6	18.6	18.6	9.6308	86	86;284;325;308;322;368	7.38		1					2	3	1	1	0	7.9492	By MS/MS		By MS/MS	By MS/MS	12.8	0	12.8
E7EQD7;A0A0C4DFT3;Q12959-5;Q12959-3;Q12959-6;Q12959-4;Q12959;Q12959-7;Q12959-2;Q12959-8;Q12959-9;H7C166;B4E2H8;C9J110;F2Z2L0;C9IYP1;C9JUA9;C9JN61;C9JCP6;A8MUT6	E7EQD7;A0A0C4DFT3;Q12959-5;Q12959-3;Q12959-6;Q12959-4;Q12959;Q12959-7;Q12959-2;Q12959-8;Q12959-9	5;5;5;5;5;5;5;5;5;4;4;2;2;1;1;1;1;1;1;1	5;5;5;5;5;5;5;5;5;4;4;2;2;1;1;1;1;1;1;1	5;5;5;5;5;5;5;5;5;4;4;2;2;1;1;1;1;1;1;1	Disks large homolog 1	DLG1	;;;;;;;;;;	20	5	5	5	1	2	2	4	1	2	2	4	1	2	2	4	9.4	9.4	9.4	71.856	658	658;892;853;871;891;893;904;917;926;788;800;286;370;35;106;122;123;154;179;208	8.4		1					2	1		6	0	5.3827	By MS/MS	By MS/MS	By MS/MS	By MS/MS	2	4.3	4.1
F5H3C5;F5H4R2;F5GYZ5;A0A0C4DFU2;P04179-4;P04179;G8JLJ2;A0A0C4DG56;A0A0C4DFU1;P04179-3;P04179-2	F5H3C5;F5H4R2;F5GYZ5;A0A0C4DFU2;P04179-4;P04179;G8JLJ2;A0A0C4DG56;A0A0C4DFU1;P04179-3;P04179-2	2;2;2;2;2;2;1;1;1;1;1	2;2;2;2;2;2;1;1;1;1;1	2;2;2;2;2;2;1;1;1;1;1	Superoxide dismutase;Superoxide dismutase [Mn], mitochondrial	SOD2	;;;;;;;;;;	11	2	2	2	0	1	2	2	0	1	2	2	0	1	2	2	22.5	22.5	22.5	12.13	111	111;183;190;222;176;222;61;162;183;162;183	7.67							2	4			0	10.849		By matching	By MS/MS	By MS/MS	0	12.6	22.5
H0Y3X6;A0A0C4DFX9;Q9H3P2;C9JEM7;H7C2C7;C9JHL4;H7C0W2;Q9H3P2-7	H0Y3X6;A0A0C4DFX9;Q9H3P2;C9JEM7;H7C2C7;C9JHL4	4;4;4;3;3;3;1;1	4;4;4;3;3;3;1;1	4;4;4;3;3;3;1;1	Negative elongation factor A	NELFA	;;;;;	8	4	4	4	3	2	0	0	3	2	0	0	3	2	0	0	11.1	11.1	11.1	57.972	532	532;539;528;208;246;294;187;265	7.12		1	1			1	1		1	3	0	25.34	By MS/MS	By MS/MS			8.5	5.3	0
E7ENN3;A0A0C4DG40;Q8NF91-8;Q8NF91-2;Q8NF91-4;Q8NF91	E7ENN3;A0A0C4DG40;Q8NF91-8;Q8NF91-2;Q8NF91-4;Q8NF91	1;1;1;1;1;1	1;1;1;1;1;1	1;1;1;1;1;1	Nesprin-1	SYNE1	;;;;;	6	1	1	1	0	1	1	1	0	1	1	1	0	1	1	1	0.1	0.1	0.1	964.83	8392	8392;8749;3212;3321;8749;8797	4.58	3	2	2	1					2	2	0	2.5956		By MS/MS	By MS/MS	By MS/MS	0	0.1	0.1
A0A0C4DG44;O43464-4;O43464-3;O43464;O43464-2	A0A0C4DG44;O43464-4;O43464-3;O43464	4;4;4;4;1	4;4;4;4;1	4;4;4;4;1	Serine protease HTRA2, mitochondrial	HTRA2	;;;	5	4	4	4	2	0	3	4	2	0	3	4	2	0	3	4	13.5	13.5	13.5	45.112	423	423;377;436;458;361	5	1	4	4	4	2	3	1	2	3	1	0	19.744	By MS/MS		By MS/MS	By MS/MS	6.1	0	6.1
E9PFG0;A0A0C4DG85;P40394;P40394-2	E9PFG0;A0A0C4DG85;P40394;P40394-2	2;2;2;2	2;2;2;2	2;2;2;2	Alcohol dehydrogenase class 4 mu/sigma chain	ADH7	;;;	4	2	2	2	1	0	2	2	1	0	2	2	1	0	2	2	3.2	3.2	3.2	33.746	317	317;374;386;394	9.17									5	1	0.00071685	1.9365	By matching		By MS/MS	By MS/MS	3.2	0	3.2
A0A0C4DG88;P14859-4;P14859-5;P14859-3;P14859;P14859-2;P14859-6	A0A0C4DG88;P14859-4;P14859-5;P14859-3;P14859;P14859-2;P14859-6	1;1;1;1;1;1;1	1;1;1;1;1;1;1	1;1;1;1;1;1;1	POU domain protein;POU domain, class 2, transcription factor 1	POU2F1	;;;;;;	7	1	1	1	1	1	0	0	1	1	0	0	1	1	0	0	3.2	3.2	3.2	58.683	561	561;653;703;741;743;755;766	6		1								1	0	2.1471	By MS/MS	By MS/MS			3.2	3.2	0
A0A0C4DG89;D6RJA6;H0Y9U3	A0A0C4DG89	23;6;2	23;6;2	1;0;0		DDX46		3	23	23	1	20	14	12	19	20	14	12	19	0	0	0	1	24.8	24.8	1.9	117.46	1032	1032;471;70	5.66	3	10	14	16	14	14	14	12	10	9	0	66.057	By MS/MS	By MS/MS	By MS/MS	By MS/MS	22	16.5	13.9
A0A0C4DG98;Q8NI27;H0Y815;Q8NI27-2;H7C477;H0Y7U4	A0A0C4DG98;Q8NI27;H0Y815	8;8;4;3;2;2	8;8;4;3;2;2	8;8;4;3;2;2	THO complex subunit 2	THOC2	;;	6	8	8	8	5	3	1	4	5	3	1	4	5	3	1	4	7.4	7.4	7.4	169.58	1478	1478;1593;379;414;165;388	4.92		3	1	2		5	1			1	0	11.923	By MS/MS	By MS/MS	By matching	By MS/MS	4.3	2.3	0.6
F8WAW4;F1LLU7;C9JB63;A0A0C4DGA2;O75521-2;O75521;F8W6J1	F8WAW4;F1LLU7;C9JB63;A0A0C4DGA2;O75521-2;O75521;F8W6J1	2;2;2;2;2;2;1	2;2;2;2;2;2;1	2;2;2;2;2;2;1	Enoyl-CoA delta isomerase 2, mitochondrial	ECI2	;;;;;;	7	2	2	2	0	1	2	2	0	1	2	2	0	1	2	2	27.9	27.9	27.9	15.64	140	140;197;220;364;359;394;152	8.29					2				2	3	0	29.528		By matching	By MS/MS	By MS/MS	0	19.3	27.9
A0A0C4DGA6;Q14527;Q14527-2;H7C5K0	A0A0C4DGA6;Q14527;Q14527-2	5;5;4;2	5;5;4;2	5;5;4;2	Helicase-like transcription factor	HLTF	;;	4	5	5	5	4	3	1	3	4	3	1	3	4	3	1	3	5.5	5.5	5.5	113.86	1008	1008;1009;887;425	4.93	2	2		2	4	2		1		2	0	8.392	By MS/MS	By MS/MS	By MS/MS	By MS/MS	4.3	3.2	1
A0A0C4DGB1;Q9UNQ2;D6RCL3	A0A0C4DGB1;Q9UNQ2	3;3;1	3;3;1	3;3;1	Probable dimethyladenosine transferase	DIMT1	;	3	3	3	3	3	2	2	1	3	2	2	1	3	2	2	1	10.9	10.9	10.9	30.843	275	275;313;154	5.12			2	1		4	1				0	2.4576	By MS/MS	By matching	By MS/MS	By MS/MS	10.9	7.3	7.3
E7EQK6;H0Y944;H0YA91;E9PSG1;F8W7E0;E7ES10;E9PCH5;E7EVY3;B7Z574;A0A0C4DGB5;P20810-3;P20810-4;P20810-8;P20810-2;P20810;P20810-9;P20810-5;P20810-10;P20810-7;P20810-6	E7EQK6;H0Y944;H0YA91;E9PSG1;F8W7E0;E7ES10;E9PCH5;E7EVY3;B7Z574;A0A0C4DGB5;P20810-3;P20810-4;P20810-8;P20810-2;P20810;P20810-9;P20810-5;P20810-10;P20810-7;P20810-6	1;1;1;1;1;1;1;1;1;1;1;1;1;1;1;1;1;1;1;1	1;1;1;1;1;1;1;1;1;1;1;1;1;1;1;1;1;1;1;1	1;1;1;1;1;1;1;1;1;1;1;1;1;1;1;1;1;1;1;1	Calpastatin	CAST	;;;;;;;;;;;;;;;;;;;	20	1	1	1	1	0	1	1	1	0	1	1	1	0	1	1	11.5	11.5	11.5	17.018	156	156;288;301;304;393;642;673;693;694;754;590;667;686;695;708;750;756;769;772;791	6.33						2	1				0	2.1366	By MS/MS		By MS/MS	By MS/MS	11.5	0	11.5
A0A0C4DGB6;CON__P02768-1;P02768;H0YA55;D6RHD5;B7WNR0;C9JKR2;P02768-2;A0A087WWT3;P02768-3;H7C013	A0A0C4DGB6;CON__P02768-1;P02768;H0YA55;D6RHD5;B7WNR0;C9JKR2;P02768-2;A0A087WWT3;P02768-3	14;14;14;13;11;11;9;9;7;7;3	9;9;9;8;8;8;6;6;5;5;1	9;9;9;8;8;8;6;6;5;5;1	Serum albumin	ALB	;;;;;;;;;	11	14	9	9	10	11	13	12	5	6	8	7	5	6	8	7	18.9	13.9	13.9	69.226	604	604;609;609;454;459;494;417;417;396;396;197	5.75	8	3	3	2	5	7	14	3	4	6	0	23.595	By MS/MS	By MS/MS	By MS/MS	By MS/MS	14.7	15.9	17.4
A0A0C4DGE4;A0A0J9YW33;Q13277-2;Q13277-3;Q13277	A0A0C4DGE4;A0A0J9YW33;Q13277-2;Q13277-3;Q13277	1;1;1;1;1	1;1;1;1;1	1;1;1;1;1	Syntaxin-3	STX3	;;;;	5	1	1	1	0	0	1	1	0	0	1	1	0	0	1	1	6.9	6.9	6.9	23.243	204	204;287;252;277;289	6						2					0.005798	1.1373			By matching	By MS/MS	0	0	6.9
H0YDM6;A0A0C4DGG1;Q9UKS6	H0YDM6;A0A0C4DGG1;Q9UKS6	1;1;1	1;1;1	1;1;1	Protein kinase C and casein kinase substrate in neurons protein 3	PACSIN3	;;	3	1	1	1	1	0	0	0	1	0	0	0	1	0	0	0	18.4	18.4	18.4	8.2339	76	76;405;424	9								1	1	1	0.0013675	1.7089	By MS/MS				18.4	0	0
F5GWX5;A0A0C4DGG9;Q14839;Q14839-2;Q8TDI0;K7EMY3;F2Z2R5	F5GWX5;A0A0C4DGG9;Q14839;Q14839-2	19;19;19;19;6;5;2	19;19;19;19;6;5;2	17;17;17;17;4;3;1	Chromodomain-helicase-DNA-binding protein 4	CHD4	;;;	7	19	19	17	15	6	10	8	15	6	10	8	14	5	10	7	11	11	9.9	217.1	1905	1905;1937;1912;1940;1954;1060;1225	5.91	5	5	4	7	5	5	6	7	5	9	0	68.558	By MS/MS	By MS/MS	By MS/MS	By MS/MS	9.2	3.7	6.2
A0A0C4DGH0;Q5ZPR3-3;Q5ZPR3-4;Q5ZPR3	A0A0C4DGH0;Q5ZPR3-3;Q5ZPR3-4;Q5ZPR3	2;2;2;2	2;2;2;2	2;2;2;2	CD276 antigen	CD276	;;;	4	2	2	2	0	0	1	2	0	0	1	2	0	0	1	2	11.3	11.3	11.3	41.767	388	388;493;533;534	6.67						1	2				0	4.1151			By matching	By MS/MS	0	0	6.7
F8VRL4;F8VRR0;A0A0C4DGJ4;Q9NZJ9;Q9NZJ9-3;Q96G61;Q8NFP7;Q9NZJ9-2	F8VRL4;F8VRR0;A0A0C4DGJ4;Q9NZJ9;Q9NZJ9-3;Q96G61;Q8NFP7;Q9NZJ9-2	4;4;4;4;2;2;2;2	4;4;4;4;2;2;2;2	4;4;4;4;2;2;2;2	Diphosphoinositol polyphosphate phosphohydrolase 2;Diphosphoinositol polyphosphate phosphohydrolase 3-beta;Diphosphoinositol polyphosphate phosphohydrolase 3-alpha	NUDT4;NUDT11;NUDT10	;;;;;;;	8	4	4	4	4	2	0	0	4	2	0	0	4	2	0	0	23.2	23.2	23.2	11.014	95	95;112;128;180;129;164;164;181	6.2		1	1	1		3		2	1	1	0	2.8724	By MS/MS	By matching			23.2	23.2	0
J3QRU8;A0A0C4DGN6;Q9Y2X7;Q9Y2X7-3;J3QLH1	J3QRU8;A0A0C4DGN6;Q9Y2X7;Q9Y2X7-3;J3QLH1	2;2;2;2;1	2;2;2;2;1	2;2;2;2;1	ARF GTPase-activating protein GIT1	GIT1	;;;;	5	2	2	2	1	1	1	0	1	1	1	0	1	1	1	0	4.3	4.3	4.3	76.805	694	694;747;761;770;228	5.67	1							2			0	7.4741	By MS/MS	By matching	By MS/MS		2	2	2.3
J3KRS1;A0A0C4DGQ8;Q6IAN0	J3KRS1;A0A0C4DGQ8;Q6IAN0	2;2;2	2;2;2	2;2;2	Dehydrogenase/reductase SDR family member 7B	DHRS7B	;;	3	2	2	2	0	0	2	1	0	0	2	1	0	0	2	1	24	24	24	13.61	125	125;310;325	4		1			2						0.0089713	1.0372			By MS/MS	By MS/MS	0	0	24
A0A0C4DGS0;P56556;R4GN43	A0A0C4DGS0;P56556;R4GN43	2;2;1	2;2;1	2;2;1	NADH dehydrogenase [ubiquinone] 1 alpha subcomplex subunit 6	NDUFA6	;;	3	2	2	2	0	0	2	2	0	0	2	2	0	0	2	2	21.1	21.1	21.1	15.136	128	128;154;71	8.25							2	3	2	1	0	17.524			By MS/MS	By MS/MS	0	0	21.1
A0A0C4DGS1;P39656-3;P39656;P39656-2;U3KQ84	A0A0C4DGS1;P39656-3;P39656;P39656-2;U3KQ84	8;8;8;7;5	8;8;8;7;5	8;8;8;7;5	Dolichyl-diphosphooligosaccharide--protein glycosyltransferase 48 kDa subunit	DDOST	;;;;	5	8	8	8	3	3	6	7	3	3	6	7	3	3	6	7	23.7	23.7	23.7	48.799	439	439;438;456;419;154	5.75	2	2	4	6	5	8	1	3	6	3	0	96.624	By MS/MS	By MS/MS	By MS/MS	By MS/MS	7.1	7.1	14.6
A0A0C4DGS5;Q08379-2;Q08379;A0A087WYC0;Q9NVV4-2	A0A0C4DGS5;Q08379-2;Q08379;A0A087WYC0;Q9NVV4-2	2;2;2;1;1	2;2;2;1;1	2;2;2;1;1	Golgin subfamily A member 2	GOLGA2	;;;;	5	2	2	2	0	0	1	2	0	0	1	2	0	0	1	2	2.2	2.2	2.2	111.66	990	990;620;1002;286;712	1.75	1	3									0.002004	1.5658			By matching	By MS/MS	0	0	1
R4GNJ5;A0A0C4DGT6;Q96AP0-2;Q96AP0	R4GNJ5;A0A0C4DGT6;Q96AP0-2;Q96AP0	1;1;1;1	1;1;1;1	1;1;1;1	Adrenocortical dysplasia protein homolog	ACD	;;;	4	1	1	1	1	0	0	0	1	0	0	0	1	0	0	0	2.9	2.9	2.9	47.12	442	442;458;541;544	4				1							0	2.4546	By MS/MS				2.9	0	0
A0A0C4DGV3;B7Z8V7;Q4G0N4-3;Q4G0N4-2;Q4G0N4;D6RHI4	A0A0C4DGV3;B7Z8V7;Q4G0N4-3;Q4G0N4-2;Q4G0N4	7;7;7;7;7;2	7;7;7;7;7;2	7;7;7;7;7;2	NAD kinase 2, mitochondrial	NADK2	;;;;	6	7	7	7	1	1	7	6	1	1	7	6	1	1	7	6	30.4	30.4	30.4	28.255	247	247;301;279;410;442;82	6.18		2	1	4	1	3	4	2	4	1	0	23.115	By MS/MS	By matching	By MS/MS	By MS/MS	4.9	4.9	30.4
A0A0C4DGX4;Q13616	A0A0C4DGX4;Q13616	9;9	9;9	9;9	Cullin-1	CUL1	;	2	9	9	9	4	3	2	3	4	3	2	3	4	3	2	3	12.9	12.9	12.9	87.387	752	752;776	5.13			5	3	1	2	1	1	2		0	13.955	By MS/MS	By MS/MS	By MS/MS	By MS/MS	5.5	5.5	2.1
A0A0C4DGX7;H7C2T5;Q9Y2G5-2;Q9Y2G5-1;Q9Y2G5	A0A0C4DGX7;H7C2T5;Q9Y2G5-2;Q9Y2G5-1;Q9Y2G5	1;1;1;1;1	1;1;1;1;1	1;1;1;1;1	GDP-fucose protein O-fucosyltransferase 2	POFUT2	;;;;	5	1	1	1	0	0	1	1	0	0	1	1	0	0	1	1	10.6	10.6	10.6	16.478	141	141;265;380;424;429	7							2				0.0041613	1.3449			By MS/MS	By matching	0	0	10.6
A0A0C4DH01;Q9NVU0-3;Q9NVU0-2;Q9NVU0-5;Q9NVU0-4;Q9NVU0	A0A0C4DH01;Q9NVU0-3;Q9NVU0-2;Q9NVU0-5;Q9NVU0-4;Q9NVU0	1;1;1;1;1;1	1;1;1;1;1;1	1;1;1;1;1;1	DNA-directed RNA polymerase III subunit RPC5	POLR3E	;;;;;	6	1	1	1	1	1	0	0	1	1	0	0	1	1	0	0	1.3	1.3	1.3	75.773	672	672;654;666;672;687;708	3.33			2	1							0.0010356	1.7516	By MS/MS	By matching			1.3	1.3	0
Q5QPR4;J3QR29;A0A0D9SEI3;Q5QPR3;B7ZVY7;A0A0D9SER5;A0A0D9SEN2;J3QR44;P21127-6;P21127-9;Q9UQ88-4;P21127-8;Q9UQ88-3;Q9UQ88-2;P21127-3;P21127-2;Q9UQ88;P21127;Q9UQ88-5;Q9UQ88-10;P21127-12;P21127-4;P21127-5;P21127-10;Q9UQ88-9;J3KS35;E7ESP2;Q13882	Q5QPR4;J3QR29;A0A0D9SEI3;Q5QPR3;B7ZVY7;A0A0D9SER5;A0A0D9SEN2;J3QR44;P21127-6;P21127-9;Q9UQ88-4;P21127-8;Q9UQ88-3;Q9UQ88-2;P21127-3;P21127-2;Q9UQ88;P21127;Q9UQ88-5;Q9UQ88-10;P21127-12;P21127-4;P21127-5;P21127-10;Q9UQ88-9	4;4;4;4;4;4;4;4;4;4;4;4;4;4;4;4;4;4;3;3;3;3;3;3;2;1;1;1	4;4;4;4;4;4;4;4;4;4;4;4;4;4;4;4;4;4;3;3;3;3;3;3;2;1;1;1	4;4;4;4;4;4;4;4;4;4;4;4;4;4;4;4;4;4;3;3;3;3;3;3;2;1;1;1	Cyclin-dependent kinase 11B;Cyclin-dependent kinase 11A	CDK11A;CDK11B;CDC2L1	;;;;;;;;;;;;;;;;;;;;;;;;	28	4	4	4	4	3	1	1	4	3	1	1	4	3	1	1	5.1	5.1	5.1	86.823	746	746;748;772;779;782;783;785;795;738;748;770;772;779;780;781;782;783;795;397;439;439;461;526;565;531;407;420;451	6.85		1			1	3	3	3	1	1	0	2.6836	By MS/MS	By MS/MS	By MS/MS	By MS/MS	5.1	4	1.1
E9PS95;A0A0D9SEI9;A0A0D9SFE1;E9PJH7;Q9H936;K4DIB8;K4DIA8;Q9H1K4;A0A0D9SFA8;K4DIB0;K4DIA2;A0A0D9SG84;E9PI74;E9PQ36;K4DIB6;K4DIB3	E9PS95;A0A0D9SEI9;A0A0D9SFE1;E9PJH7;Q9H936;K4DIB8;K4DIA8;Q9H1K4	3;3;3;3;3;2;2;2;1;1;1;1;1;1;1;1	3;3;3;3;3;2;2;2;1;1;1;1;1;1;1;1	3;3;3;3;3;2;2;2;1;1;1;1;1;1;1;1	Mitochondrial glutamate carrier 1;Mitochondrial glutamate carrier 2	SLC25A22;SLC25A18	;;;;;;;	16	3	3	3	0	0	3	2	0	0	3	2	0	0	3	2	12.2	12.2	12.2	20.846	196	196;197;247;313;323;177;190;315;97;103;114;117;127;134;156;161	6.11	3				1				3	2	0	2.8371			By MS/MS	By MS/MS	0	0	12.2
A0A0D9SEU5;R4GMX8;Q6VN20-3;Q6VN20;R4GMX7;R4GNA3;R4GN91;Q6VN20-2	A0A0D9SEU5;R4GMX8;Q6VN20-3;Q6VN20;R4GMX7;R4GNA3;R4GN91;Q6VN20-2	2;2;2;2;1;1;1;1	2;2;2;2;1;1;1;1	2;2;2;2;1;1;1;1	Ran-binding protein 10	RANBP10	;;;;;;;	8	2	2	2	2	1	0	0	2	1	0	0	2	1	0	0	4.5	4.5	4.5	67.255	620	620;650;594;620;82;126;149;533	6.4				2	1				1	1	0	2.2254	By MS/MS	By matching			4.5	2.3	0
A0A0D9SFB3;A0A0D9SG12;A0A0D9SF53;O00571-2;O00571;O15523-2;O15523;A0A0J9YVQ7;A0A0J9YYH6;O15523-3;A0A087WVZ1;A0A087WX09;B4DLA0;C9J8G5;C9J081;D6RCM4;Q9NQI0-3;Q9NQI0-2;Q9NQI0-4;Q9NQI0	A0A0D9SFB3;A0A0D9SG12;A0A0D9SF53;O00571-2;O00571;O15523-2;O15523	22;22;22;22;22;14;14;7;5;5;4;3;3;3;3;1;1;1;1;1	21;21;21;21;21;13;13;7;5;5;4;3;3;3;3;1;1;1;1;1	21;21;21;21;21;13;13;7;5;5;4;3;3;3;3;1;1;1;1;1	ATP-dependent RNA helicase DDX3X;ATP-dependent RNA helicase DDX3Y	DDX3X;DDX3Y	;;;;;;	20	22	21	21	19	10	12	11	18	9	11	10	18	9	11	10	32	30.3	30.3	70.839	640	640;647;733;646;662;657;660;164;164;291;138;98;139;224;250;518;575;690;704;724	5.8	8	9	9	10	2	8	5	9	7	16	0	125.08	By MS/MS	By MS/MS	By MS/MS	By MS/MS	28.1	16.6	21.4
E7EXA6;A0A0D9SF58;Q8WVB6-3;Q8WVB6;Q8WVB6-2	E7EXA6;A0A0D9SF58;Q8WVB6-3;Q8WVB6;Q8WVB6-2	2;2;2;2;2	2;2;2;2;2	2;2;2;2;2	Chromosome transmission fidelity protein 18 homolog	CHTF18	;;;;	5	2	2	2	2	0	0	0	2	0	0	0	2	0	0	0	3.4	3.4	3.4	107.43	975	975;1184;557;975;1003	8.5							1			1	0	3.2684	By MS/MS				3.4	0	0
A0A1B0GV79;A0A1B0GW21;A0A1B0GTE6;A0A0D9SFK7;A0A1B0GUH6;A0A1B0GUA3;Q96EK5	A0A1B0GV79;A0A1B0GW21;A0A1B0GTE6;A0A0D9SFK7;A0A1B0GUH6;A0A1B0GUA3;Q96EK5	2;2;2;2;2;2;2	2;2;2;2;2;2;2	2;2;2;2;2;2;2	KIF1-binding protein	KIF1BP;KIAA1279	;;;;;;	7	2	2	2	2	1	1	0	2	1	1	0	2	1	1	0	14.8	14.8	14.8	20.056	169	169;209;267;297;342;646;621	9.8									1	4	0	3.4808	By MS/MS	By MS/MS	By MS/MS		14.8	7.7	7.7
A0A0D9SFS2;Q15654;H7BZE2	A0A0D9SFS2;Q15654	7;7;2	7;7;2	7;7;2	Thyroid receptor-interacting protein 6	TRIP6	;	3	7	7	7	6	3	2	3	6	3	2	3	6	3	2	3	28	28	28	35.421	339	339;476;215	5.18	5	3	2	5	7	6	4	1	2	4	0	124.63	By MS/MS	By MS/MS	By MS/MS	By MS/MS	25.1	12.7	10
A0A0D9SGE8;Q8IWS0-5;Q8IWS0-3;Q8IWS0;Q5JRC6;Q8IWS0-4;Q8IWS0-2	A0A0D9SGE8;Q8IWS0-5;Q8IWS0-3;Q8IWS0;Q5JRC6;Q8IWS0-4;Q8IWS0-2	2;2;2;2;1;1;1	2;2;2;2;1;1;1	2;2;2;2;1;1;1	PHD finger protein 6	PHF6	;;;;;;	7	2	2	2	2	0	0	0	2	0	0	0	2	0	0	0	8.2	8.2	8.2	41.361	366	366;331;364;365;324;310;312	5.8					2	2	1				0	4.0746	By MS/MS				8.2	0	0
A0A0D9SGF6;Q13813;Q13813-2;A0A0D9SF54;Q13813-3;A0A1B0GUH3;A0A0D9SFH4	A0A0D9SGF6;Q13813;Q13813-2;A0A0D9SF54;Q13813-3	46;46;46;44;44;1;1	46;46;46;44;44;1;1	45;45;45;43;43;1;1	Spectrin alpha chain, non-erythrocytic 1	SPTAN1	;;;;	7	46	46	45	26	17	23	34	26	17	23	34	25	17	22	33	21.7	21.7	21.3	287.6	2498	2498;2472;2477;2457;2452;47;68	5.68	10	13	11	17	23	12	7	21	10	17	0	132.13	By MS/MS	By MS/MS	By MS/MS	By MS/MS	11.4	7.7	11.2
A0A140T8Z0;A0A0G2JH68;O60610-2;O60610-3;O60610;H9KV28;B4E2I7;E5RJ79	A0A140T8Z0;A0A0G2JH68;O60610-2;O60610-3;O60610;H9KV28	11;11;11;11;11;10;2;1	11;11;11;11;11;10;2;1	11;11;11;11;11;10;2;1	Protein diaphanous homolog 1	DIAPH1	;;;;;	8	11	11	11	6	8	4	3	6	8	4	3	6	8	4	3	9.3	9.3	9.3	140.3	1263	1263;1272;1248;1263;1272;1228;201;112	5.81		3	5	3			1	2	4	3	0	12.977	By MS/MS	By MS/MS	By MS/MS	By MS/MS	5.2	7.1	3.6
A0A0G2JIW1;P0DMV9;P0DMV8;P0DMV8-2;V9GZ37	A0A0G2JIW1;P0DMV9;P0DMV8;P0DMV8-2;V9GZ37	48;48;48;44;31	42;42;42;38;27	24;24;24;21;13	Heat shock 70 kDa protein 1B;Heat shock 70 kDa protein 1A	HSPA1B;HSPA1A	;;;;	5	48	42	24	41	37	41	42	35	31	35	36	19	17	22	22	47.2	45.2	26.5	70.108	642	642;641;641;586;476	5.09	60	54	61	60	40	39	35	39	42	47	0	323.31	By MS/MS	By MS/MS	By MS/MS	By MS/MS	40	41.7	41
A0A0G2JJD3;O95870;O95870-2;F2Z3H2	A0A0G2JJD3;O95870;O95870-2	3;3;2;1	3;3;2;1	3;3;2;1	Abhydrolase domain-containing protein 16A	ABHD16A	;;	4	3	3	3	0	0	3	1	0	0	3	1	0	0	3	1	9	9	9	67.518	601	601;558;525;65	4.75			2	1					1		0	10.823			By MS/MS	By MS/MS	0	0	9
A0A0G2JNZ5;A0A0G2JNZ0;A0A0G2JLB3;P04062-4;P04062-5;P04062-2;P04062;P04062-3	A0A0G2JNZ5;A0A0G2JNZ0;A0A0G2JLB3;P04062-4;P04062-5;P04062-2;P04062;P04062-3	3;3;3;3;3;3;3;2	3;3;3;3;3;3;3;2	3;3;3;3;3;3;3;2	Glucosylceramidase	GBA	;;;;;;;	8	3	3	3	0	0	2	2	0	0	2	2	0	0	2	2	6.2	6.2	6.2	50.263	449	449;487;536;449;487;516;536;263	7.5					1			2	1		0.00070175	1.8307			By MS/MS	By MS/MS	0	0	4.5
Q5SRQ3;Q5SRQ6;N0E472;A0A0G2JM12;P67870	Q5SRQ3;Q5SRQ6;N0E472;A0A0G2JM12;P67870	1;1;1;1;1	1;1;1;1;1	1;1;1;1;1	Casein kinase II subunit beta	CSNK2B-LY6G5B-1181;CSNK2B;CSNK2B-LY6G5B--991	;;;;	5	1	1	1	1	1	1	1	1	1	1	1	1	1	1	1	3.5	3.5	3.5	26.673	228	228;234;304;304;215	6.5						2	2				1	-2	By matching	By MS/MS	By matching	By MS/MS	3.5	3.5	3.5
B0V3J0;A9C4B9;A0A0G2JNK5;E7EQB3;Q9BSV6	B0V3J0;A9C4B9;A0A0G2JNK5;E7EQB3;Q9BSV6	2;2;2;2;2	2;2;2;2;2	2;2;2;2;2	tRNA-splicing endonuclease subunit Sen34	TSEN34	;;;;	5	2	2	2	2	1	0	0	2	1	0	0	2	1	0	0	10.3	10.3	10.3	26.101	242	242;251;252;315;310	9								1	2	1	0.0072464	1.0887	By MS/MS	By matching			10.3	4.1	0
A0A0G2JNZ2;A0A0G2JPP5;Q14160;Q14160-3;A0A0G2JMS7;Q14160-2;H0YCG0	A0A0G2JNZ2;A0A0G2JPP5;Q14160;Q14160-3;A0A0G2JMS7;Q14160-2	14;14;14;14;13;13;6	14;14;14;14;13;13;6	11;11;11;11;11;11;6	Protein scribble homolog	SCRIB	;;;;;	7	14	14	11	10	1	7	8	10	1	7	8	8	1	7	7	11.8	11.8	9.4	174.91	1630	1630;1655;1630;1655;1549;1549;650	6.53		5		2	4	7	3	5	6	4	0	27.123	By MS/MS	By MS/MS	By MS/MS	By MS/MS	9	0.9	5.1
B7Z683;A0A0G2JQ41;A0A1C7CYZ0;Q12979-4;Q12979-2;Q12979;I3L379;Q12979-3	B7Z683;A0A0G2JQ41;A0A1C7CYZ0;Q12979-4;Q12979-2;Q12979;I3L379;Q12979-3	2;2;2;2;2;2;1;1	2;2;2;2;2;2;1;1	2;2;2;2;2;2;1;1	Active breakpoint cluster region-related protein	ABR	;;;;;;;	8	2	2	2	2	1	0	0	2	1	0	0	2	1	0	0	3.4	3.4	3.4	73.516	641	641;777;871;813;822;859;117;310	3.33			2	1							0	5.4159	By MS/MS	By matching			3.4	2	0
A0A0G2JQ62;Q8NF37;A0A0G2JRI7	A0A0G2JQ62;Q8NF37;A0A0G2JRI7	3;3;2	3;3;2	3;3;2	Lysophosphatidylcholine acyltransferase 1	LPCAT1	;;	3	3	3	3	1	0	2	2	1	0	2	2	1	0	2	2	6.1	6.1	6.1	54.472	489	489;534;234	3.8	2				1	2					0.00070922	1.8941	By matching		By MS/MS	By MS/MS	2	0	4.1
A0A0U1RQQ2;A0A0U1RRB8;C9JTA6;A0A0G2JSE9;G5E975;Q12824-2;Q12824	A0A0U1RQQ2;A0A0U1RRB8;C9JTA6;A0A0G2JSE9;G5E975;Q12824-2;Q12824	1;1;1;1;1;1;1	1;1;1;1;1;1;1	1;1;1;1;1;1;1	SWI/SNF-related matrix-associated actin-dependent regulator of chromatin subfamily B member 1	SMARCB1	;;;;;;	7	1	1	1	1	0	0	1	1	0	0	1	1	0	0	1	16	16	16	9.094	81	81;90;227;227;394;376;385	9								1		1	0.0010435	1.7726	By MS/MS			By MS/MS	16	0	0
A0A0J9YYL3;A0A0J9YVP6;Q9UHX1-4;Q9UHX1-6;Q9UHX1-2;A0A0J9YVR6;E9PQ56;A0A0J9YXJ8;A0A0J9YXX5;Q9UHX1-3;Q9UHX1-5;Q9UHX1;E9PMU7;E9PN18;A0A0J9YWM1;H0YEM1;E9PL19;H0YCP8	A0A0J9YYL3;A0A0J9YVP6;Q9UHX1-4;Q9UHX1-6;Q9UHX1-2;A0A0J9YVR6;E9PQ56;A0A0J9YXJ8;A0A0J9YXX5;Q9UHX1-3;Q9UHX1-5;Q9UHX1;E9PMU7;E9PN18;A0A0J9YWM1;H0YEM1;E9PL19	8;8;8;8;8;7;7;7;7;7;7;7;6;6;6;6;4;3	8;8;8;8;8;7;7;7;7;7;7;7;6;6;6;6;4;3	8;8;8;8;8;7;7;7;7;7;7;7;6;6;6;6;4;3	Poly(U)-binding-splicing factor PUF60	PUF60	;;;;;;;;;;;;;;;;	18	8	8	8	5	1	5	4	5	1	5	4	5	1	5	4	19.8	19.8	19.8	54.626	505	505;534;499;513;542;314;322;522;551;516;530;559;247;263;329;336;228;273	5.18	1	1	3	3	1	1	4	2	1		0	18.692	By MS/MS	By MS/MS	By MS/MS	By MS/MS	15.4	3.8	15.2
A0A0J9YW54;A2A2F0;Q86X10-2;Q86X10-3;Q86X10;Q86X10-4	A0A0J9YW54;A2A2F0;Q86X10-2;Q86X10-3;Q86X10;Q86X10-4	2;2;2;2;2;1	2;2;2;2;2;1	2;2;2;2;2;1	Ral GTPase-activating protein subunit beta	RALGAPB	;;;;;	6	2	2	2	2	0	0	0	2	0	0	0	2	0	0	0	4.6	4.6	4.6	96.292	866	866;1323;1273;1491;1494;963	4.5				1	1						0.0010497	1.8099	By MS/MS				4.6	0	0
A0A0J9YWR7;A0A0J9YXE4;Q8N2F6-4;Q8N2F6-3;Q8N2F6-2;Q8N2F6;A0A0J9YY38;A0A0J9YXV5;H7C2M7;H7BXQ8;C9J5N7;Q8N2F6-6;Q8N2F6-5	A0A0J9YWR7;A0A0J9YXE4;Q8N2F6-4;Q8N2F6-3;Q8N2F6-2;Q8N2F6;A0A0J9YY38;A0A0J9YXV5;H7C2M7;H7BXQ8;C9J5N7;Q8N2F6-6;Q8N2F6-5	2;2;2;2;2;2;1;1;1;1;1;1;1	2;2;2;2;2;2;1;1;1;1;1;1;1	2;2;2;2;2;2;1;1;1;1;1;1;1	Armadillo repeat-containing protein 10	ARMC10	;;;;;;;;;;;;	13	2	2	2	1	0	2	2	1	0	2	2	1	0	2	2	18.3	18.3	18.3	17.035	153	153;212;249;284;308;343;62;91;185;193;233;225;284	6				3			2	2			0	2.6305	By matching		By MS/MS	By MS/MS	11.1	0	18.3
E9PLH9;E9PP14;A0A0J9YX13;E9PKL9;Q13630;E9PP60	E9PLH9;E9PP14;A0A0J9YX13;E9PKL9;Q13630;E9PP60	2;2;2;2;2;1	2;2;2;2;2;1	2;2;2;2;2;1	GDP-L-fucose synthase	TSTA3	;;;;;	6	2	2	2	2	1	1	1	2	1	1	1	2	1	1	1	19.5	19.5	19.5	12.788	118	118;198;221;268;321;115	4.86			2	1	1	2	1				0	3.0627	By MS/MS	By matching	By MS/MS	By MS/MS	19.5	9.3	10.2
A0A0J9YXF2;J3QT77;A0A0J9YYG4;Q15165-3;Q15165-1;Q15165	A0A0J9YXF2;J3QT77;A0A0J9YYG4;Q15165-3;Q15165-1;Q15165	2;1;1;1;1;1	2;1;1;1;1;1	2;1;1;1;1;1	Serum paraoxonase/arylesterase 2	PON2	;;;;;	6	2	2	2	0	0	1	2	0	0	1	2	0	0	1	2	7.5	7.5	7.5	41.527	375	375;342;354;342;354;354	7.8					1	1			2	1	0	4.2616			By MS/MS	By MS/MS	0	0	4.3
A0A0J9YY17;A0A1C7CYW8;Q8IVF4;H0YGZ2	A0A0J9YY17;A0A1C7CYW8;Q8IVF4;H0YGZ2	2;2;2;1	2;2;2;1	2;2;2;1	Dynein heavy chain 10, axonemal	DNAH10	;;;	4	2	2	2	2	1	0	1	2	1	0	1	2	1	0	1	1	1	1	366.5	3196	3196;4532;4471;319	4.86			1	3	1		2				0.00406	1.2503	By MS/MS	By MS/MS		By matching	1	0.5	0
A0A0R4J2E8;A8MXP9;P43243;D6REM6;D6R991;B3KM87;P43243-2;H0Y8T4;Q68E03;D6RAM9;D6RAY2;D6R8Z5;D6RBI2;D6RBK5;D6RE02;D6RIA2;D6RB45;A0A1B0GX04;D6R9F3;D6RBS2;D6RCM3;D6REK4	A0A0R4J2E8;A8MXP9;P43243;D6REM6;D6R991	22;22;22;19;14;10;10;8;3;2;2;2;2;2;2;2;1;1;1;1;1;1	22;22;22;19;14;10;10;8;3;2;2;2;2;2;2;2;1;1;1;1;1;1	22;22;22;19;14;10;10;8;3;2;2;2;2;2;2;2;1;1;1;1;1;1	Matrin-3	MATR3	;;;;	22	22	22	22	14	3	19	18	14	3	19	18	14	3	19	18	29.3	29.3	29.3	94.622	847	847;895;847;794;433;509;559;334;283;81;86;107;109;121;124;172;47;77;78;87;99;100	5.11	5	14	17	8	14	10	6	6	5	11	0	302.3	By MS/MS	By MS/MS	By MS/MS	By MS/MS	18.3	3.7	26.9
A0A0R4J2F4;Q9NWZ3	A0A0R4J2F4;Q9NWZ3	1;1	1;1	1;1	Interleukin-1 receptor-associated kinase 4	IRAK4	;	2	1	1	1	1	0	0	0	1	0	0	0	1	0	0	0	7.3	7.3	7.3	24.285	218	218;460	8								1			0.001992	1.5363	By MS/MS				7.3	0	0
A0A1B0GW73;H3BRN7;H3BNF1;A0A1B0GTV3;H3BTY4;A0A0S2Z5D0;H3BUV4;A0A1B0GUD2;H3BUT1;A0A1B0GTU6;Q9NWW5	A0A1B0GW73;H3BRN7;H3BNF1;A0A1B0GTV3;H3BTY4;A0A0S2Z5D0;H3BUV4;A0A1B0GUD2;H3BUT1;A0A1B0GTU6;Q9NWW5	1;1;1;1;1;1;1;1;1;1;1	1;1;1;1;1;1;1;1;1;1;1	1;1;1;1;1;1;1;1;1;1;1	Ceroid-lipofuscinosis neuronal protein 6	CLN6	;;;;;;;;;;	11	1	1	1	0	0	1	0	0	0	1	0	0	0	1	0	27.3	27.3	27.3	8.6227	77	77;92;105;108;158;171;213;215;248;251;311	5					1						0	3.9668			By MS/MS		0	0	27.3
A0A0U1RQH7;H0Y4X3;G3XAC6;Q14498-3;Q14498-2;Q14498;Q5QP23;A0A0U1RQW2;Q5QP22	A0A0U1RQH7;H0Y4X3;G3XAC6;Q14498-3;Q14498-2;Q14498	5;5;5;5;5;5;2;1;1	5;5;5;5;5;5;2;1;1	5;5;5;5;5;5;2;1;1	RNA-binding protein 39	RBM39	;;;;;	9	5	5	5	5	2	4	4	5	2	4	4	5	2	4	4	22.4	22.4	22.4	26.698	245	245;336;423;508;524;530;231;163;193	6.95			1	2	4	1	4	4	4	2	0	19.229	By MS/MS	By MS/MS	By MS/MS	By MS/MS	22.4	10.2	22.4
E3W994;J3KR49;A0A0U1RQI6;E7ERI8;E7EW49;O75122;O75122-3;B3KR06;E7ENG2;O75122-2;H7C4M5	E3W994;J3KR49;A0A0U1RQI6;E7ERI8;E7EW49;O75122;O75122-3;B3KR06;E7ENG2;O75122-2	6;6;6;6;6;6;6;3;3;3;2	6;6;6;6;6;6;6;3;3;3;2	6;6;6;6;6;6;6;3;3;3;2	CLIP-associating protein 2	CLASP2	;;;;;;;;;	11	6	6	6	6	0	0	0	6	0	0	0	6	0	0	0	5.7	5.7	5.7	138.86	1273	1273;1293;1304;1513;1514;1294;1515;454;458;431;178	5.86			2	1		1	1	1		1	0	16.077	By MS/MS				5.7	0	0
A0A0U1RQK7;O43432-4;O43432;O43432-3;A0A0A0MSA7	A0A0U1RQK7;O43432-4;O43432;O43432-3;A0A0A0MSA7	5;5;5;5;4	3;3;3;3;2	3;3;3;3;2	Eukaryotic translation initiation factor 4 gamma 3	EIF4G3	;;;;	5	5	3	3	5	1	2	1	3	0	0	0	3	0	0	0	3.2	1.9	1.9	195.27	1774	1774;1305;1585;1591;1621	5.6				2	1	1			1		0	2.2232	By MS/MS	By matching	By matching	By matching	3.2	0.7	1.3
H0YMA4;A0A0U1RQM0;Q15004;H0YKX3;A0A0U1RQC1;Q15004-2	H0YMA4;A0A0U1RQM0;Q15004;H0YKX3	5;5;5;4;2;2	5;5;5;4;2;2	5;5;5;4;2;2	PCNA-associated factor	KIAA0101	;;;	6	5	5	5	5	1	0	0	5	1	0	0	5	1	0	0	48.7	48.7	48.7	12.398	115	115;116;111;84;48;65	5.29		3	3	2			1	3		2	0	8.6004	By MS/MS	By MS/MS			48.7	7.8	0
A0A0U1RQT9;C9JYN0;Q16563-2;Q16563	A0A0U1RQT9;C9JYN0;Q16563-2;Q16563	1;1;1;1	1;1;1;1	1;1;1;1	Synaptophysin-like protein 1	SYPL1	;;;	4	1	1	1	0	1	1	1	0	1	1	1	0	1	1	1	8.1	8.1	8.1	14.967	135	135;224;241;259	5				2	2		1				0	14.934		By MS/MS	By MS/MS	By MS/MS	0	8.1	8.1
A0A0U1RQV4;Q13464	A0A0U1RQV4;Q13464	3;3	2;2	2;2	Rho-associated protein kinase 1	ROCK1	;	2	3	2	2	3	1	1	1	2	0	0	0	2	0	0	0	2.6	1.7	1.7	133.07	1137	1137;1354	6			1						1		0.0091988	1.0099	By MS/MS	By matching	By matching	By matching	2.6	0.9	0.9
A0A0U1RR39;A0A1B0GW38;A0A0U1RQX8;P22681	A0A0U1RR39;A0A1B0GW38;A0A0U1RQX8;P22681	2;2;2;2	2;2;2;2	2;2;2;2	E3 ubiquitin-protein ligase CBL	CBL	;;;	4	2	2	2	2	0	0	0	2	0	0	0	2	0	0	0	3.1	3.1	3.1	95.096	862	862;869;882;906	8								2			0	2.2824	By MS/MS				3.1	0	0
A0A0U1RR07;Q9HCH5-6;Q9HCH5;Q9HCH5-13;A0A0U1RQP0;Q9HCH5-15;Q9HCH5-12;Q9HCH5-14;Q9HCH5-11;Q9HCH5-7;Q9HCH5-8;A0A0U1RQH1;A0A0U1RRJ3;Q9HCH5-4;Q9HCH5-9;Q9HCH5-2	A0A0U1RR07;Q9HCH5-6;Q9HCH5;Q9HCH5-13;A0A0U1RQP0;Q9HCH5-15;Q9HCH5-12;Q9HCH5-14;Q9HCH5-11;Q9HCH5-7;Q9HCH5-8;A0A0U1RQH1	7;6;6;6;5;5;5;5;5;5;5;4;3;2;2;2	7;6;6;6;5;5;5;5;5;5;5;4;3;2;2;2	7;6;6;6;5;5;5;5;5;5;5;4;3;2;2;2	Synaptotagmin-like protein 2	SYTL2	;;;;;;;;;;;	16	7	7	7	3	1	3	3	3	1	3	3	3	1	3	3	4	4	4	247.31	2223	2223;910;934;935;1276;752;893;902;1232;1256;1272;651;866;336;365;376	5.64	1	2	2		1	1	2	3	1	1	0	5.7569	By MS/MS	By MS/MS	By MS/MS	By MS/MS	1.6	0.6	2.5
Q6MZZ4;A0A0U1RRL5;P32519-2;P32519	Q6MZZ4;A0A0U1RRL5;P32519-2;P32519	3;3;3;3	3;3;3;3	3;3;3;3	ETS-related transcription factor Elf-1	DKFZp686H0575;ELF1	;;;	4	3	3	3	3	1	0	0	3	1	0	0	3	1	0	0	13.3	13.3	13.3	38.995	361	361;615;595;619	5			1	2	1	2	1				0	2.9642	By MS/MS	By matching			13.3	4.2	0
A0A0U1RRM1;Q8WXI9;A0A0U1RRK3;A0A0U1RR34;A0A0U1RR30	A0A0U1RRM1;Q8WXI9	3;3;1;1;1	3;3;1;1;1	3;3;1;1;1	Transcriptional repressor p66-beta	GATAD2B	;	5	3	3	3	3	0	1	0	3	0	1	0	3	0	1	0	10.2	10.2	10.2	63.461	577	577;593;149;187;263	3.6		2	1	1			1				0	22.842	By MS/MS		By MS/MS		10.2	0	4.3
A0A0X1KG71;Q8WX92	A0A0X1KG71;Q8WX92	2;1	2;1	2;1	Negative elongation factor B	NELFB	;	2	2	2	2	2	1	0	0	2	1	0	0	2	1	0	0	3.7	3.7	3.7	70.038	628	628;580	9								1	2	1	0	2.1346	By MS/MS	By matching			3.7	1.9	0
F2Z2T0;A0A0X1KG72;H0Y4Z8;Q3YEC7;Q3YEC7-2;G3V154;Q3YEC7-4;Q3YEC7-5;Q3YEC7-6;Q3YEC7-3	F2Z2T0;A0A0X1KG72;H0Y4Z8;Q3YEC7;Q3YEC7-2;G3V154;Q3YEC7-4;Q3YEC7-5;Q3YEC7-6;Q3YEC7-3	2;2;2;2;2;1;1;1;1;1	2;2;2;2;2;1;1;1;1;1	2;2;2;2;2;1;1;1;1;1	Rab-like protein 6	RABL6	;;;;;;;;;	10	2	2	2	2	1	0	0	2	1	0	0	2	1	0	0	5.2	5.2	5.2	53.859	484	484;716;730;729;730;471;257;258;314;520	4.5			3	2						1	0	4.2035	By MS/MS	By matching			5.2	2.5	0
A0A140T9T4;Q5SQH5;A0A140T8Y5;A0A140T947;O60231	A0A140T9T4;Q5SQH5;A0A140T8Y5;A0A140T947;O60231	1;1;1;1;1	1;1;1;1;1	1;1;1;1;1	Putative pre-mRNA-splicing factor ATP-dependent RNA helicase DHX16	DHX16	;;;;	5	1	1	1	1	0	0	0	1	0	0	0	1	0	0	0	5.3	5.3	5.3	21.182	188	188;560;560;669;1041	3			1								0.0032723	1.4508	By MS/MS				5.3	0	0
A0A140T9T7;Q03518	A0A140T9T7;Q03518	1;1	1;1	1;1	Antigen peptide transporter 1	TAP1	;	2	1	1	1	0	0	1	0	0	0	1	0	0	0	1	0	3.7	3.7	3.7	87.175	808	808;808	6						1					0.004127	1.3086			By MS/MS		0	0	3.7
A0A140TA86;Q5XKP0	A0A140TA86;Q5XKP0	1;1	1;1	1;1	Protein QIL1	QIL1	;	2	1	1	1	0	0	1	1	0	0	1	1	0	0	1	1	7.9	7.9	7.9	15.436	140	140;118	2		2									0.0032531	1.4245			By MS/MS	By matching	0	0	7.9
A0A1B0GV75;A0A1B0GTB8;A0A1B0GWC0;A0A1B0GVF3;P23786;A0A1B0GTM0;A0A1B0GUD9	A0A1B0GV75;A0A1B0GTB8;A0A1B0GWC0;A0A1B0GVF3;P23786;A0A1B0GTM0;A0A1B0GUD9	5;5;5;5;5;4;3	5;5;5;5;5;4;3	5;5;5;5;5;4;3	Carnitine O-palmitoyltransferase 2, mitochondrial	CPT2	;;;;;;	7	5	5	5	0	1	5	4	0	1	5	4	0	1	5	4	9.4	9.4	9.4	67.171	598	598;635;647;670;658;223;81	5.62	2	2		1	3				2	3	0	5.4939		By matching	By MS/MS	By MS/MS	0	2.5	9.4
A0A1B0GTY1;A0A1B0GV98;A0A1B0GTC5;A0A1B0GU26;A0A1B0GTC3;A0A1B0GVH5;Q9C0B1;F8WCB8;A0A1B0GUC3	A0A1B0GTY1;A0A1B0GV98;A0A1B0GTC5;A0A1B0GU26;A0A1B0GTC3;A0A1B0GVH5;Q9C0B1;F8WCB8	3;3;3;3;3;3;3;2;1	3;3;3;3;3;3;3;2;1	3;3;3;3;3;3;3;2;1	Alpha-ketoglutarate-dependent dioxygenase FTO	FTO	;;;;;;;	9	3	3	3	3	0	0	0	3	0	0	0	3	0	0	0	6.9	6.9	6.9	48.605	421	421;455;457;481;533;559;505;70;450	5.86		1		1	1	1	1	1	1		0	5.0261	By MS/MS				6.9	0	0
A0A1B0GUI1;Q6GYQ0-4;Q6GYQ0;Q6GYQ0-7;Q6GYQ0-5;Q6GYQ0-2;Q6GYQ0-3;Q6GYQ0-6	A0A1B0GUI1;Q6GYQ0-4;Q6GYQ0;Q6GYQ0-7;Q6GYQ0-5;Q6GYQ0-2;Q6GYQ0-3;Q6GYQ0-6	2;2;2;2;2;2;1;1	2;2;2;2;2;2;1;1	2;2;2;2;2;2;1;1	Ral GTPase-activating protein subunit alpha-1	RALGAPA1	;;;;;;;	8	2	2	2	1	0	0	1	1	0	0	1	1	0	0	1	1	1	1	280.41	2495	2495;1961;2036;2049;2073;2083;1104;2083	5.5				1			1				0.0043709	1.2475	By MS/MS			By MS/MS	0.5	0	0
A0A1B0GW44;A0A1B0GV23;A0A1B0GWE8;P07339;A0A1B0GVP3;A0A1B0GVD5;H7C1V0;A0A1B0GU92;A0A1B0GU03;H7C469;F8W787;F8WD96;C9JH19;A0A1B0GVF1	A0A1B0GW44;A0A1B0GV23;A0A1B0GWE8;P07339;A0A1B0GVP3;A0A1B0GVD5;H7C1V0;A0A1B0GU92;A0A1B0GU03;H7C469	9;9;9;9;8;8;6;6;6;5;3;3;3;2	9;9;9;9;8;8;6;6;6;5;3;3;3;2	9;9;9;9;8;8;6;6;6;5;3;3;3;2	Cathepsin D;Cathepsin D light chain;Cathepsin D heavy chain	CTSD	;;;;;;;;;	14	9	9	9	1	3	8	6	1	3	8	6	1	3	8	6	16.3	16.3	16.3	43.688	405	405;406;410;412;405;409;189;557;582;336;199;276;299;73	4.97		3	5	6	6	2	3	4	1		0	19.754	By MS/MS	By MS/MS	By MS/MS	By MS/MS	2.2	7.2	16.3
A0A1B0GV47;Q7Z4S6-6;Q7Z4S6-3;Q7Z4S6-5;Q7Z4S6-2;Q7Z4S6;Q7Z4S6-4	A0A1B0GV47;Q7Z4S6-6;Q7Z4S6-3;Q7Z4S6-5;Q7Z4S6-2;Q7Z4S6;Q7Z4S6-4	1;1;1;1;1;1;1	1;1;1;1;1;1;1	1;1;1;1;1;1;1	Kinesin-like protein KIF21A	KIF21A	;;;;;;	7	1	1	1	1	0	0	0	1	0	0	0	1	0	0	0	1	1	1	184.71	1653	1653;1621;1627;1637;1661;1674;1675	7							1				0.0043614	1.2338	By MS/MS				1	0	0
A0A1B0GV93;Q53GQ0;E9PI21;A0A1B0GVY6	A0A1B0GV93;Q53GQ0	3;3;1;1	3;3;1;1	3;3;1;1	Very-long-chain 3-oxoacyl-CoA reductase	HSD17B12	;	4	3	3	3	0	0	2	3	0	0	2	3	0	0	2	3	14.9	14.9	14.9	30.361	276	276;312;164;178	3.14		4	2					1			0	9.4102			By MS/MS	By MS/MS	0	0	9.8
A0A1B0GVC6;Q32MN6;P20226-2;P20226;Q6SJ96	A0A1B0GVC6;Q32MN6;P20226-2;P20226;Q6SJ96	1;1;1;1;1	1;1;1;1;1	1;1;1;1;1	TATA-box-binding protein;TATA box-binding protein-like protein 2	TBP;TBPL2	;;;;	5	1	1	1	0	1	1	1	0	1	1	1	0	1	1	1	4	4	4	27.136	248	248;288;319;339;375	1.67	2		1								0.00070102	1.8196		By MS/MS	By MS/MS	By MS/MS	0	4	4
A0A1B0GW75;B4DX77;A0A1B0GVE6;Q9BSH3	A0A1B0GW75;B4DX77;A0A1B0GVE6;Q9BSH3	1;1;1;1	1;1;1;1	1;1;1;1	Nicolin-1	NICN1	;;;	4	1	1	1	0	0	1	1	0	0	1	1	0	0	1	1	22.3	22.3	22.3	11.641	103	103;175;213;213	4			1	1	1						1	-2			By matching	By MS/MS	0	0	22.3
A0A1B0GVU9;B4DDN1;H7C0R3;A0A1B0GTT3;A0A0U1RQQ5;A0A0U1RR79;A0A0U1RR66;A0A0U1RRC8;A0A0U1RQX5;A0A0U1RRI9;A0A0U1RQL2	A0A1B0GVU9;B4DDN1	11;9;5;4;4;2;2;1;1;1;1	1;0;0;0;0;1;0;0;0;0;0	1;0;0;0;0;1;0;0;0;0;0		QARS	;	11	11	1	1	8	4	4	6	1	0	0	1	1	0	0	1	16.4	1.4	1.4	83.782	736	736;630;253;169;194;75;173;91;134;182;191	4.88	1	1	1	1	2				1	1	0.0041507	1.3335	By MS/MS	By matching	By matching	By MS/MS	12.5	6.8	6.4
A0A1B0GVY1;Q96PU5-9;Q96PU5-4;Q96PU5-2;Q96PU5-6;Q96PU5-5;Q96PU5-7;Q96PU5;Q96PU5-3;K7ERN1;K7EKL1	A0A1B0GVY1;Q96PU5-9;Q96PU5-4;Q96PU5-2;Q96PU5-6;Q96PU5-5;Q96PU5-7;Q96PU5;Q96PU5-3;K7ERN1	8;8;8;8;8;8;8;8;5;4;1	5;5;5;5;5;5;5;5;2;2;0	5;5;5;5;5;5;5;5;2;2;0	E3 ubiquitin-protein ligase NEDD4-like	NEDD4L	;;;;;;;;;	11	8	5	5	5	2	3	1	3	1	1	0	3	1	1	0	6.1	3.8	3.8	140.82	1254	1254;834;854;911;947;955;967;975;871;639;106	6.5		1	1		1				1	2	0	8.3145	By MS/MS	By MS/MS	By MS/MS	By matching	4.5	2.6	2.4
A0A1C7CYX0;Q2M3D2	A0A1C7CYX0;Q2M3D2	1;1	1;1	1;1	Exocyst complex component 3-like protein 2	EXOC3L2	;	2	1	1	1	0	0	0	1	0	0	0	1	0	0	0	1	2.2	2.2	2.2	87.479	802	802;409	3.5			1	1							1	-2				By MS/MS	0	0	0
A0A1C7CYX9;Q16555-2;Q16555;E5RFU4	A0A1C7CYX9;Q16555-2;Q16555	8;8;8;1	8;8;8;1	8;8;8;1	Dihydropyrimidinase-related protein 2	DPYSL2	;;	4	8	8	8	5	5	2	3	5	5	2	3	5	5	2	3	16.2	16.2	16.2	73.502	677	677;536;572;170	5	1	3	2	3	2	1	1	1	1	2	0	23.408	By MS/MS	By MS/MS	By MS/MS	By MS/MS	7.8	11.1	3.8
A0AVT1;A0AVT1-2;H0Y8S8;A0AVT1-4;A0AVT1-3	A0AVT1;A0AVT1-2;H0Y8S8	10;8;5;2;2	10;8;5;2;2	10;8;5;2;2	Ubiquitin-like modifier-activating enzyme 6	UBA6	;;	5	10	10	10	10	4	2	1	10	4	2	1	10	4	2	1	10.6	10.6	10.6	117.97	1052	1052;578;271;340;389	7.48			2	2	2	1	2	4	4	6	0	13.286	By MS/MS	By MS/MS	By MS/MS	By MS/MS	10.6	4.8	2.7
H7C1J4;A0JNW5-2;Q6BDS2;A0JNW5	H7C1J4;A0JNW5-2;Q6BDS2;A0JNW5	1;1;1;1	1;1;1;1	1;1;1;1	UHRF1-binding protein 1-like;UHRF1-binding protein 1	UHRF1BP1;UHRF1BP1L	;;;	4	1	1	1	1	0	0	0	1	0	0	0	1	0	0	0	0.9	0.9	0.9	154.72	1400	1400;522;1440;1464	3			1								0.0013624	1.6742	By MS/MS				0.9	0	0
A0MZ66-5;A0MZ66-6;A0MZ66;A0MZ66-3;A0MZ66-8;A0MZ66-4;A0MZ66-7;A0MZ66-2	A0MZ66-5;A0MZ66-6;A0MZ66;A0MZ66-3;A0MZ66-8;A0MZ66-4;A0MZ66-7	5;5;5;5;4;4;3;2	5;5;5;5;4;4;3;2	5;5;5;5;4;4;3;2	Shootin-1	KIAA1598	;;;;;;	8	5	5	5	5	3	2	1	5	3	2	1	5	3	2	1	14.9	14.9	14.9	64.519	571	571;601;631;649;498;558;219;456	5.47			2	5	6				3	1	0	10.391	By MS/MS	By MS/MS	By MS/MS	By MS/MS	14.9	8.6	4.6
A1L020	A1L020	1	1	1	RNA-binding protein MEX3A	MEX3A		1	1	1	1	1	0	0	0	1	0	0	0	1	0	0	0	2.9	2.9	2.9	54.173	520	520	7							1				0	8.6689	By MS/MS				2.9	0	0
M0R026;A1L0T0;M0R1B5;E9PJS0;E9PL44;M0QZX5	M0R026;A1L0T0	6;6;2;2;1;1	6;6;2;2;1;1	6;6;2;2;1;1	Acetolactate synthase-like protein	ILVBL	;	6	6	6	6	0	0	3	5	0	0	3	5	0	0	3	5	14.5	14.5	14.5	56.732	525	525;632;165;262;166;229	4.46		1	4	2	3	2			1		0	6.9941			By MS/MS	By MS/MS	0	0	4
A1X283	A1X283	1	1	1	SH3 and PX domain-containing protein 2B	SH3PXD2B		1	1	1	1	1	0	0	0	1	0	0	0	1	0	0	0	2.2	2.2	2.2	101.58	911	911	6.5						1	1				0	25.837	By MS/MS				2.2	0	0
A2A274;Q99798	A2A274;Q99798	24;24	24;24	24;24	Aconitate hydratase, mitochondrial	ACO2	;	2	24	24	24	10	8	20	21	10	8	20	21	10	8	20	21	31.9	31.9	31.9	87.819	805	805;780	5.06	5	8	16	13	17	12	6	12	5	3	0	66.193	By MS/MS	By MS/MS	By MS/MS	By MS/MS	13.2	10.4	26.5
A2A2Q9;Q9Y312	A2A2Q9;Q9Y312	2;2	2;2	2;2	Protein AAR2 homolog	AAR2	;	2	2	2	2	1	0	1	1	1	0	1	1	1	0	1	1	6.8	6.8	6.8	45.034	398	398;384	7.67					1				2		0.0035726	1.4139	By MS/MS		By matching	By MS/MS	1.8	0	5
Q5TCT4;A2A2V2;P42696-2;P42696	Q5TCT4;A2A2V2;P42696-2;P42696	1;1;1;1	1;1;1;1	1;1;1;1	RNA-binding protein 34	RBM34	;;;	4	1	1	1	1	0	0	0	1	0	0	0	1	0	0	0	6.2	6.2	6.2	24.079	211	211;408;225;430	10										1	0	2.1785	By MS/MS				6.2	0	0
A2IDA3;P29372-5;P29372-4;P29372-2;P29372	A2IDA3;P29372-5;P29372-4;P29372-2;P29372	2;2;2;2;2	2;2;2;2;2	2;2;2;2;2	DNA-3-methyladenine glycosylase	MPG	;;;;	5	2	2	2	2	0	0	0	2	0	0	0	2	0	0	0	9.6	9.6	9.6	27.295	251	251;281;293;293;298	6.33				1	1					1	0.0091961	1.0045	By MS/MS				9.6	0	0
A2IDC6;Q13084;A2IDC7;Q4TT37	A2IDC6;Q13084;A2IDC7;Q4TT37	3;3;2;2	3;3;2;2	3;3;2;2	39S ribosomal protein L28, mitochondrial	MRPL28	;;;	4	3	3	3	0	0	3	3	0	0	3	3	0	0	3	3	16.2	16.2	16.2	28.506	240	240;256;194;218	6.9					2	1	3	4			0	4.1913			By MS/MS	By MS/MS	0	0	16.2
A3KFL1;A3KFL5;A3KFL2;Q13868-3;Q13868-2;Q13868	A3KFL1;A3KFL5;A3KFL2;Q13868-3;Q13868-2;Q13868	3;3;3;3;3;3	3;3;3;3;3;3	3;3;3;3;3;3	Exosome complex component RRP4	EXOSC2	;;;;;	6	3	3	3	3	2	0	0	3	2	0	0	3	2	0	0	16	16	16	22.077	200	200;237;285;263;267;293	7.83						2		1	3		0.0019927	1.5368	By MS/MS	By matching			16	10	0
A3KMH1-3;A3KMH1;A3KMH1-2	A3KMH1-3;A3KMH1;A3KMH1-2	7;7;6	7;7;6	7;7;6	von Willebrand factor A domain-containing protein 8	VWA8	;;	3	7	7	7	0	0	4	7	0	0	4	7	0	0	4	7	5.9	5.9	5.9	210.92	1872	1872;1905;1039	5.45			2	2	2		4	1			0	16.633			By MS/MS	By MS/MS	0	0	2.9
A3KN83-3;A3KN83-2;A3KN83	A3KN83-3;A3KN83-2;A3KN83	1;1;1	1;1;1	1;1;1	Protein strawberry notch homolog 1	SBNO1	;;	3	1	1	1	1	0	0	0	1	0	0	0	1	0	0	0	1.4	1.4	1.4	154.06	1391	1391;1392;1393	4.5				1	1						0.0019987	1.5547	By MS/MS				1.4	0	0
F5H4Q5;A5D8V6	F5H4Q5;A5D8V6	1;1	1;1	1;1	Vacuolar protein sorting-associated protein 37C	VPS37C	;	2	1	1	1	1	0	1	0	1	0	1	0	1	0	1	0	8.1	8.1	8.1	17.143	148	148;355	9.25								1	1	2	0	2.3218	By MS/MS		By matching		8.1	0	8.1
A5YKK6-2;A5YKK6;A5YKK6-3;A5YKK6-4;H3BNB1;H3BR89;H3BMH0;H3BMZ2	A5YKK6-2;A5YKK6;A5YKK6-3	9;9;6;4;1;1;1;1	9;9;6;4;1;1;1;1	9;9;6;4;1;1;1;1	CCR4-NOT transcription complex subunit 1	CNOT1	;;	8	9	9	9	7	4	3	3	7	4	3	3	7	4	3	3	4.3	4.3	4.3	266.38	2371	2371;2376;2150;1551;185;193;277;439	5.79	1	3	4	1	2	3	3	1	1	5	0	8.0486	By MS/MS	By MS/MS	By MS/MS	By MS/MS	3.4	1.8	1.5
A6NDG6;H3BV17	A6NDG6	4;1	4;1	4;1	Phosphoglycolate phosphatase	PGP		2	4	4	4	3	3	2	1	3	3	2	1	3	3	2	1	16.2	16.2	16.2	34.006	321	321;57	3.8		1	4	1	4						0	3.4952	By MS/MS	By MS/MS	By matching	By MS/MS	11.8	11.8	8.4
A6NEM2;P51610;P51610-4;P51610-2;P51610-3;H7C1C4;Q9Y5Z7	A6NEM2;P51610;P51610-4;P51610-2	24;24;24;23;8;6;1	24;24;24;23;8;6;1	24;24;24;23;8;6;1	Host cell factor 1;HCF N-terminal chain 1;HCF N-terminal chain 2;HCF N-terminal chain 3;HCF N-terminal chain 4;HCF N-terminal chain 5;HCF N-terminal chain 6;HCF C-terminal chain 1;HCF C-terminal chain 2;HCF C-terminal chain 3;HCF C-terminal chain 4;HCF C-terminal chain 5;HCF C-terminal chain 6	HCFC1	;;;	7	24	24	24	11	7	23	10	11	7	23	10	11	7	23	10	14.5	14.5	14.5	213.47	2080	2080;2035;2079;1966;428;611;792	5.49	10	11	6	4	6	10	11	7	9	8	0	131.5	By MS/MS	By MS/MS	By MS/MS	By MS/MS	6.4	3.9	14.3
A6NEM5;Q92643	A6NEM5;Q92643	1;1	1;1	1;1	GPI-anchor transamidase	PIGK	;	2	1	1	1	0	0	1	1	0	0	1	1	0	0	1	1	3.3	3.3	3.3	37.785	332	332;395	8								2			0.002002	1.5622			By MS/MS	By MS/MS	0	0	3.3
A6NF51;O95861-4;O95861;O95861-2;F8VVW8;F8VZG4;F8W1J0;O95861-3	A6NF51;O95861-4;O95861;O95861-2;F8VVW8;F8VZG4;F8W1J0	3;3;3;3;2;2;2;1	3;3;3;3;2;2;2;1	3;3;3;3;2;2;2;1	3(2),5-bisphosphate nucleotidase 1	BPNT1	;;;;;;	8	3	3	3	2	1	1	1	2	1	1	1	2	1	1	1	10.7	10.7	10.7	31.707	291	291;272;308;325;130;136;170;253	2.14	2	2	3								0	3.1915	By MS/MS	By MS/MS	By MS/MS	By MS/MS	6.9	3.8	2.7
A6NFI3	A6NFI3	3	3	3	Zinc finger protein 316	ZNF316		1	3	3	3	3	1	0	0	3	1	0	0	3	1	0	0	4.1	4.1	4.1	108.44	1004	1004	5.4				2	1		2				0	2.1767	By MS/MS	By matching			4.1	2.3	0
A6NFX8;Q9UKK9;A6NJU6;H0YEY4;A6NCQ0	A6NFX8;Q9UKK9;A6NJU6;H0YEY4;A6NCQ0	5;5;4;3;3	5;5;4;3;3	5;5;4;3;3	ADP-sugar pyrophosphatase	NUDT5	;;;;	5	5	5	5	4	3	3	2	4	3	3	2	4	3	3	2	20.7	20.7	20.7	25.895	232	232;219;186;137;180	7.11			2	1	2	1	3	4	4	2	0	19.414	By MS/MS	By MS/MS	By MS/MS	By MS/MS	16.8	16.4	10.8
A6NGP5;Q9H910;Q9H910-3;H3BU16;H3BMV3;Q9H910-2;H3BMT0;H3BTV5;H3BMM8;B4E1P3	A6NGP5;Q9H910;Q9H910-3;H3BU16;H3BMV3;Q9H910-2;H3BMT0;H3BTV5	8;8;8;7;7;7;6;6;3;3	8;8;8;7;7;7;6;6;3;3	8;8;8;7;7;7;6;6;3;3	Hematological and neurological expressed 1-like protein	HN1L	;;;;;;;	10	8	8	8	7	3	2	1	7	3	2	1	7	3	2	1	57.3	57.3	57.3	18.906	178	178;190;218;167;190;174;115;116;70;98	7.22			2	1	2	2	5	3	5	3	0	29.698	By MS/MS	By MS/MS	By MS/MS	By MS/MS	46.1	28.7	17.4
A6NGV6;P27540-2;P27540-3;P27540-4;P27540	A6NGV6;P27540-2;P27540-3;P27540-4;P27540	1;1;1;1;1	1;1;1;1;1	1;1;1;1;1	Aryl hydrocarbon receptor nuclear translocator	ARNT	;;;;	5	1	1	1	0	1	0	0	0	1	0	0	0	1	0	0	3.1	3.1	3.1	45.924	416	416;774;775;787;789	10										1	0.0040689	1.2586		By MS/MS			0	3.1	0
B5MC82;P30046-2;P30046;A6NHG4	B5MC82;P30046-2;P30046;A6NHG4	1;1;1;1	1;1;1;1	1;1;1;1	D-dopachrome decarboxylase;D-dopachrome decarboxylase-like protein	DDT;DDTL	;;;	4	1	1	1	0	0	1	1	0	0	1	1	0	0	1	1	7.8	7.8	7.8	17.718	166	166;107;118;134	10										2	0	5.6812			By matching	By MS/MS	0	0	7.8
A6NHR9;A6NHR9-2;J3KTL8;A6NHR9-3	A6NHR9;A6NHR9-2;J3KTL8	7;6;4;1	7;6;4;1	7;6;4;1	Structural maintenance of chromosomes flexible hinge domain-containing protein 1	SMCHD1	;;	4	7	7	7	5	3	1	1	5	3	1	1	5	3	1	1	4.7	4.7	4.7	226.37	2005	2005;1917;1388;762	7.6			2			1	1		3	3	0	9.7577	By MS/MS	By MS/MS	By MS/MS	By MS/MS	3.5	2.1	0.9
A6NJD9;A8MVT4;A8MYK1;Q16540;H7C2P7	A6NJD9;A8MVT4;A8MYK1;Q16540;H7C2P7	3;3;3;3;2	3;3;3;3;2	3;3;3;3;2	39S ribosomal protein L23, mitochondrial	MRPL23	;;;;	5	3	3	3	1	2	2	3	1	2	2	3	1	2	2	3	27.6	27.6	27.6	18.529	163	163;166;191;153;118	4.64	2	2	2	4			1			3	0	53.415	By MS/MS	By MS/MS	By MS/MS	By MS/MS	9.2	14.1	14.1
A6NKB8;Q9H4A4;A0A087WUS4;A0A087WU27;C9JMZ3	A6NKB8;Q9H4A4	5;5;1;1;1	5;5;1;1;1	5;5;1;1;1	Aminopeptidase B	RNPEP	;	5	5	5	5	4	4	2	3	4	4	2	3	4	4	2	3	8	8	8	68.168	611	611;650;151;171;344	5.94	1	1	4		2		1	4	3	1	0	16.777	By MS/MS	By MS/MS	By MS/MS	By MS/MS	6.2	8	3.8
A6NKD9	A6NKD9	1	1	1	Coiled-coil domain-containing protein 85C	CCDC85C		1	1	1	1	1	0	0	0	1	0	0	0	1	0	0	0	5.5	5.5	5.5	45.209	419	419	8								1			0	2.7597	By MS/MS				5.5	0	0
A6NLN1;P26599;P26599-2;P26599-3;A0A0U1RRM4;A0A0D9SF20;K7EK45;A0A087WUW5;K7ES59;K7EKJ7;K7ELW5;A0A087WU68	A6NLN1;P26599;P26599-2;P26599-3;A0A0U1RRM4;A0A0D9SF20	14;14;14;14;13;7;5;4;4;4;3;3	14;14;14;14;13;7;5;4;4;4;3;3	11;11;11;11;10;6;4;3;3;3;2;2	Polypyrimidine tract-binding protein 1	PTBP1	;;;;;	12	14	14	11	7	6	11	13	7	6	11	13	6	5	8	10	37.2	37.2	33.4	56.51	527	527;531;550;557;588;197;256;81;149;237;105;227	4.69	3	14	17	11	14	8	6	10	3	2	0	219.19	By MS/MS	By MS/MS	By MS/MS	By MS/MS	13.3	9.5	23.7
A6NLW8	A6NLW8	1	1	1	Double homeobox protein A	DUXA		1	1	1	1	0	0	0	1	0	0	0	1	0	0	0	1	8.8	8.8	8.8	23.816	204	204	5					1						1	-2				By MS/MS	0	0	0
A6NNI4;G8JLH6;P21926;A0A087WU13	A6NNI4;G8JLH6;P21926;A0A087WU13	2;2;2;1	2;2;2;1	2;2;2;1	Tetraspanin;CD9 antigen	CD9	;;;	4	2	2	2	0	0	2	2	0	0	2	2	0	0	2	2	12.6	12.6	12.6	17.764	159	159;228;228;182	6.25					4	4	2	1	1		0	3.1498			By MS/MS	By MS/MS	0	0	12.6
A6NNK5;Q12888;Q12888-3;Q12888-2;H7BZY0;C9JXV0;M0R142;H7C3N7	A6NNK5;Q12888;Q12888-3;Q12888-2	22;22;22;22;7;7;4;4	22;22;22;22;7;7;4;4	22;22;22;22;7;7;4;4	Tumor suppressor p53-binding protein 1	TP53BP1	;;;	8	22	22	22	21	1	6	3	21	1	6	3	21	1	6	3	15.9	15.9	15.9	209.02	1927	1927;1972;1975;1977;163;1033;144;192	5.72	1	7	3	6	4	5	10	9	4	1	0	66.257	By MS/MS	By matching	By MS/MS	By MS/MS	15.5	0.5	4.4
A6NNN6;E7ETA6;Q15154-2;Q15154	A6NNN6;E7ETA6;Q15154-2;Q15154	1;1;1;1	1;1;1;1	1;1;1;1	Pericentriolar material 1 protein	PCM1	;;;	4	1	1	1	1	1	1	1	1	1	1	1	1	1	1	1	0.5	0.5	0.5	210.13	1860	1860;2016;1969;2024	9.17								2	1	3	1	-2	By matching	By matching	By MS/MS	By matching	0.5	0.5	0.5
H3BUP5;A6NNN8	H3BUP5;A6NNN8	1;1	1;1	1;1	Putative sodium-coupled neutral amino acid transporter 8	SLC38A8	;	2	1	1	1	0	0	0	1	0	0	0	1	0	0	0	1	5.3	5.3	5.3	27.943	262	262;435	7							1				1	-2				By MS/MS	0	0	0
C9JH92;A6NP24;Q08257-3;Q08257;Q08257-2	C9JH92;A6NP24;Q08257-3;Q08257;Q08257-2	2;2;2;2;1	2;2;2;2;1	2;2;2;2;1	Quinone oxidoreductase	CRYZ	;;;;	5	2	2	2	0	1	2	2	0	1	2	2	0	1	2	2	11.2	11.2	11.2	21.932	206	206;243;295;329;192	6.43	1	1	1						1	3	0	4.0369		By matching	By MS/MS	By MS/MS	0	5.3	11.2
A6PVM9;Q9BQI0-3;Q9BQI0;Q9BQI0-2	A6PVM9;Q9BQI0-3;Q9BQI0;Q9BQI0-2	1;1;1;1	1;1;1;1	1;1;1;1	Allograft inflammatory factor 1-like	AIF1L	;;;	4	1	1	1	0	1	0	1	0	1	0	1	0	1	0	1	16	16	16	10.501	94	94;142;150;176	5.5	1									1	0.0091553	0.99362		By MS/MS		By MS/MS	0	16	0
Q68CR8;A6PVN5;Q15257-4;Q15257-3;Q15257-2;Q15257;B7ZBQ0;F6WIT2;B7ZBP9;B7ZBP7;B4DDQ6;A6PVN6;H0Y6E5;Q5T949;Q5T948;A6PVN9	Q68CR8;A6PVN5;Q15257-4;Q15257-3;Q15257-2;Q15257;B7ZBQ0;F6WIT2	3;3;3;3;3;3;2;2;1;1;1;1;1;1;1;1	3;3;3;3;3;3;2;2;1;1;1;1;1;1;1;1	3;3;3;3;3;3;2;2;1;1;1;1;1;1;1;1	Serine/threonine-protein phosphatase 2A activator	DKFZp781M17165;PPP2R4	;;;;;;;	16	3	3	3	2	2	1	1	2	2	1	1	2	2	1	1	29.8	29.8	29.8	11.738	104	104;329;281;294;323;358;61;288;41;77;151;176;218;250;253;263	6.5				1	2		3	1	1		0	6.235	By MS/MS	By MS/MS	By MS/MS	By MS/MS	23.1	19.2	12.5
A6XGL3;CON__P07477;E7EQ64;P07477;H0Y8D1;A0A087WW55;E9PRA0;J3KQC6;Q9BYE2-3;Q9BYE2-5;Q9BYE2-2;Q9BYE2	A6XGL3;CON__P07477;E7EQ64;P07477;H0Y8D1;A0A087WW55;E9PRA0;J3KQC6;Q9BYE2-3;Q9BYE2-5;Q9BYE2-2;Q9BYE2	2;2;2;2;1;1;1;1;1;1;1;1	1;1;1;1;1;1;0;0;0;0;0;0	1;1;1;1;1;1;0;0;0;0;0;0	Trypsin-1;Alpha-trypsin chain 1;Alpha-trypsin chain 2;Transmembrane protease serine 13	PRSS1;TMPRSS13	;;;;;;;;;;;	12	2	1	1	2	2	2	2	1	1	1	1	1	1	1	1	7.6	4.2	4.2	25.399	237	237;247;261;247;142;247;567;586;532;551;563;586	6.33	10	13	6	9	11	10	8	29	21	16	0	122.33	By MS/MS	By MS/MS	By MS/MS	By MS/MS	7.6	7.6	7.6
H0YCW2;S4R3B3;H7C453;S4R3U7;H7BZ52;S4R3H3;S4R393;S4R410;A7E2V4-5;A7E2V4;A7E2V4-3;A7E2V4-4;A7E2V4-2	H0YCW2;S4R3B3;H7C453;S4R3U7;H7BZ52;S4R3H3;S4R393;S4R410;A7E2V4-5;A7E2V4;A7E2V4-3;A7E2V4-4;A7E2V4-2	1;1;1;1;1;1;1;1;1;1;1;1;1	1;1;1;1;1;1;1;1;1;1;1;1;1	1;1;1;1;1;1;1;1;1;1;1;1;1	Zinc finger SWIM domain-containing protein 8	ZSWIM8	;;;;;;;;;;;;	13	1	1	1	1	0	0	0	1	0	0	0	1	0	0	0	2.7	2.7	2.7	96.044	904	904;1102;1112;1232;1336;1655;1796;1834;1829;1837;1841;1842;1892	3			1								0	2.0874	By MS/MS				2.7	0	0
A8K878;P55145	A8K878;P55145	2;2	2;2	2;2	Mesencephalic astrocyte-derived neurotrophic factor	MANF	;	2	2	2	2	0	0	2	2	0	0	2	2	0	0	2	2	5.9	5.9	5.9	21.143	185	185;182	6					2		2				0	4.3113			By MS/MS	By MS/MS	0	0	5.9
A8MUA9;A8MU27;P55854;P55854-2	A8MUA9;A8MU27;P55854;P55854-2	3;3;3;3	1;1;1;1	1;1;1;1	Small ubiquitin-related modifier 3	SUMO3	;;;	4	3	1	1	3	2	3	3	1	1	1	1	1	1	1	1	20	9.6	9.6	15.317	135	135;147;103;141	1.5	3	3									0	6.2909	By MS/MS	By matching	By MS/MS	By MS/MS	20	18.5	20
A8MU39;H0YDU8;P53041	A8MU39;H0YDU8;P53041	3;3;3	3;3;3	3;3;3	Serine/threonine-protein phosphatase;Serine/threonine-protein phosphatase 5	PPP5C	;;	3	3	3	3	3	2	0	2	3	2	0	2	3	2	0	2	9.4	9.4	9.4	42.394	371	371;485;499	6.73				2	1	1	2	4	1		0	6.249	By MS/MS	By MS/MS		By MS/MS	9.4	6.5	0
A8MVZ9;P09972;J3KSV6;J3QKP5;K7EKH5;C9J8F3;J3QKK1	A8MVZ9;P09972;J3KSV6;J3QKP5;K7EKH5;C9J8F3	9;9;8;8;7;7;3	6;6;5;5;4;4;3	6;6;5;5;4;4;3	Fructose-bisphosphate aldolase;Fructose-bisphosphate aldolase C	ALDOC	;;;;;	7	9	6	6	6	7	7	8	4	5	5	5	4	5	5	5	30.4	27.4	27.4	36.295	336	336;364;175;180;135;149;122	4.72	2	1	2	4	9	3	3	1			0	38.062	By MS/MS	By MS/MS	By MS/MS	By MS/MS	22.9	27.1	26.2
E7EVE9;A8MX75;P18074-2;P18074;K7EKF3;K7EIT8	E7EVE9;A8MX75;P18074-2;P18074;K7EKF3;K7EIT8	2;2;2;2;1;1	2;2;2;2;1;1	2;2;2;2;1;1	TFIIH basal transcription factor complex helicase XPD subunit	ERCC2	;;;;;	6	2	2	2	1	1	1	1	1	1	1	1	1	1	1	1	6.3	6.3	6.3	77.921	682	682;706;405;760;202;292	5.67		1	1		1		2			1	0	8.0209	By MS/MS	By matching	By MS/MS	By MS/MS	3.7	3.7	2.6
A8MXQ1;P53801	A8MXQ1;P53801	1;1	1;1	1;1	Pituitary tumor-transforming gene 1 protein-interacting protein	PTTG1IP	;	2	1	1	1	0	0	1	1	0	0	1	1	0	0	1	1	7.5	7.5	7.5	18.331	159	159;180	7.33							2	1			0.0046526	1.2075			By MS/MS	By MS/MS	0	0	7.5
A8MXV4	A8MXV4	1	1	1	Nucleoside diphosphate-linked moiety X motif 19, mitochondrial	NUDT19		1	1	1	1	0	0	1	1	0	0	1	1	0	0	1	1	2.7	2.7	2.7	42.233	375	375	5.33					2	1					0.00070621	1.868			By MS/MS	By MS/MS	0	0	2.7
J3QKW7;A8MZF9;P55039;J3QRI9;J3QQI1;J3QLF3;J3QL90;J3KRL5;J3QR71;J3QKV7	J3QKW7;A8MZF9;P55039;J3QRI9	3;3;3;2;1;1;1;1;1;1	2;2;2;1;1;1;1;1;1;1	2;2;2;1;1;1;1;1;1;1	Developmentally-regulated GTP-binding protein 2	DRG2	;;;	10	3	2	2	0	1	1	2	0	1	0	1	0	1	0	1	12.3	9.4	9.4	26.624	244	244;343;364;172;22;90;112;113;158;161	6			1	1				1	1		0.00070299	1.8393		By MS/MS	By matching	By MS/MS	0	4.1	2.9
A9IYQ1;Q9NTI5-2;Q9NTI5	A9IYQ1;Q9NTI5-2;Q9NTI5	1;1;1	1;1;1	1;1;1	Sister chromatid cohesion protein PDS5 homolog B	PDS5B	;;	3	1	1	1	1	0	0	0	1	0	0	0	1	0	0	0	5.6	5.6	5.6	33.692	302	302;1391;1447	6.5						1	1				0.0038936	1.4027	By MS/MS				5.6	0	0
A9Z1X7;Q8IYB3-2;Q8IYB3;E9PCT1;M0R088	A9Z1X7;Q8IYB3-2;Q8IYB3;E9PCT1;M0R088	6;6;6;5;3	6;6;6;5;3	6;6;6;5;3	Serine/arginine repetitive matrix protein 1	SRRM1	;;;;	5	6	6	6	1	0	3	5	1	0	3	5	1	0	3	5	11.7	11.7	11.7	103.39	913	913;902;904;820;681	3.5	3	1	2	2		1				1	0	7.7597	By MS/MS		By MS/MS	By MS/MS	1.9	0	6
B0QY89;Q9Y262;Q9Y262-2;B0QY90;C9JHP4;C9K0Q7;H7C3A0;H0Y7E6	B0QY89;Q9Y262;Q9Y262-2;B0QY90	14;14;13;11;4;4;2;1	14;14;13;11;4;4;2;1	14;14;13;11;4;4;2;1	Eukaryotic translation initiation factor 3 subunit L	EIF3L	;;;	8	14	14	14	4	5	12	14	4	5	12	14	4	5	12	14	23.6	23.6	23.6	70.901	607	607;564;516;466;150;183;127;109	6.66	4	3	2	3	7	7	10	12	8	9	0	217.47	By MS/MS	By MS/MS	By MS/MS	By MS/MS	7.4	8.2	18.1
B0QYD3;Q9UH17-3;Q9UH17;Q6ICH2;P31941-2;P31941;Q9UH17-2;Q96AK3	B0QYD3;Q9UH17-3;Q9UH17;Q6ICH2;P31941-2;P31941;Q9UH17-2;Q96AK3	2;2;2;1;1;1;1;1	2;2;2;1;1;1;1;1	2;2;2;1;1;1;1;1	DNA dC->dU-editing enzyme APOBEC-3B;DNA dC->dU-editing enzyme APOBEC-3A;DNA dC->dU-editing enzyme APOBEC-3D	APOBEC3B;bK150C2.9;APOBEC3A;APOBEC3D	;;;;;;;	8	2	2	2	0	0	1	2	0	0	1	2	0	0	1	2	4.7	4.7	4.7	57.208	490	490;357;382;202;187;199;251;386	4.75				2	1	1					0.0013564	1.6485			By matching	By MS/MS	0	0	3.3
F2Z337;F2Z2F1;B0QYF8;P02144	F2Z337;F2Z2F1;B0QYF8;P02144	1;1;1;1	1;1;1;1	1;1;1;1	Myoglobin	MB	;;;	4	1	1	1	1	0	0	0	1	0	0	0	1	0	0	0	14.3	14.3	14.3	8.5678	77	77;106;143;154	7							1				0.0091934	1.0045	By MS/MS				14.3	0	0
B0QYK0;Q01844-6;Q01844-3;Q01844;Q01844-5;H7BY36;A0A0D9SFL3;C9JGE3;Q01844-2;Q01844-4	B0QYK0;Q01844-6;Q01844-3;Q01844;Q01844-5;H7BY36;A0A0D9SFL3;C9JGE3;Q01844-2	4;4;4;4;4;3;3;3;3;1	4;4;4;4;4;3;3;3;3;1	4;4;4;4;4;3;3;3;3;1	RNA-binding protein EWS	EWSR1	;;;;;;;;	10	4	4	4	1	1	3	3	1	1	3	3	1	1	3	3	11.8	11.8	11.8	64.929	618	618;600;655;656;661;308;584;620;583;354	7.42	1		2					2	4	3	0	9.9434	By MS/MS	By MS/MS	By MS/MS	By MS/MS	2.3	2.3	9.5
H3BPC4;H3BQQ9;B0QYN7;P63279	H3BPC4;H3BQQ9;B0QYN7;P63279	3;3;3;3	3;3;3;3	3;3;3;3	SUMO-conjugating enzyme UBC9	UBE2I	;;;	4	3	3	3	1	0	3	1	1	0	3	1	1	0	3	1	51.4	51.4	51.4	7.8891	70	70;137;184;158	5.67	1		2					1	1	1	0	11.172	By MS/MS		By MS/MS	By MS/MS	18.6	0	51.4
F2Z2V0;B0QZ18;Q99829;Q5JX54;Q5JX57;E7EV27;Q5JX55;Q5JX56;Q5JX58;H0Y524;Q5JX59;Q5JX61;Q5JX60;Q5JX44;Q5JX52;Q5JX45;E7ENH5;A6PVH9	F2Z2V0;B0QZ18;Q99829;Q5JX54;Q5JX57;E7EV27;Q5JX55;Q5JX56;Q5JX58;H0Y524;Q5JX59;Q5JX61;Q5JX60;Q5JX44;Q5JX52;Q5JX45;E7ENH5;A6PVH9	2;2;2;1;1;1;1;1;1;1;1;1;1;1;1;1;1;1	2;2;2;1;1;1;1;1;1;1;1;1;1;1;1;1;1;1	2;2;2;1;1;1;1;1;1;1;1;1;1;1;1;1;1;1	Copine-1	CPNE1	;;;;;;;;;;;;;;;;;	18	2	2	2	2	0	0	0	2	0	0	0	2	0	0	0	3.6	3.6	3.6	58.634	533	533;542;537;136;137;138;152;174;201;208;209;213;231;304;305;386;427;481	5.5					1	1					0	5.5446	By MS/MS				3.6	0	0
B0YIW6;P48444;P48444-2;Q6P1Q5;E9PK34	B0YIW6;P48444;P48444-2	14;14;11;6;1	14;14;11;6;1	14;14;11;6;1	Coatomer subunit delta	ARCN1	;;	5	14	14	14	13	7	11	11	13	7	11	11	13	7	11	11	24.3	24.3	24.3	61.626	552	552;511;423;189;83	5.17	7	8	4	13	12	8	9	6	3	6	0	59.26	By MS/MS	By MS/MS	By MS/MS	By MS/MS	22.1	13	22.1
B1AHD1;P55769	B1AHD1;P55769	2;2	2;2	2;2	NHP2-like protein 1;NHP2-like protein 1, N-terminally processed	NHP2L1	;	2	2	2	2	1	1	1	2	1	1	1	2	1	1	1	2	18.2	18.2	18.2	14.627	132	132;128	5.75				2	4	3	1	2			0	5.6196	By MS/MS	By MS/MS	By MS/MS	By MS/MS	9.1	9.1	9.1
B1AJY5;B1AJY7;O75832	B1AJY5;B1AJY7;O75832	2;2;2	2;2;2	2;2;2	26S proteasome non-ATPase regulatory subunit 10	PSMD10	;;	3	2	2	2	1	0	0	1	1	0	0	1	1	0	0	1	8.6	8.6	8.6	20.217	185	185;193;226	7.2					1	1	1	1		1	0.0052227	1.1722	By MS/MS			By MS/MS	3.8	0	0
B1AK87;B1AK88;P47756-2;P47756;B1AK85	B1AK87;B1AK88;P47756-2;P47756	14;13;13;10;6	14;13;13;10;6	14;13;13;10;6	F-actin-capping protein subunit beta	CAPZB	;;;	5	14	14	14	12	4	6	8	12	4	6	8	12	4	6	8	45.4	45.4	45.4	29.295	260	260;301;272;277;260	6.2		2	1	14	9	6	9	8	9	2	0	61.946	By MS/MS	By MS/MS	By MS/MS	By MS/MS	37.7	20.4	31.5
F5H7V1;B1AKJ5;O43847;O43847-2;G3V1R5;H0Y5G9	F5H7V1;B1AKJ5;O43847;O43847-2;G3V1R5	5;5;5;5;4;2	5;5;5;5;4;2	5;5;5;5;4;2	Nardilysin	NRD1	;;;;	6	5	5	5	3	4	2	2	3	4	2	2	3	4	2	2	5.8	5.8	5.8	108.71	949	949;1219;1150;1218;1087;538	8.38	1	1							4	7	0	8.288	By MS/MS	By MS/MS	By matching	By MS/MS	3.9	4.4	2.3
B1AKR6;Q9NP97;H3BQI1;Q8TF09	B1AKR6;Q9NP97;H3BQI1;Q8TF09	3;3;2;2	3;3;2;2	3;3;2;2	Dynein light chain roadblock-type 1;Dynein light chain roadblock-type 2	DYNLRB1;DYNLRB2	;;;	4	3	3	3	3	2	2	1	3	2	2	1	3	2	2	1	21.6	21.6	21.6	16.253	148	148;96;125;96	6.2			1	3	4	3	3	4	2		0	6.2446	By MS/MS	By matching	By MS/MS	By MS/MS	21.6	10.8	10.8
B1ALD0;Q9Y6B7	B1ALD0;Q9Y6B7	1;1	1;1	1;1	AP complex subunit beta;AP-4 complex subunit beta-1	AP4B1	;	2	1	1	1	1	0	1	0	1	0	1	0	1	0	1	0	2.8	2.8	2.8	64.574	571	571;739	9									2		1	-2	By MS/MS		By matching		2.8	0	2.8
B1AMT4;Q68DW7;Q8WVM7-2;Q8N3U4;Q8WVM7;Q8N3U4-2	B1AMT4;Q68DW7;Q8WVM7-2;Q8N3U4;Q8WVM7;Q8N3U4-2	1;1;1;1;1;1	1;1;1;1;1;1	1;1;1;1;1;1	Cohesin subunit SA-1;Cohesin subunit SA-2	STAG2;DKFZp781D1416;STAG1	;;;;;	6	1	1	1	0	0	1	1	0	0	1	1	0	0	1	1	2	2	2	62.57	548	548;998;1221;1231;1258;1268	8								2			0.00070947	1.8965			By MS/MS	By MS/MS	0	0	2
B1ANR0;Q13310-2;Q13310;Q13310-3;H0Y5F5;B1ANR1;H0YEQ8;H0YEU6;H0YER0;H0Y6X6	B1ANR0;Q13310-2;Q13310;Q13310-3;H0Y5F5	11;11;11;11;6;5;4;3;1;1	4;4;4;4;3;1;1;2;1;1	3;3;3;3;3;0;0;2;1;1	Polyadenylate-binding protein;Polyadenylate-binding protein 4	PABPC4	;;;;	10	11	4	3	9	6	6	7	3	2	1	2	2	1	0	1	18.9	8.1	6.7	67.97	615	615;631;644;660;550;129;112;249;68;195	6.62	3	1					1	1	4	3	0	3.4442	By MS/MS	By matching	By MS/MS	By MS/MS	15	11.1	9.6
H7C235;H7C0W5;H7C1Q6;H7BXF4;B1PBA3;Q9NXE4-5;Q9NXE4-9;Q9NXE4-10;Q9NXE4-7;Q9NXE4-8;Q9NXE4-3;Q9NXE4-6;Q9NXE4-2;Q9NXE4;Q9NXE4-4	H7C235;H7C0W5;H7C1Q6;H7BXF4;B1PBA3;Q9NXE4-5;Q9NXE4-9;Q9NXE4-10;Q9NXE4-7;Q9NXE4-8;Q9NXE4-3;Q9NXE4-6;Q9NXE4-2;Q9NXE4;Q9NXE4-4	1;1;1;1;1;1;1;1;1;1;1;1;1;1;1	1;1;1;1;1;1;1;1;1;1;1;1;1;1;1	1;1;1;1;1;1;1;1;1;1;1;1;1;1;1	Sphingomyelin phosphodiesterase 4	SMPD4	;;;;;;;;;;;;;;	15	1	1	1	0	0	1	1	0	0	1	1	0	0	1	1	4.3	4.3	4.3	23.809	211	211;313;741;837;866;398;502;530;607;615;735;764;798;827;873	3			2								0.0038797	1.3941			By MS/MS	By MS/MS	0	0	4.3
B2R5W2;P07910-2;P07910;G3V4W0;B4DY08;G3V4C1;G3V2Q1;G3V576;P07910-4;P07910-3;G3V5V7;G3V2D6;G3V555;G3V575;A0A0G2JNQ3;O60812;B2RXH8;A0A0G2JPF8;P0DMR1;B7ZW38;G3V5X6;G3V3K6;G3V251;B4DSU6;G3V4M8;G3V2H6	B2R5W2;P07910-2;P07910;G3V4W0;B4DY08;G3V4C1;G3V2Q1;G3V576;P07910-4;P07910-3;G3V5V7;G3V2D6;G3V555;G3V575	30;30;30;29;29;29;29;26;24;20;18;18;15;15;14;14;14;13;13;13;12;12;12;12;7;6	30;30;30;29;29;29;29;26;24;20;18;18;15;15;14;14;14;13;13;13;12;12;12;12;7;6	30;30;30;29;29;29;29;26;24;20;18;18;15;15;14;14;14;13;13;13;12;12;12;12;7;6	Heterogeneous nuclear ribonucleoproteins C1/C2	HNRNPC	;;;;;;;;;;;;;	26	30	30	30	7	6	26	27	7	6	26	27	7	6	26	27	54.5	54.5	54.5	31.948	290	290;293;306;262;288;292;305;231;250;226;180;214;175;187;293;293;293;293;293;293;117;121;126;147;66;54	5.35	13	13	20	26	26	24	19	16	15	10	0	323.31	By MS/MS	By MS/MS	By MS/MS	By MS/MS	25.2	21.4	51
B2WTI3;B2WTI4;K7EJU9;Q6NYC1-2;Q6NYC1;Q6NYC1-3	B2WTI3;B2WTI4;K7EJU9;Q6NYC1-2;Q6NYC1;Q6NYC1-3	2;2;2;2;2;2	2;2;2;2;2;2	2;2;2;2;2;2	Bifunctional arginine demethylase and lysyl-hydroxylase JMJD6	JMJD6	;;;;;	6	2	2	2	0	0	2	2	0	0	2	2	0	0	2	2	7.2	7.2	7.2	39.241	335	335;361;395;372;403;414	5		2						2			0.00071865	1.9579			By MS/MS	By MS/MS	0	0	7.2
B3KNJ4;Q9UBE0-2;Q9UBE0-3;Q9UBE0;M0QYM8;M0R054;M0QX65;M0QZS6;M0R375;M0R286	B3KNJ4;Q9UBE0-2;Q9UBE0-3;Q9UBE0;M0QYM8;M0R054;M0QX65;M0QZS6	3;3;3;3;2;2;2;2;1;1	3;3;3;3;2;2;2;2;1;1	3;3;3;3;2;2;2;2;1;1	SUMO-activating enzyme subunit 1;SUMO-activating enzyme subunit 1, N-terminally processed	SAE1	;;;;;;;	10	3	3	3	2	2	1	1	2	2	1	1	2	2	1	1	14.4	14.4	14.4	33.384	299	299;266;299;346;133;157;205;265;50;98	5.38					5	3					0	2.8959	By MS/MS	By MS/MS	By MS/MS	By matching	10.7	10.7	3.7
B3KQ25;K7ESG5;K9J957;P61289;P61289-3;P61289-2;A0A087WTV2;K7ENH2;K7EMD0;K7EPX6;K7EKR3	B3KQ25;K7ESG5;K9J957;P61289;P61289-3;P61289-2;A0A087WTV2	8;8;8;8;8;8;6;3;2;2;2	8;8;8;8;8;8;6;3;2;2;2	8;8;8;8;8;8;6;3;2;2;2	Proteasome activator complex subunit 3	PSME3	;;;;;;	11	8	8	8	4	6	6	6	4	6	6	6	4	6	6	6	38.3	38.3	38.3	22.455	193	193;198;231;254;265;267;170;179;96;110;118	5.21			8	5	4	4	4			3	0	20.644	By MS/MS	By MS/MS	By MS/MS	By MS/MS	23.3	33.7	29
F5H5N2;B4DNC9;B3KQ30;Q9H1K1;Q9H1K1-2	F5H5N2;B4DNC9;B3KQ30;Q9H1K1;Q9H1K1-2	2;2;2;2;1	2;2;2;2;1	2;2;2;2;1	Iron-sulfur cluster assembly enzyme ISCU, mitochondrial	ISCU	;;;;	5	2	2	2	0	0	1	1	0	0	1	1	0	0	1	1	12.3	12.3	12.3	16.64	154	154;154;156;167;142	7	1									2	0	2.0443			By MS/MS	By MS/MS	0	0	5.8
B3KRF7;E9PC66;P17029	B3KRF7;E9PC66;P17029	2;2;2	2;2;2	2;2;2	Zinc finger protein with KRAB and SCAN domains 1	ZKSCAN1	;;	3	2	2	2	2	0	0	0	2	0	0	0	2	0	0	0	8.6	8.6	8.6	39.323	350	350;527;563	8.67							1		1	1	0	3.552	By MS/MS				8.6	0	0
M0QZP4;B3KSI3;M0QZ10;M0QXF9;O15382-2;O15382	M0QZP4;B3KSI3;M0QZ10;M0QXF9;O15382-2;O15382	1;1;1;1;1;1	1;1;1;1;1;1	1;1;1;1;1;1	Branched-chain-amino-acid aminotransferase;Branched-chain-amino-acid aminotransferase, mitochondrial	BCAT2	;;;;;	6	1	1	1	0	0	1	1	0	0	1	1	0	0	1	1	5.8	5.8	5.8	34.897	313	313;352;405;445;300;392	2.67		1	2								0.00070274	1.8389			By MS/MS	By MS/MS	0	0	5.8
H0YNE0;H0YMJ0;H0YLJ3;B3KTM8;Q9UBU8-2;Q9UBU8	H0YNE0;H0YMJ0;H0YLJ3;B3KTM8;Q9UBU8-2;Q9UBU8	1;1;1;1;1;1	1;1;1;1;1;1	1;1;1;1;1;1	Mortality factor 4-like protein 1	MORF4L1	;;;;;	6	1	1	1	1	0	0	0	1	0	0	0	1	0	0	0	5.2	5.2	5.2	24.422	213	213;245;269;348;323;362	2		1									0.0081032	1.0593	By MS/MS				5.2	0	0
B3KVL5;Q8TBK6-2;Q8TBK6;D6RHC2;D6R9G7;G3XAM1	B3KVL5;Q8TBK6-2;Q8TBK6	3;3;3;1;1;1	3;3;3;1;1;1	3;3;3;1;1;1	Zinc finger CCHC domain-containing protein 10	ZCCHC10	;;	6	3	3	3	2	2	2	3	2	2	2	3	2	2	2	3	11.8	11.8	11.8	20.308	186	186;170;192;92;114;156	7.56	4					2	2	3	10	6	0	47.312	By MS/MS	By MS/MS	By MS/MS	By MS/MS	8.1	8.1	8.1
B3KWE1;P12081-4;P12081;P12081-3;P12081-2;B4DDD8;E7ETE2;B4E1C5;D6RJE6	B3KWE1;P12081-4;P12081;P12081-3;P12081-2;B4DDD8;E7ETE2;B4E1C5	7;7;7;6;6;5;4;4;2	7;7;7;6;6;5;4;4;2	4;4;4;3;3;4;3;3;0	Histidine--tRNA ligase, cytoplasmic	HARS	;;;;;;;	9	7	7	4	2	3	5	4	2	3	5	4	1	1	2	1	19.3	19.3	13	49.623	440	440;489;509;449;469;435;288;395;181	4.24	5	1	2	2	1	2	2			2	0	15.115	By MS/MS	By MS/MS	By MS/MS	By MS/MS	5.2	7.3	11.4
H7C267;B3KXD6;B5MCF9;O00541-2;O00541	H7C267;B3KXD6;B5MCF9;O00541-2;O00541	4;4;4;4;4	4;4;4;4;4	4;4;4;4;4	Pescadillo homolog	PES1	;;;;	5	4	4	4	4	2	2	1	4	2	2	1	4	2	2	1	16.5	16.5	16.5	22.256	194	194;449;571;583;588	7.31				2	4				3	4	0	3.0681	By MS/MS	By matching	By matching	By matching	16.5	9.8	10.8
B3KY94;O14735-3;O14735;H3BUR9	B3KY94;O14735-3;O14735;H3BUR9	2;2;2;1	2;2;2;1	2;2;2;1	CDP-diacylglycerol--inositol 3-phosphatidyltransferase	CDIPT	;;;	4	2	2	2	0	0	2	0	0	0	2	0	0	0	2	0	8.9	8.9	8.9	25.946	237	237;168;213;157	4.4	1	1	1					2			0	3.6142			By MS/MS		0	0	8.9
B4DDD6;Q9UJU6-6;Q9UJU6-2;Q9UJU6-3;Q9UJU6-4;F2Z2V3;F8WB73;F8WCK3;F2Z3E3;F8WC20;F8WBB2;F8WFE1;F8WBG8	B4DDD6;Q9UJU6-6;Q9UJU6-2;Q9UJU6-3;Q9UJU6-4	5;5;5;5;4;1;1;1;1;1;1;1;1	1;1;1;1;1;0;0;0;0;0;0;0;0	1;1;1;1;1;0;0;0;0;0;0;0;0	Drebrin-like protein	DBNL	;;;;	13	5	1	1	5	4	1	1	1	1	0	0	1	1	0	0	14	3.2	3.2	45.746	406	406;382;431;439;336;27;31;40;48;50;62;87;128	1.67	1	2									0.0013573	1.6559	By MS/MS	By matching	By matching	By matching	14	12.1	2.7
H0YJH9;B4DEH8;G3V4T2;Q92843-2;Q86U42-2;Q86U42	H0YJH9;B4DEH8;G3V4T2;Q92843-2;Q86U42-2;Q86U42	1;1;1;1;1;1	1;1;1;1;1;1	1;1;1;1;1;1	Polyadenylate-binding protein 2	PABPN1	;;;;;	6	1	1	1	1	0	1	1	1	0	1	1	1	0	1	1	11.5	11.5	11.5	10.971	96	96;168;178;333;296;306	8.2							2	1	1	1	0	25.685	By MS/MS		By MS/MS	By MS/MS	11.5	0	11.5
K7EMQ8;J3QKS7;B4DGM3;Q969G3-6;Q969G3-5;Q969G3-3;Q969G3-2;Q969G3-4;Q969G3;H7C048	K7EMQ8;J3QKS7;B4DGM3;Q969G3-6;Q969G3-5;Q969G3-3;Q969G3-2;Q969G3-4;Q969G3;H7C048	2;2;2;2;2;2;2;2;2;1	2;2;2;2;2;2;2;2;2;1	2;2;2;2;2;2;2;2;2;1	SWI/SNF-related matrix-associated actin-dependent regulator of chromatin subfamily E member 1	SMARCE1	;;;;;;;;;	10	2	2	2	0	0	1	1	0	0	1	1	0	0	1	1	15.3	15.3	15.3	20.549	177	177;288;393;293;328;341;363;376;411;157	5		1	1							1	0.0057944	1.1355			By MS/MS	By MS/MS	0	0	8.5
B4DGU4;P35222;E7EMJ5	B4DGU4;P35222	12;12;2	11;11;2	11;11;2	Catenin beta-1	CTNNB1	;	3	12	11	11	1	1	9	12	1	1	8	11	1	1	8	11	19.4	18.5	18.5	84.765	774	774;781;149	7.1				2	7	9	4	6	6	5	0	49.314	By MS/MS	By MS/MS	By MS/MS	By MS/MS	1.6	1.6	13.8
B4DHN5;E9PBU7;G5EA09;O00560-3;O00560-2;O00560	B4DHN5;E9PBU7;G5EA09;O00560-3;O00560-2;O00560	1;1;1;1;1;1	1;1;1;1;1;1	1;1;1;1;1;1	Syntenin-1	SDCBP	;;;;;	6	1	1	1	1	1	1	1	1	1	1	1	1	1	1	1	4.2	4.2	4.2	25.968	239	239;244;318;292;297;298	3.83			2	3	1						0.00070547	1.8558	By MS/MS	By matching	By MS/MS	By MS/MS	4.2	4.2	4.2
B4DJC3;O75367-2;O75367-3;O75367	B4DJC3;O75367-2;O75367-3;O75367	2;2;2;2	2;2;2;2	2;2;2;2	Histone H2A;Core histone macro-H2A.1	H2AFY	;;;	4	2	2	2	1	0	0	2	1	0	0	2	1	0	0	2	10	10	10	21.548	200	200;369;371;372	5.5				2	1				1		0.00071352	1.9162	By MS/MS			By MS/MS	5.5	0	0
H3BRY6;B4DVT3;B4DJL6;Q96SY0-4;Q96SY0-3;Q96SY0	H3BRY6;B4DVT3;B4DJL6;Q96SY0-4;Q96SY0-3;Q96SY0	2;2;2;2;2;2	2;2;2;2;2;2	2;2;2;2;2;2	von Willebrand factor A domain-containing protein 9	VWA9	;;;;;	6	2	2	2	2	1	1	1	2	1	1	1	2	1	1	1	6.2	6.2	6.2	51.583	468	468;482;554;439;461;518	5.67				3			2	1			0	3.3485	By MS/MS	By matching	By matching	By matching	6.2	2.4	3.8
B4DJV2;O75390;A0A0C4DGI3;H0YIC4;F8VPF9;F8VPA1;F8VTT8;F8W1S4;F8W4S1;H0YH82;F8W642;F8VZK9;F8VX07;F8VRP1;F8VX68;F8VR34;F8VRI6	B4DJV2;O75390;A0A0C4DGI3	11;11;10;4;4;4;4;4;4;4;3;3;3;3;3;2;1	11;11;10;4;4;4;4;4;4;4;3;3;3;3;3;2;1	10;10;10;4;4;4;3;4;3;4;3;3;3;3;3;1;1	Citrate synthase;Citrate synthase, mitochondrial	CS	;;	17	11	11	10	6	5	10	9	6	5	10	9	6	5	9	8	22.3	22.3	19.4	50.431	453	453;466;400;123;140;144;149;157;178;190;66;80;114;117;120;146;140	4.39	7	10	18	19	4	1	3	5	6	4	0	48.849	By MS/MS	By MS/MS	By MS/MS	By MS/MS	12.6	11.7	20.8
B4DK69;P52895;S4R3P0;H0Y804;S4R3Z2;A0A0A0MSS8;P42330-2;Q04828;P42330	B4DK69;P52895;S4R3P0	3;3;2;1;1;1;1;1;1	3;3;2;1;1;1;1;1;1	3;3;2;1;1;1;1;1;1	Aldo-keto reductase family 1 member C2	AKR1C2	;;	9	3	3	3	3	2	2	2	3	2	2	2	3	2	2	2	10.1	10.1	10.1	33.834	297	297;323;200;248;300;323;204;323;323	5.11	1	2	7				1	4	3		0	4.5181	By MS/MS	By MS/MS	By MS/MS	By MS/MS	10.1	7.4	7.4
B4DLN1;P52815;I3L1E8	B4DLN1	13;5;4	13;5;4	5;5;0				3	13	13	5	1	2	13	10	1	2	13	10	1	2	5	4	22.9	22.9	8.4	48.099	442	442;198;113	5.85	1	2	8	8	8	5	4	10	7	2	0	53.955	By MS/MS	By MS/MS	By MS/MS	By MS/MS	2.5	5.2	22.9
B4DLR8;P15559-3;P15559-2;P15559;H3BNV2;H3BRK3	B4DLR8;P15559-3;P15559-2;P15559;H3BNV2;H3BRK3	8;8;8;8;6;6	8;8;8;8;6;6	8;8;8;8;6;6	NAD(P)H dehydrogenase [quinone] 1	NQO1	;;;;;	6	8	8	8	7	7	6	6	7	7	6	6	7	7	6	6	35.1	35.1	35.1	22.793	202	202;236;240;274;253;269	5.05	11	9	4	4	5	5		3	8	8	0	244.42	By MS/MS	By MS/MS	By MS/MS	By MS/MS	34.7	34.7	30.7
B4DP61;E7EQZ4;Q16637-4;Q16637-2;Q16637-3;Q16637	B4DP61;E7EQZ4;Q16637-4;Q16637-2;Q16637-3;Q16637	1;1;1;1;1;1	1;1;1;1;1;1	1;1;1;1;1;1	Survival motor neuron protein	SMN2;SMN1	;;;;;	6	1	1	1	1	0	0	0	1	0	0	0	1	0	0	0	7.9	7.9	7.9	24.38	227	227;294;250;262;282;294	10										1	0	2.106	By MS/MS				7.9	0	0
B4DQI4;Q96IU4	B4DQI4;Q96IU4	1;1	1;1	1;1	Alpha/beta hydrolase domain-containing protein 14B	ABHD14B	;	2	1	1	1	1	0	0	0	1	0	0	0	1	0	0	0	6.9	6.9	6.9	19.756	188	188;210	2		1									0.0019967	1.5484	By MS/MS				6.9	0	0
D6RID6;D6RDW4;D6REW7;D6RIB6;B4DQT1;B4DVN3;E7ESC7;Q7L5Y9-5;Q7L5Y9-4;Q7L5Y9-3;Q7L5Y9-2;Q7L5Y9	D6RID6;D6RDW4;D6REW7;D6RIB6;B4DQT1;B4DVN3;E7ESC7;Q7L5Y9-5;Q7L5Y9-4;Q7L5Y9-3;Q7L5Y9-2;Q7L5Y9	1;1;1;1;1;1;1;1;1;1;1;1	1;1;1;1;1;1;1;1;1;1;1;1	1;1;1;1;1;1;1;1;1;1;1;1	Macrophage erythroblast attacher	MAEA	;;;;;;;;;;;	12	1	1	1	1	0	0	0	1	0	0	0	1	0	0	0	11.3	11.3	11.3	12.9	115	115;245;274;328;348;395;434;245;328;355;360;396	4				1							0	4.6271	By MS/MS				11.3	0	0
B4DR61;P61619-3;P61619	B4DR61;P61619-3;P61619	1;1;1	1;1;1	1;1;1	Protein transport protein Sec61 subunit alpha isoform 1	SEC61A1	;;	3	1	1	1	0	0	1	1	0	0	1	1	0	0	1	1	2.3	2.3	2.3	52.949	482	482;356;476	7							2				0.0041481	1.3318			By MS/MS	By MS/MS	0	0	2.3
F8WDA4;G5E9U7;C9J6H0;B4DTC4;C9JAU4;C9JYH7;E7EX82;Q8NDX5-6;Q8NDX5-5;Q8NDX5-4;Q8NDX5-3;Q8NDX5-2;Q8NDX5;Q8NDX5-7	F8WDA4;G5E9U7;C9J6H0;B4DTC4;C9JAU4;C9JYH7;E7EX82;Q8NDX5-6;Q8NDX5-5;Q8NDX5-4;Q8NDX5-3;Q8NDX5-2;Q8NDX5;Q8NDX5-7	1;1;1;1;1;1;1;1;1;1;1;1;1;1	1;1;1;1;1;1;1;1;1;1;1;1;1;1	1;1;1;1;1;1;1;1;1;1;1;1;1;1	Polyhomeotic-like protein 3	PHC3	;;;;;;;;;;;;;	14	1	1	1	1	0	1	0	1	0	1	0	1	0	1	0	24.6	24.6	24.6	6.1065	57	57;147;182;199;214;247;828;135;151;186;333;964;983;995	6.5						1	1				1	-2	By MS/MS		By MS/MS		24.6	0	24.6
F5H6D8;B4DTN4;Q86U44;B4E349;H0YFV6	F5H6D8;B4DTN4;Q86U44;B4E349;H0YFV6	2;2;2;1;1	2;2;2;1;1	2;2;2;1;1	N6-adenosine-methyltransferase 70 kDa subunit	METTL3	;;;;	5	2	2	2	2	1	0	0	2	1	0	0	2	1	0	0	8.6	8.6	8.6	26.266	245	245;258;580;153;336	6.75						1	3				0	3.5186	By MS/MS	By matching			8.6	4.1	0
J3QSB7;B4DUC8;Q13126-7;Q13126-4;Q13126;Q13126-6;Q13126-5;Q13126-3;Q13126-2;F2Z2F3;F8WES2	J3QSB7;B4DUC8;Q13126-7;Q13126-4;Q13126;Q13126-6;Q13126-5;Q13126-3;Q13126-2;F2Z2F3;F8WES2	4;4;4;4;4;4;4;4;4;3;2	4;4;4;4;4;4;4;4;4;3;2	4;4;4;4;4;4;4;4;4;3;2	Purine nucleoside phosphorylase;S-methyl-5-thioadenosine phosphorylase	MTAP	;;;;;;;;;;	11	4	4	4	0	0	3	4	0	0	3	4	0	0	3	4	19.4	19.4	19.4	26.777	242	242;300;239;280;283;293;305;334;346;143;50	5.22				3	5					1	0	7.9444			By MS/MS	By MS/MS	0	0	15.7
B4DWR3;P61758	B4DWR3;P61758	7;7	7;7	7;7	Prefoldin subunit 3	VBP1	;	2	7	7	7	7	6	3	4	7	6	3	4	7	6	3	4	26	26	26	22.254	192	192;197	5.49	4	1	4	4		8	7	4	1	2	0	6.0384	By MS/MS	By MS/MS	By MS/MS	By MS/MS	26	25.5	12
B4DXW1;P61158;F8WDR7;Q9P1U1-3	B4DXW1;P61158	7;7;2;1	7;7;2;1	5;5;2;0	Actin-related protein 3	ACTR3	;	4	7	7	5	4	5	5	7	4	5	5	7	2	4	3	5	24.8	24.8	22.3	42.003	367	367;418;84;348	6.44	5	1	1	2	7	3	4	4	7	7	0	18.567	By MS/MS	By MS/MS	By MS/MS	By MS/MS	11.2	16.3	14.7
B4DXZ6;P51114;P51114-3;P51114-2;E7EU85;E9PFF5;C9JZE0;C9JY20;C9JAJ4	B4DXZ6;P51114;P51114-3;P51114-2;E7EU85;E9PFF5	9;9;8;8;7;7;1;1;1	9;9;8;8;7;7;1;1;1	7;7;6;6;5;5;1;1;1	Fragile X mental retardation syndrome-related protein 1	FXR1	;;;;;	9	9	9	7	7	7	1	2	7	7	1	2	5	5	0	1	18.8	18.8	15.3	68.326	608	608;621;536;539;454;490;119;123;151	5.12	2		8	7	3	3	4	2	2	2	0	32.798	By MS/MS	By MS/MS	By MS/MS	By MS/MS	14.8	12.8	2.1
B4DY09;Q12905;X6R6Z1;A0A0A0MRL0	B4DY09;Q12905	10;10;4;3	10;10;4;3	10;10;4;3	Interleukin enhancer-binding factor 2	ILF2	;	4	10	10	10	6	5	9	10	6	5	9	10	6	5	9	10	29.5	29.5	29.5	38.91	352	352;390;115;150	6.93			3	4	7	12	9	11	10	5	0	64.401	By MS/MS	By MS/MS	By MS/MS	By MS/MS	20.2	18.2	29.5
B4E0K5;Q16539-3;Q16539-2;Q16539	B4E0K5;Q16539-3;Q16539-2;Q16539	1;1;1;1	1;1;1;1	1;1;1;1	Mitogen-activated protein kinase 14	MAPK14	;;;	4	1	1	1	0	0	1	0	0	0	1	0	0	0	1	0	3.9	3.9	3.9	32.357	283	283;297;360;360	3			1								0.0092289	1.0257			By MS/MS		0	0	3.9
E5RGY0;B4E1G1;Q9BUN8-2;Q9BUN8	E5RGY0;B4E1G1;Q9BUN8-2;Q9BUN8	3;3;3;3	3;3;3;3	3;3;3;3	Derlin-1	DERL1	;;;	4	3	3	3	0	0	3	2	0	0	3	2	0	0	3	2	31.1	31.1	31.1	17.221	151	151;151;231;251	7.25			2	1			2	2	3	2	0	3.022			By MS/MS	By MS/MS	0	0	31.1
H0Y9V7;B4E2Q0;P98194-2;P98194-4;P98194;P98194-3;P98194-5;P98194-8;P98194-9;P98194-6;P98194-7;H0Y8X9;H0Y9S7	H0Y9V7;B4E2Q0;P98194-2;P98194-4;P98194;P98194-3;P98194-5;P98194-8;P98194-9;P98194-6;P98194-7;H0Y8X9;H0Y9S7	2;2;2;2;2;2;2;2;2;2;2;1;1	2;2;2;2;2;2;2;2;2;2;2;1;1	2;2;2;2;2;2;2;2;2;2;2;1;1	Calcium-transporting ATPase;Calcium-transporting ATPase type 2C member 1	ATP2C1	;;;;;;;;;;;;	13	2	2	2	0	0	1	1	0	0	1	1	0	0	1	1	2.8	2.8	2.8	98.938	903	903;953;888;903;919;923;939;944;949;959;973;215;314	8.33						1			1	1	0.0066849	1.1224			By MS/MS	By MS/MS	0	0	1.2
B4E321;Q13438-8;Q13438-6;Q13438-5;Q13438-3;Q13438-2;Q13438-7;Q13438-4;Q13438	B4E321;Q13438-8;Q13438-6;Q13438-5;Q13438-3;Q13438-2;Q13438-7;Q13438-4;Q13438	2;2;2;2;2;2;2;1;1	2;2;2;2;2;2;2;1;1	2;2;2;2;2;2;2;1;1	Protein OS-9	OS9	;;;;;;;;	9	2	2	2	1	1	2	2	1	1	2	2	1	1	2	2	6.2	6.2	6.2	46.301	406	406;538;560;580;597;612;613;652;667	4.64	1		3	10	3	5	3				0	14.869	By MS/MS	By MS/MS	By MS/MS	By MS/MS	3.4	3.4	6.2
B4E3S0;Q9ULV4;Q9ULV4-2;Q9ULV4-3;H0YHL7	B4E3S0;Q9ULV4;Q9ULV4-2;Q9ULV4-3;H0YHL7	4;4;4;4;3	4;4;4;4;3	4;4;4;4;3	Coronin;Coronin-1C	CORO1C	;;;;	5	4	4	4	3	3	3	3	3	3	3	3	3	3	3	3	12.7	12.7	12.7	41.603	369	369;474;480;527;165	7.17						5	7	4	2		0	2.4682	By MS/MS	By matching	By MS/MS	By MS/MS	8.4	9.8	9.8
B5MBZ0;Q9HC35;Q9HC35-2	B5MBZ0;Q9HC35;Q9HC35-2	5;5;4	5;5;4	5;5;4	Echinoderm microtubule-associated protein-like 4	EML4	;;	3	5	5	5	5	2	0	0	5	2	0	0	5	2	0	0	7	7	7	110.18	992	992;981;923	6.64	1		2			1	2	1	2	2	0	7.349	By MS/MS	By MS/MS			7	2.4	0
B5MC79;B5MC16;Q7Z624-2;Q7Z624	B5MC79;B5MC16;Q7Z624-2;Q7Z624	2;2;2;2	2;2;2;2	2;2;2;2	Calmodulin-lysine N-methyltransferase	CAMKMT	;;;	4	2	2	2	2	1	0	0	2	1	0	0	2	1	0	0	16.9	16.9	16.9	14.976	136	136;139;132;323	7.25					1	1			2		0.00071608	1.9289	By MS/MS	By matching			16.9	8.8	0
B5MCA4;P16422	B5MCA4;P16422	5;5	5;5	5;5	Epithelial cell adhesion molecule	EPCAM	;	2	5	5	5	1	0	3	4	1	0	3	4	1	0	3	4	12.3	12.3	12.3	37.893	342	342;314	5.36		1		3	3	1	2			1	0	5.1427	By matching		By MS/MS	By MS/MS	2.9	0	9.1
B5MCE7;B5MCH7;E7ETZ4;Q9Y6E2;E9PFD4;Q75MG1;E7EMS9	B5MCE7;B5MCH7;E7ETZ4;Q9Y6E2;E9PFD4;Q75MG1	3;3;3;3;2;2;1	3;3;3;3;2;2;1	3;3;3;3;2;2;1	Basic leucine zipper and W2 domain-containing protein 2	BZW2	;;;;;	7	3	3	3	1	1	0	2	1	1	0	2	1	1	0	2	12.4	12.4	12.4	26.182	225	225;343;408;419;189;274;208	4.25		1	1	1				1			0	2.6436	By MS/MS	By MS/MS		By MS/MS	4.4	4.4	0
B5MCN5;Q6ZUX3-2;Q6ZUX3	B5MCN5;Q6ZUX3-2;Q6ZUX3	1;1;1	1;1;1	1;1;1	Protein FAM179A	FAM179A	;;	3	1	1	1	0	1	0	1	0	1	0	1	0	1	0	1	6.8	6.8	6.8	18.151	162	162;546;1019	3.67			1	2							0.0091338	0.98842		By matching		By MS/MS	0	6.8	0
B5MCT7;P49593-2;P49593	B5MCT7;P49593-2;P49593	1;1;1	1;1;1	1;1;1	Protein phosphatase 1F	PPM1F	;;	3	1	1	1	1	1	0	1	1	1	0	1	1	1	0	1	7	7	7	31.263	286	286;350;454	8							1	2	1		0	2.7173	By MS/MS	By matching		By MS/MS	7	7	0
B5MCZ9;Q16769-2;Q16769	B5MCZ9;Q16769-2;Q16769	1;1;1	1;1;1	1;1;1	Glutaminyl-peptide cyclotransferase	QPCT	;;	3	1	1	1	0	1	1	1	0	1	1	1	0	1	1	1	4.9	4.9	4.9	32.107	284	284;312;361	8.67								2		1	0	2.6897		By MS/MS	By matching	By MS/MS	0	4.9	4.9
B5MDF5;J3KQE5;P62826;F5H018;H0YFC6;B4DV51	B5MDF5;J3KQE5;P62826;F5H018;H0YFC6	13;13;13;10;8;5	13;13;13;10;8;5	13;13;13;10;8;5	GTP-binding nuclear protein Ran	RAN	;;;;	6	13	13	13	8	7	12	11	8	7	12	11	8	7	12	11	40.8	40.8	40.8	26.224	233	233;234;216;198;103;128	5.48	12	9	15	10	15	14	16	17	12	6	0	127.97	By MS/MS	By MS/MS	By MS/MS	By MS/MS	21.9	21.5	33
Q99613-2;Q99613;B5ME19;H3BPE3;H3BPE4;H3BTY8	Q99613-2;Q99613;B5ME19	17;17;17;2;2;1	17;17;17;2;2;1	17;17;17;2;2;1	Eukaryotic translation initiation factor 3 subunit C;Eukaryotic translation initiation factor 3 subunit C-like protein	EIF3C;EIF3CL	;;	6	17	17	17	16	10	10	11	16	10	10	11	16	10	10	11	17.7	17.7	17.7	104.1	903	903;913;914;132;148;79	5.56	7	5	4	13	20	11	11	9	9	4	0	220.06	By MS/MS	By MS/MS	By MS/MS	By MS/MS	16.6	12.2	10.6
G3V1D0;B7WPE2;H0Y3M3;Q32P44;Q32P44-2;G3V195;C9J6V3;E9PJV5;E9PSB4;Q32P44-3	G3V1D0;B7WPE2;H0Y3M3;Q32P44;Q32P44-2;G3V195	4;4;4;4;4;2;1;1;1;1	4;4;4;4;4;2;1;1;1;1	4;4;4;4;4;2;1;1;1;1	Echinoderm microtubule-associated protein-like 3	EML3	;;;;;	10	4	4	4	4	1	0	0	4	1	0	0	4	1	0	0	6.2	6.2	6.2	95.024	889	889;897;911;896;917;679;113;127;128;194	7.17				1		1	2		1	1	0	2.9859	By MS/MS	By matching			6.2	1.2	0
B7WPG3;C9IYN3;D6W592;Q8WVV9-5;Q8WVV9-4;Q8WVV9;H7C464;H7BXH8;Q8WVV9-3;Q8WVV9-2;C9JJZ7	B7WPG3;C9IYN3;D6W592;Q8WVV9-5;Q8WVV9-4;Q8WVV9;H7C464;H7BXH8;Q8WVV9-3;Q8WVV9-2	4;4;4;4;4;4;2;2;2;2;1	4;4;4;4;4;4;2;2;2;2;1	4;4;4;4;4;4;2;2;2;2;1	Heterogeneous nuclear ribonucleoprotein L-like	HNRNPLL;HNRPLL	;;;;;;;;;	11	4	4	4	4	1	2	1	4	1	2	1	4	1	2	1	11.2	11.2	11.2	56.45	508	508;537;542;508;537;542;133;217;275;282;149	4.56		2	4					2	1		0	8.1674	By MS/MS	By matching	By MS/MS	By MS/MS	11.2	2.6	6.5
X6RDD7;Q5T8E0;B7Z2R7;Q5T8D3-2;Q5T8D3-3;Q5T8D3;Q5T8D3-4	X6RDD7;Q5T8E0;B7Z2R7;Q5T8D3-2;Q5T8D3-3;Q5T8D3;Q5T8D3-4	3;3;3;3;3;3;2	3;3;3;3;3;3;2	3;3;3;3;3;3;2	Acyl-CoA-binding domain-containing protein 5	ACBD5	;;;;;;	7	3	3	3	1	0	3	2	1	0	3	2	1	0	3	2	16.7	16.7	16.7	28.075	251	251;252;523;490;525;534;416	9					1				3	4	0	5.8469	By matching		By MS/MS	By MS/MS	6.8	0	16.7
H0Y8F7;B7Z415;D6RGG7;P09417-2;P09417	H0Y8F7;B7Z415;D6RGG7;P09417-2;P09417	1;1;1;1;1	1;1;1;1;1	1;1;1;1;1	Dihydropteridine reductase	QDPR	;;;;	5	1	1	1	1	0	0	0	1	0	0	0	1	0	0	0	8.6	8.6	8.6	13.629	128	128;152;162;213;244	9									1		0.008982	1.0444	By MS/MS				8.6	0	0
C9JU56;B7Z4E3;B7Z4C8;P62899-3;P62899;P62899-2;H7C2W9;B8ZZK4	C9JU56;B7Z4E3;B7Z4C8;P62899-3;P62899;P62899-2;H7C2W9;B8ZZK4	8;8;8;8;8;8;7;6	8;8;8;8;8;8;7;6	8;8;8;8;8;8;7;6	60S ribosomal protein L31	RPL31	;;;;;;;	8	8	8	8	8	6	2	4	8	6	2	4	8	6	2	4	57.4	57.4	57.4	13.336	115	115;120;130;121;125;128;108;79	5.61	3	2	5	6	5	5	5	7	5	1	0	8.9821	By MS/MS	By MS/MS	By MS/MS	By MS/MS	57.4	43.5	20
F5H7S3;H7BYY1;H0YK48;B7Z596;P09493-5;H0YN06	F5H7S3;H7BYY1;H0YK48;B7Z596;P09493-5	7;7;7;7;7;2	2;2;2;2;2;2	2;2;2;2;2;2	Tropomyosin alpha-1 chain	TPM1	;;;;	6	7	2	2	4	5	3	4	2	1	1	0	2	1	1	0	21.6	7.3	7.3	28.524	245	245;248;248;275;245;49	4			1	3	1						0	3.2176	By MS/MS	By matching	By MS/MS	By matching	18.4	18.8	15.9
B7Z6D5;Q96GQ7	B7Z6D5;Q96GQ7	4;4	4;4	4;4	Probable ATP-dependent RNA helicase DDX27	DDX27	;	2	4	4	4	4	4	0	0	4	4	0	0	4	4	0	0	6.3	6.3	6.3	86.604	765	765;796	8.22							4		4	1	0	4.4798	By MS/MS	By matching			6.3	6.3	0
F8VPF3;F8W1R7;J3KND3;G8JLA2;G3V1V0;B7Z6Z4;P60660-2;P60660;F8VZU9;G3V1Y7;F8W1I5;F8W180;P14649;F8VXL3;H0YI43	F8VPF3;F8W1R7;J3KND3;G8JLA2;G3V1V0;B7Z6Z4;P60660-2;P60660	6;6;6;6;6;6;6;6;2;2;2;2;2;1;1	6;6;6;6;6;6;6;6;2;2;2;2;2;1;1	6;6;6;6;6;6;6;6;2;2;2;2;2;1;1	Myosin light polypeptide 6	MYL6	;;;;;;;	15	6	6	6	5	3	2	3	5	3	2	3	5	3	2	3	38.5	38.5	38.5	14.436	130	130;145;152;152;161;238;151;151;103;115;175;196;208;47;83	5.19		1	4	5	5	5	3	2	1		0	44.273	By MS/MS	By MS/MS	By MS/MS	By MS/MS	31.5	28.5	14.6
B7Z7F3;Q9H6Z4-3;Q9H6Z4-2;Q9H6Z4;K7EIJ4;K7EN31	B7Z7F3;Q9H6Z4-3;Q9H6Z4-2;Q9H6Z4;K7EIJ4;K7EN31	2;2;2;2;1;1	2;2;2;2;1;1	2;2;2;2;1;1	Ran-binding protein 3	RANBP3	;;;;;	6	2	2	2	2	1	0	0	2	1	0	0	2	1	0	0	5.9	5.9	5.9	52.894	494	494;499;562;567;155;171	9.25								2	2	4	0	3.1493	By MS/MS	By MS/MS			5.9	3	0
H0YHC3;F8W020;F8W118;F8VY35;F8VV59;B7Z9C2;F8W0J6;F5H4R6;H0YIV4;P55209-2;P55209;F8VRJ2;H0YH88;F8VXI6;F8VUX1;F8W543;P55209-3;F8VVB5	H0YHC3;F8W020;F8W118;F8VY35;F8VV59;B7Z9C2;F8W0J6;F5H4R6;H0YIV4;P55209-2;P55209;F8VRJ2;H0YH88;F8VXI6;F8VUX1;F8W543;P55209-3;F8VVB5	5;5;5;5;5;5;5;5;5;5;5;4;4;4;4;4;4;3	3;3;3;3;3;3;3;3;3;3;3;2;2;2;2;2;2;1	3;3;3;3;3;3;3;3;3;3;3;2;2;2;2;2;2;1	Nucleosome assembly protein 1-like 1	NAP1L1	;;;;;;;;;;;;;;;;;	18	5	3	3	4	3	5	4	2	1	3	3	2	1	3	3	29.3	23.7	23.7	23.417	198	198;207;209;264;327;349;379;383;385;368;391;114;177;215;237;328;323;161	6.29				3	2	2	3	3	1		0	8.0799	By MS/MS	By MS/MS	By MS/MS	By MS/MS	20.7	14.6	29.3
B7Z9I1;Q5T4U5;P11310;P11310-2;H0YDT5;E9PJM9	B7Z9I1;Q5T4U5;P11310;P11310-2	8;8;8;8;1;1	8;8;8;8;1;1	8;8;8;8;1;1	Medium-chain specific acyl-CoA dehydrogenase, mitochondrial	ACADM	;;;	6	8	8	8	1	0	7	8	1	0	7	8	1	0	7	8	24.4	24.4	24.4	42.426	385	385;454;421;425;67;104	5.75	2	1	3	2	3	2	2	5	4		0	76.012	By MS/MS		By MS/MS	By MS/MS	3.1	0	21.8
B7ZC38;Q9NR46;F8WFB9;B7ZC39;Q9NR46-2	B7ZC38;Q9NR46;F8WFB9;B7ZC39;Q9NR46-2	2;2;1;1;1	2;2;1;1;1	2;2;1;1;1	Endophilin-B2	SH3GLB2	;;;;	5	2	2	2	1	1	2	0	1	1	2	0	1	1	2	0	6.5	6.5	6.5	44.361	400	400;395;127;374;404	5.5					2	2					0	4.0199	By MS/MS	By matching	By MS/MS		3.2	3.2	6.5
B7ZKQ9;Q8WTV0-4;Q8WTV0-5;Q8WTV0-2;Q8WTV0;F5H5E8;F5H4X0;Q8WTV0-3	B7ZKQ9;Q8WTV0-4;Q8WTV0-5;Q8WTV0-2;Q8WTV0;F5H5E8;F5H4X0;Q8WTV0-3	2;2;2;2;2;1;1;1	2;2;2;2;2;1;1;1	2;2;2;2;2;1;1;1	Scavenger receptor class B member 1	SCARB1	;;;;;;;	8	2	2	2	0	0	2	2	0	0	2	2	0	0	2	2	5	5	5	53.847	481	481;474;506;509;552;146;499;409	5.8					1	4					0	3.238			By MS/MS	By MS/MS	0	0	5
H7BZ50;H7C173;B8ZZ87;Q6NZ67;H7C202;Q6P582	H7BZ50;H7C173;B8ZZ87;Q6NZ67;H7C202;Q6P582	2;2;2;2;1;1	2;2;2;2;1;1	2;2;2;2;1;1	Mitotic-spindle organizing protein 2B;Mitotic-spindle organizing protein 2A	MZT2B;MZT2A	;;;;;	6	2	2	2	2	0	1	0	2	0	1	0	2	0	1	0	29.8	29.8	29.8	12.386	121	121;122;218;158;140;158	6				1	1	1			1		0	8.3231	By MS/MS		By MS/MS		29.8	0	18.2
B8ZZQ6;B8ZZA1;B8ZZW7;H7C2N1;P06454-2;P06454	B8ZZQ6;B8ZZA1;B8ZZW7;H7C2N1;P06454-2;P06454	4;4;4;4;4;4	4;4;4;4;4;4	4;4;4;4;4;4	Prothymosin alpha;Prothymosin alpha, N-terminally processed;Thymosin alpha-1	PTMA	;;;;;	6	4	4	4	4	4	4	0	4	4	4	0	4	4	4	0	23.4	23.4	23.4	11.758	107	107;131;136;148;110;111	5.6	2			8	14	10	4	4	2	1	0	28.048	By MS/MS	By MS/MS	By MS/MS		23.4	23.4	23.4
E7EMN2;B8ZZE3;B8ZZC8;Q9NRN9;F5H4E8;B8ZZY8;H7C0M7	E7EMN2;B8ZZE3;B8ZZC8;Q9NRN9;F5H4E8;B8ZZY8;H7C0M7	2;2;2;2;1;1;1	2;2;2;2;1;1;1	2;2;2;2;1;1;1	Methyltransferase-like protein 5	METTL5	;;;;;;	7	2	2	2	2	1	1	0	2	1	1	0	2	1	1	0	15.2	15.2	15.2	18.648	164	164;198;244;209;48;110;126	4.5			1		3						0	3.5264	By MS/MS	By matching	By MS/MS		15.2	6.7	8.5
B8ZZF0;C9JIR6;O75688-4;O75688-2;O75688;O75688-3	B8ZZF0;C9JIR6;O75688-4;O75688-2;O75688	3;3;3;3;3;1	1;1;1;1;1;1	1;1;1;1;1;1	Protein phosphatase 1B	PPM1B	;;;;	6	3	1	1	3	1	1	1	1	1	0	0	1	1	0	0	9.2	2.3	2.3	33.232	303	303;378;380;387;479;192	6						2					1	-2	By MS/MS	By matching	By matching	By matching	9.2	2.3	3
B8ZZS4;Q9H8Y5	B8ZZS4;Q9H8Y5	1;1	1;1	1;1	Ankyrin repeat and zinc finger domain-containing protein 1	ANKZF1	;	2	1	1	1	1	0	0	0	1	0	0	0	1	0	0	0	2.9	2.9	2.9	57.572	516	516;726	4				1							0.0016892	1.618	By MS/MS				2.9	0	0
B8ZZT4;Q9BV40	B8ZZT4;Q9BV40	1;1	1;1	1;1	Vesicle-associated membrane protein 8	VAMP8	;	2	1	1	1	0	0	0	1	0	0	0	1	0	0	0	1	19.2	19.2	19.2	11.191	99	99;100	9									1		0	4.2799				By MS/MS	0	0	0
B8ZZU8;Q15370;Q15370-2;A0A0B4J296;I3L0M9	B8ZZU8;Q15370;Q15370-2;A0A0B4J296;I3L0M9	4;4;4;3;3	4;4;4;3;3	4;4;4;3;3	Transcription elongation factor B polypeptide 2	TCEB2	;;;;	5	4	4	4	4	3	3	2	4	3	3	2	4	3	3	2	38.9	38.9	38.9	12.527	113	113;118;161;66;140	5.41	5	3	1	2	4	3		1	2	6	0	13.69	By MS/MS	By MS/MS	By MS/MS	By MS/MS	38.9	26.5	31.9
B8ZZV5;Q8TCC3-3;Q8TCC3;Q8TCC3-2	B8ZZV5;Q8TCC3-3;Q8TCC3;Q8TCC3-2	2;2;2;2	2;2;2;2	2;2;2;2	39S ribosomal protein L30, mitochondrial	MRPL30	;;;	4	2	2	2	0	0	2	2	0	0	2	2	0	0	2	2	26.7	26.7	26.7	11.935	101	101;131;161;191	8							3	3	3		0.00070597	1.8664			By MS/MS	By MS/MS	0	0	26.7
B9A018;Q53GS9;A0A087X1B2;Q53GS9-2;Q53GS9-3;A0A087WW31;F8WC91	B9A018;Q53GS9;A0A087X1B2;Q53GS9-2;Q53GS9-3	4;4;3;3;3;1;1	4;4;3;3;3;1;1	4;4;3;3;3;1;1	U4/U6.U5 tri-snRNP-associated protein 2	USP39	;;;;	7	4	4	4	2	2	2	1	2	2	2	1	2	2	2	1	10.1	10.1	10.1	62.043	536	536;565;487;462;488;61;154	7.38			1	2					2	3	0	6.5252	By MS/MS	By MS/MS	By MS/MS	By MS/MS	3.9	3.9	6.2
B9A062;P13995-2;P13995;B8ZZU9	B9A062;P13995-2;P13995;B8ZZU9	2;2;2;1	2;2;2;1	2;2;2;1	Bifunctional methylenetetrahydrofolate dehydrogenase/cyclohydrolase, mitochondrial;NAD-dependent methylenetetrahydrofolate dehydrogenase;Methenyltetrahydrofolate cyclohydrolase	MTHFD2	;;;	4	2	2	2	0	0	2	0	0	0	2	0	0	0	2	0	9.9	9.9	9.9	23.867	222	222;248;350;267	7						1	1	1			0.0016846	1.6076			By MS/MS		0	0	9.9
J3QWB6;J3KMX2;B9EGA3;Q92925-3;Q92925-2;Q92925	J3QWB6;J3KMX2;B9EGA3;Q92925-3;Q92925-2;Q92925	1;1;1;1;1;1	1;1;1;1;1;1	1;1;1;1;1;1	SWI/SNF-related matrix-associated actin-dependent regulator of chromatin subfamily D member 2	SMARCD2	;;;;;	6	1	1	1	1	0	0	0	1	0	0	0	1	0	0	0	6.1	6.1	6.1	26.714	231	231;456;494;483;510;531	5					1						0	3.508	By MS/MS				6.1	0	0
B9EGQ5;M0QXA7;O95785-2;O95785-4;O95785-3;O95785	B9EGQ5;M0QXA7;O95785-2;O95785-4;O95785-3;O95785	3;3;3;3;3;3	3;3;3;3;3;3	3;3;3;3;3;3	Protein Wiz	WIZ	;;;;;	6	3	3	3	3	1	1	1	3	1	1	1	3	1	1	1	6	6	6	89.054	832	832;968;794;835;965;1651	5.29				1	3	3					0	3.7753	By MS/MS	By matching	By matching	By matching	6	1.7	1.4
B9TX33;Q71SY5-5;Q71SY5;Q71SY5-2;Q71SY5-4;Q71SY5-3	B9TX33;Q71SY5-5;Q71SY5;Q71SY5-2;Q71SY5-4;Q71SY5-3	1;1;1;1;1;1	1;1;1;1;1;1	1;1;1;1;1;1	Mediator of RNA polymerase II transcription subunit 25	MED25	;;;;;	6	1	1	1	1	0	0	0	1	0	0	0	1	0	0	0	4.5	4.5	4.5	41.548	397	397;730;747;754;793;796	6						1					0.0040919	1.2754	By MS/MS				4.5	0	0
E7EPX3;B9ZVU2;F8WAN0;C9JBE1;E3W974;E5RJ35;C9JRG3;C9J1E2	E7EPX3;B9ZVU2;F8WAN0;C9JBE1	3;3;2;2;1;1;1;1	1;1;0;0;1;0;0;0	1;1;0;0;1;0;0;0		DNPEP	;;;	8	3	1	1	2	1	2	2	1	0	0	0	1	0	0	0	13.4	4.5	4.5	24.93	224	224;270;273;331;47;89;117;137	7							1				1	-2	By MS/MS	By matching	By matching	By matching	8.9	4.5	8.9
C4P0D4;Q5VVQ1;C4P0D6;C4P0D8;Q99598;Q9NRI2	C4P0D4;Q5VVQ1;C4P0D6;C4P0D8;Q99598;Q9NRI2	2;2;2;2;2;1	2;2;2;2;2;1	2;2;2;2;2;1	Translin-associated protein X	DISC1;TSNAX;TRAX	;;;;;	6	2	2	2	0	1	1	1	0	1	1	1	0	1	1	1	14.5	14.5	14.5	16.111	138	138;163;186;188;290;40	4.67	1					1	1				1	-2		By MS/MS	By matching	By MS/MS	0	9.4	5.1
C9IYQ7;F8WCF5;F8WEL4;Q8NFH5-2;Q8NFH5;C9JIY9	C9IYQ7;F8WCF5;F8WEL4;Q8NFH5-2;Q8NFH5;C9JIY9	2;2;2;2;2;1	2;2;2;2;2;1	2;2;2;2;2;1	Nucleoporin NUP53	NUP35	;;;;;	6	2	2	2	0	0	2	2	0	0	2	2	0	0	2	2	33.9	33.9	33.9	11.723	115	115;136;152;309;326;76	9								2		2	0	2.0429			By MS/MS	By MS/MS	0	0	33.9
C9IZ34;F8WF85;C9J6R3;C9J9X8;C9JCX6;C9JXA0;Q9BYV8-2;Q9BYV8	C9IZ34;F8WF85;C9J6R3;C9J9X8;C9JCX6;C9JXA0;Q9BYV8-2;Q9BYV8	1;1;1;1;1;1;1;1	1;1;1;1;1;1;1;1	1;1;1;1;1;1;1;1	Centrosomal protein of 41 kDa	CEP41	;;;;;;;	8	1	1	1	1	0	1	1	1	0	1	1	1	0	1	1	15.4	15.4	15.4	7.834	65	65;125;140;161;181;193;301;373	3	1		2	2							0.001679	1.5885	By MS/MS		By MS/MS	By MS/MS	15.4	0	15.4
C9IZ80;Q7L1Q6-2;Q7L1Q6;Q7L1Q6-4;Q7L1Q6-3;C9JFN4;C9JV57;C9J188;C9JWF5;H0Y503	C9IZ80;Q7L1Q6-2;Q7L1Q6;Q7L1Q6-4;Q7L1Q6-3;C9JFN4	6;6;6;6;6;4;2;2;2;1	6;6;6;6;6;4;2;2;2;1	6;6;6;6;6;4;2;2;2;1	Basic leucine zipper and W2 domain-containing protein 1	BZW1	;;;;;	10	6	6	6	3	2	5	5	3	2	5	5	3	2	5	5	20.1	20.1	20.1	33.454	294	294;353;419;423;451;216;116;154;161;135	5.85		2	2	2	7	6	1	2		4	0	7.8908	By MS/MS	By matching	By MS/MS	By MS/MS	9.2	5.8	16.7
H7C0A0;H7BZV3;C9JWL4;C9IZL5;C9JC87;O00189	H7C0A0;H7BZV3;C9JWL4;C9IZL5;C9JC87;O00189	1;1;1;1;1;1	1;1;1;1;1;1	1;1;1;1;1;1	AP-4 complex subunit mu-1	AP4M1	;;;;;	6	1	1	1	1	0	1	0	1	0	1	0	1	0	1	0	10.9	10.9	10.9	15.583	138	138;160;311;325;460;453	5				1	1	1					0	13.986	By MS/MS		By MS/MS		10.9	0	10.9
C9J3R1;C9IZP0;J3KR59;J3KR68;Q9UID6	C9J3R1;C9IZP0;J3KR59;J3KR68;Q9UID6	1;1;1;1;1	1;1;1;1;1	1;1;1;1;1	Zinc finger protein 639	ZNF639	;;;;	5	1	1	1	1	0	0	0	1	0	0	0	1	0	0	0	9.2	9.2	9.2	14.812	130	130;137;216;288;485	3.5			1	1							0.0013638	1.6845	By MS/MS				9.2	0	0
C9J0I9;Q86WB0;Q86WB0-2;Q86WB0-3;F8WAU5	C9J0I9;Q86WB0;Q86WB0-2;Q86WB0-3	4;4;3;2;1	4;4;3;2;1	4;4;3;2;1	Nuclear-interacting partner of ALK	ZC3HC1	;;;	5	4	4	4	4	1	1	0	4	1	1	0	4	1	1	0	14.6	14.6	14.6	50.562	459	459;502;481;431;95	6.25			1	3	1	1	1	3	2		0	21.679	By MS/MS	By MS/MS	By MS/MS		14.6	5	5
C9J0K6;P30626-3;P30626-2;P30626;B4DHQ6	C9J0K6;P30626-3;P30626-2;P30626	4;4;4;4;1	4;4;4;4;1	4;4;4;4;1	Sorcin	SRI	;;;	5	4	4	4	2	1	1	2	2	1	1	2	2	1	1	2	17.4	17.4	17.4	17.605	155	155;180;183;198;158	7.25			1	1		1		1	3	1	0	2.9414	By MS/MS	By MS/MS	By MS/MS	By MS/MS	7.7	5.2	7.1
C9J7T7;C9JE98;C9J0Q5;C9JFD3;Q9Y618-5;Q9Y618-4;Q9Y618-3;Q9Y618;Q9Y618-2;H7C184;H7C0P3;H7C1J7;C9JQE8	C9J7T7;C9JE98;C9J0Q5;C9JFD3;Q9Y618-5;Q9Y618-4;Q9Y618-3;Q9Y618;Q9Y618-2	4;4;4;4;4;4;4;4;2;1;1;1;1	4;4;4;4;4;4;4;4;2;1;1;1;1	4;4;4;4;4;4;4;4;2;1;1;1;1	Nuclear receptor corepressor 2	NCOR2	;;;;;;;;	13	4	4	4	4	0	0	0	4	0	0	0	4	0	0	0	2.8	2.8	2.8	221	2062	2062;2458;2504;2514;2462;2508;2517;2525;769;134;156;225;1451	5.4		1	1			1	1		1		0	4.4675	By MS/MS				2.8	0	0
C9JLK8;C9JQE9;C9J0R6;Q86UT6-2;Q86UT6	C9JLK8;C9JQE9;C9J0R6;Q86UT6-2;Q86UT6	1;1;1;1;1	1;1;1;1;1	1;1;1;1;1	NLR family member X1	NLRX1	;;;;	5	1	1	1	0	0	1	1	0	0	1	1	0	0	1	1	14.2	14.2	14.2	14.716	127	127;137;151;921;975	1	2										0.0049246	1.184			By MS/MS	By matching	0	0	14.2
C9J164;C9K0J5;Q70E73-5;Q70E73-2;Q70E73-8;Q70E73-7;Q70E73-4;Q70E73-3;Q70E73-9;Q70E73-6;Q70E73	C9J164;C9K0J5;Q70E73-5;Q70E73-2;Q70E73-8;Q70E73-7;Q70E73-4;Q70E73-3;Q70E73-9;Q70E73-6;Q70E73	1;1;1;1;1;1;1;1;1;1;1	1;1;1;1;1;1;1;1;1;1;1	1;1;1;1;1;1;1;1;1;1;1	Ras-associated and pleckstrin homology domains-containing protein 1	RAPH1	;;;;;;;;;;	11	1	1	1	1	0	0	0	1	0	0	0	1	0	0	0	2.7	2.7	2.7	67.176	594	594;1302;592;597;617;619;622;624;644;649;1250	9									1		0.00071659	1.9315	By MS/MS				2.7	0	0
C9J167;P54278;P54278-2;P54278-3	C9J167;P54278;P54278-2	5;5;3;1	5;5;3;1	5;5;3;1	Mismatch repair endonuclease PMS2	PMS2	;;	4	5	5	5	5	1	0	0	5	1	0	0	5	1	0	0	7.8	7.8	7.8	84.696	756	756;862;461;572	7.4			1			2	2	1	3	1	0	3.4504	By MS/MS	By matching			7.8	1.1	0
C9J180;Q96LR5;F8WF15;F8W8F0;A0A087X283;R4GN77;H7C061;B7Z306;R4GND1;A0A1B0GX65;P51965-2;Q969T4	C9J180;Q96LR5;F8WF15;F8W8F0	3;3;2;2;1;1;1;1;1;1;1;1	3;3;2;2;1;1;1;1;1;1;1;1	2;2;2;2;0;0;0;0;0;0;0;0	Ubiquitin-conjugating enzyme E2 E2	UBE2E2	;;;	12	3	3	2	2	1	1	1	2	1	1	1	1	1	0	0	24.4	24.4	19.5	18.109	164	164;201;89;92;94;123;151;167;174;175;160;207	4.5		1	2	4	1	1				1	0	2.8517	By MS/MS	By MS/MS	By MS/MS	By matching	15.2	9.1	4.9
C9J1W3;P29374-3;P29374-2;P29374	C9J1W3;P29374-3;P29374-2;P29374	1;1;1;1	1;1;1;1	1;1;1;1	AT-rich interactive domain-containing protein 4A	ARID4A	;;;	4	1	1	1	1	0	0	0	1	0	0	0	1	0	0	0	7.5	7.5	7.5	30.013	265	265;1188;1203;1257	8								1			0.0013569	1.6527	By MS/MS				7.5	0	0
C9JP36;C9J236;C9JS27;Q7L592;C9JEL7;Q7L592-2	C9JP36;C9J236;C9JS27;Q7L592;C9JEL7;Q7L592-2	2;2;2;2;1;1	2;2;2;2;1;1	2;2;2;2;1;1	NADH dehydrogenase [ubiquinone] complex I, assembly factor 7	NDUFAF7	;;;;;	6	2	2	2	0	0	2	1	0	0	2	1	0	0	2	1	16.2	16.2	16.2	16.459	148	148;230;267;441;111;343	10										3	0.0049413	1.1921			By MS/MS	By matching	0	0	16.2
C9J2P0;P51965-3;P51965	C9J2P0;P51965-3;P51965	2;2;2	1;1;1	1;1;1	Ubiquitin-conjugating enzyme E2 E1	UBE2E1	;;	3	2	1	1	2	0	2	1	1	0	1	0	1	0	1	0	21.1	15.6	15.6	16.21	147	147;176;193	4.71		1	1	1	1	2	1				0	54.841	By MS/MS		By matching	By matching	21.1	0	21.1
C9J2P9;Q75N03-2;Q75N03	C9J2P9;Q75N03-2;Q75N03	1;1;1	1;1;1	1;1;1	E3 ubiquitin-protein ligase Hakai	CBLL1	;;	3	1	1	1	1	0	0	0	1	0	0	0	1	0	0	0	6.2	6.2	6.2	36.301	322	322;490;491	7.5							1	1			0	2.9353	By MS/MS				6.2	0	0
C9J4M6;C9J2Y9;P30876	C9J4M6;C9J2Y9;P30876	10;10;10	10;10;10	10;10;10	DNA-directed RNA polymerase;DNA-directed RNA polymerase II subunit RPB2	POLR2B	;;	3	10	10	10	5	1	6	5	5	1	6	5	5	1	6	5	8.9	8.9	8.9	125.19	1099	1099;1167;1174	4	7	1	1	2	1	3	1	2		1	0	10.832	By MS/MS	By MS/MS	By MS/MS	By MS/MS	4.4	0.8	5.8
C9J338;Q9UKE5-8;Q9UKE5-5;Q9UKE5-7;Q9UKE5-3;Q9UKE5-6;Q9UKE5-2;Q9UKE5-4;Q9UKE5	C9J338;Q9UKE5-8;Q9UKE5-5;Q9UKE5-7;Q9UKE5-3;Q9UKE5-6;Q9UKE5-2;Q9UKE5-4;Q9UKE5	1;1;1;1;1;1;1;1;1	1;1;1;1;1;1;1;1;1	1;1;1;1;1;1;1;1;1	TRAF2 and NCK-interacting protein kinase	TNIK	;;;;;;;;	9	1	1	1	1	0	1	0	1	0	1	0	1	0	1	0	3.7	3.7	3.7	40.386	350	350;1268;1276;1297;1305;1323;1331;1352;1360	3.12	1	2	2	1	2						0.004644	1.2027	By MS/MS		By MS/MS		3.7	0	3.7
C9J381;P20839-2;P20839-4;P20839;P20839-3;P20839-7;P20839-5;P20839-6;C9K0R9	C9J381;P20839-2;P20839-4;P20839;P20839-3;P20839-7;P20839-5;P20839-6;C9K0R9	5;5;5;5;5;5;5;5;3	3;3;3;3;3;3;3;3;1	3;3;3;3;3;3;3;3;1	Inosine-5-monophosphate dehydrogenase;Inosine-5-monophosphate dehydrogenase 1	IMPDH1	;;;;;;;;	9	5	3	3	5	3	1	2	3	1	1	1	3	1	1	1	10.3	7	7	55.277	513	513;489;509;514;563;566;589;599;289	4.91			1	3	4	2	1				0.0019993	1.5576	By MS/MS	By matching	By matching	By MS/MS	10.3	5.7	2.1
C9J4Z3;P61513;G5E9R3;M0R0A1;Q6P4E4;E9PEL3;M0R2L6	C9J4Z3;P61513;G5E9R3;M0R0A1;Q6P4E4;E9PEL3;M0R2L6	2;2;1;1;1;1;1	2;2;1;1;1;1;1	2;2;1;1;1;1;1	60S ribosomal protein L37a	RPL37A	;;;;;;	7	2	2	2	2	2	0	0	2	2	0	0	2	2	0	0	39.7	39.7	39.7	7.624	68	68;92;58;60;72;75;88	5.09		1	2	2	2	1	1	1	1		0	4.3874	By MS/MS	By MS/MS			39.7	39.7	0
C9J591;H0Y895;Q12774-2;Q12774	C9J591;H0Y895;Q12774-2;Q12774	1;1;1;1	1;1;1;1	1;1;1;1	Rho guanine nucleotide exchange factor 5	ARHGEF5	;;;	4	1	1	1	1	0	0	0	1	0	0	0	1	0	0	0	7.7	7.7	7.7	20.213	181	181;797;519;1597	3			1								0.00071736	1.9427	By MS/MS				7.7	0	0
C9J5D1;E7EQ69;Q9GZZ1;A0A087WWJ2;Q9GZZ1-2;B0AZT5;C9J5J3;A0A0D9SF32;C9JZU6;F8WCK0	C9J5D1;E7EQ69;Q9GZZ1;A0A087WWJ2;Q9GZZ1-2;B0AZT5;C9J5J3;A0A0D9SF32	8;8;8;7;7;5;4;4;3;2	8;8;8;7;7;5;4;4;3;2	8;8;8;7;7;5;4;4;3;2	N-alpha-acetyltransferase 50	NAA50	;;;;;;;	10	8	8	8	3	5	6	7	3	5	6	7	3	5	6	7	49.6	49.6	49.6	14.886	129	129;168;169;81;81;95;58;58;57;48	6.15		2	4	6	1	6	5	3	1	6	0	15.16	By MS/MS	By MS/MS	By MS/MS	By MS/MS	22.5	34.1	41.9
C9J5H8;Q9UBB6-2;Q9UBB6;Q9UBB6-3	C9J5H8;Q9UBB6-2;Q9UBB6;Q9UBB6-3	2;2;2;2	2;2;2;2	2;2;2;2	Neurochondrin	NCDN	;;;	4	2	2	2	2	1	0	0	2	1	0	0	2	1	0	0	9.4	9.4	9.4	26.367	244	244;712;729;731	8							2	1		1	0.0029499	1.4637	By MS/MS	By matching			9.4	4.5	0
L7N2F4;C9J5N1;Q9BTE6;Q9BTE6-2;Q9BTE6-3	L7N2F4;C9J5N1;Q9BTE6;Q9BTE6-2;Q9BTE6-3	2;2;2;2;2	2;2;2;2;2	2;2;2;2;2	Alanyl-tRNA editing protein Aarsd1	AARSD1;PTGES3L-AARSD1	;;;;	5	2	2	2	1	1	1	1	1	1	1	1	1	1	1	1	18.6	18.6	18.6	15.483	140	140;495;412;525;586	7.4	1							1	2	1	0	7.7864	By MS/MS	By matching	By MS/MS	By MS/MS	10.7	10.7	10.7
C9J5X1;P08069;H0YMJ5	C9J5X1;P08069;H0YMJ5	2;2;1	2;2;1	2;2;1	Tyrosine-protein kinase receptor;Insulin-like growth factor 1 receptor;Insulin-like growth factor 1 receptor alpha chain;Insulin-like growth factor 1 receptor beta chain	IGF1R	;;	3	2	2	2	0	0	1	2	0	0	1	2	0	0	1	2	2.1	2.1	2.1	154.79	1366	1366;1367;190	6.67		1							2		0.00071633	1.9315			By MS/MS	By MS/MS	0	0	1.4
C9J660;F8WEV7;F8WES7;F8WEX5;E9PG02;C9JL30;H7C3B2;F8WA42;Q8NBJ7-4;Q8NBJ7-3	C9J660;F8WEV7;F8WES7;F8WEX5;E9PG02;C9JL30;H7C3B2;F8WA42;Q8NBJ7-4;Q8NBJ7-3	2;1;1;1;1;1;1;1;1;1	2;1;1;1;1;1;1;1;1;1	1;0;0;0;0;0;0;0;0;0	Sulfatase-modifying factor 2	SUMF2	;;;;;;;;;	10	2	2	1	0	0	0	2	0	0	0	2	0	0	0	1	9.9	9.9	4.3	39.746	352	352;102;150;165;183;293;304;358;321;339	5.67					1	2					0.0010338	1.7414				By MS/MS	0	0	0
C9J6D1;Q99733;Q99733-2;E9PNW0;E9PJJ2;E9PS34;E9PNJ7;E9PKT8;C9JZI7;A8MXH2;E9PKI2;E9PP22;C9J1B1;H0YCI4	C9J6D1;Q99733;Q99733-2;E9PNW0;E9PJJ2;E9PS34;E9PNJ7;E9PKT8;C9JZI7;A8MXH2;E9PKI2;E9PP22	8;8;8;7;7;7;7;7;7;6;4;4;3;1	8;8;8;7;7;7;7;7;7;6;4;4;3;1	6;6;6;5;5;5;5;5;5;4;4;4;3;1	Nucleosome assembly protein 1-like 4	NAP1L4	;;;;;;;;;;;	14	8	8	6	7	6	6	3	7	6	6	3	5	4	4	2	42.1	42.1	36	20.26	178	178;375;386;107;128;133;140;169;278;156;78;154;101;204	5.52	2	4	3	1	3	3	1	6	2	2	0	8.544	By MS/MS	By MS/MS	By MS/MS	By MS/MS	36	32	36
C9J712;P35080	C9J712;P35080	5;5	5;5	1;1	Profilin-2	PFN2	;	2	5	5	1	5	3	3	2	5	3	3	2	1	0	0	0	44	44	8.8	9.7982	91	91;140	3.4	2	3	8	3	1	2	1				0	43.262	By MS/MS	By MS/MS	By MS/MS	By MS/MS	44	31.9	31.9
H7C5Q0;C9J713;Q96IZ7-2;Q96IZ7	H7C5Q0;C9J713;Q96IZ7-2;Q96IZ7	1;1;1;1	1;1;1;1	1;1;1;1	Serine/Arginine-related protein 53	RSRC1	;;;	4	1	1	1	1	1	1	1	1	1	1	1	1	1	1	1	6.7	6.7	6.7	23.415	208	208;283;276;334	2		4									0	7.4249	By MS/MS	By matching	By matching	By matching	6.7	6.7	6.7
E9PFH4;C9J7E5;Q9Y5L0-5;Q9Y5L0-3;Q9Y5L0;Q9Y5L0-1	E9PFH4;C9J7E5;Q9Y5L0-5;Q9Y5L0-3;Q9Y5L0;Q9Y5L0-1	2;2;2;2;2;2	2;2;2;2;2;2	2;2;2;2;2;2	Transportin-3	TNPO3	;;;;;	6	2	2	2	2	2	2	1	2	2	2	1	2	2	2	1	2.2	2.2	2.2	96.669	857	857;957;859;909;923;957	5.08	1	4	3						2	3	0	2.5998	By MS/MS	By MS/MS	By MS/MS	By MS/MS	2.2	2.2	2.2
C9J8E1;Q16644;C9JPW3	C9J8E1;Q16644;C9JPW3	2;2;1	1;1;1	1;1;1	MAP kinase-activated protein kinase 3	MAPKAPK3	;;	3	2	1	1	2	0	0	0	1	0	0	0	1	0	0	0	7.2	3.6	3.6	37.389	332	332;382;119	5					1						0.000702	1.8347	By MS/MS				7.2	0	0
C9J8H1;P36543-2;P36543;P36543-3	C9J8H1;P36543-2;P36543;P36543-3	2;2;2;1	2;2;2;1	2;2;2;1	V-type proton ATPase subunit E 1	ATP6V1E1	;;;	4	2	2	2	1	1	1	1	1	1	1	1	1	1	1	1	10.8	10.8	10.8	23.539	203	203;204;226;196	6.67					3			2	1		0	2.8077	By MS/MS	By matching	By matching	By MS/MS	3.9	3.9	6.9
C9J8Q5;P51649;P51649-2	C9J8Q5;P51649;P51649-2	2;2;2	2;2;2	2;2;2	Succinate-semialdehyde dehydrogenase, mitochondrial	ALDH5A1	;;	3	2	2	2	0	0	2	1	0	0	2	1	0	0	2	1	5.5	5.5	5.5	53.867	507	507;535;548	3.4		2	2				1				0	4.1703			By MS/MS	By MS/MS	0	0	5.5
C9J8T0;P57772;P57772-2	C9J8T0;P57772;P57772-2	3;3;2	3;3;2	3;3;2	Selenocysteine-specific elongation factor	EEFSEC	;;	3	3	3	3	3	0	0	0	3	0	0	0	3	0	0	0	8.5	8.5	8.5	47.876	436	436;596;569	9.4									3	2	0	19.018	By MS/MS				8.5	0	0
C9J8T6;Q14061	C9J8T6;Q14061	1;1	1;1	1;1	Cytochrome c oxidase copper chaperone	COX17	;	2	1	1	1	1	1	1	0	1	1	1	0	1	1	1	0	16.3	16.3	16.3	10.853	98	98;63	10										3	0	6.2815	By matching	By MS/MS	By MS/MS		16.3	16.3	16.3
C9J931;Q15382;C9J469	C9J931;Q15382	4;4;1	4;4;1	4;4;1	GTP-binding protein Rheb	RHEB	;	3	4	4	4	1	2	3	4	1	2	3	4	1	2	3	4	46.8	46.8	46.8	8.6739	79	79;184;19	4.65		1	2	6	8	1	1	1			0	37.038	By MS/MS	By MS/MS	By MS/MS	By MS/MS	20.3	35.4	36.7
C9J9K3;P08865;A0A0C4DG17;F8WD59	C9J9K3;P08865;A0A0C4DG17;F8WD59	10;10;9;7	10;10;9;7	10;10;9;7	40S ribosomal protein SA	RPSA	;;;	4	10	10	10	8	8	5	6	8	8	5	6	8	8	5	6	35.7	35.7	35.7	29.404	263	263;295;300;116	5.91	7	9	8	2	3	1	6	3	16	9	0	152.88	By MS/MS	By MS/MS	By MS/MS	By MS/MS	31.6	30	22.1
C9J9W2;Q14847;Q14847-2;Q14847-3;F6S2S5;J3KSN1	C9J9W2;Q14847;Q14847-2;Q14847-3	9;9;9;6;1;1	9;9;9;6;1;1	9;9;9;6;1;1	LIM and SH3 domain protein 1	LASP1	;;;	6	9	9	9	8	5	1	1	8	5	1	1	8	5	1	1	49.4	49.4	49.4	18.98	166	166;261;323;205;91;105	7				3	7	6	5	3	1	8	0	208.91	By MS/MS	By MS/MS	By matching	By MS/MS	44	30.1	8.4
C9JA08;Q96D46	C9JA08;Q96D46	4;4	4;4	4;4	60S ribosomal export protein NMD3	NMD3	;	2	4	4	4	3	3	1	1	3	3	1	1	3	3	1	1	9.6	9.6	9.6	60.125	529	529;503	7.17	1	1		1	1	1			2	5	0	17.263	By MS/MS	By MS/MS	By MS/MS	By matching	8.5	9.6	2.6
C9JA28;Q9UNL2;Q9UNL2-2;C9J365	C9JA28;Q9UNL2;Q9UNL2-2	3;3;3;1	3;3;3;1	3;3;3;1	Translocon-associated protein subunit gamma	SSR3	;;	4	3	3	3	0	0	3	2	0	0	3	2	0	0	3	2	16.7	16.7	16.7	20.161	174	174;185;198;133	6	2	1	1			3	3		2	2	0	76.085			By MS/MS	By MS/MS	0	0	16.7
C9JAX1;Q16595;H7C585;Q16595-2;Q16595-3	C9JAX1;Q16595;H7C585;Q16595-2;Q16595-3	2;2;1;1;1	2;2;1;1;1	2;2;1;1;1	Frataxin, mitochondrial;Frataxin intermediate form;Frataxin(56-210);Frataxin(78-210);Frataxin mature form	FXN	;;;;	5	2	2	2	0	0	2	1	0	0	2	1	0	0	2	1	20.7	20.7	20.7	14.91	135	135;210;108;171;196	1	3										0.0020107	1.5818			By MS/MS	By MS/MS	0	0	20.7
C9JBI3;P78330	C9JBI3;P78330	2;2	2;2	2;2	Phosphoserine phosphatase	PSPH	;	2	2	2	2	1	1	1	1	1	1	1	1	1	1	1	1	7	7	7	20.745	187	187;225	2.2	1	2	2								0	2.0539	By MS/MS	By matching	By matching	By MS/MS	7	7	4.3
C9JBL1;X6R2S6;Q9Y6A9	C9JBL1;X6R2S6;Q9Y6A9	1;1;1	1;1;1	1;1;1	Signal peptidase complex subunit 1	SPCS1	;;	3	1	1	1	0	0	1	1	0	0	1	1	0	0	1	1	21.2	21.2	21.2	9.2748	80	80;169;102	5					3						0	24.102			By MS/MS	By MS/MS	0	0	21.2
C9JBY7;Q9Y291	C9JBY7;Q9Y291	3;3	3;3	3;3	28S ribosomal protein S33, mitochondrial	MRPS33	;	2	3	3	3	0	0	3	3	0	0	3	3	0	0	3	3	25	25	25	11.456	96	96;106	3.92	1	4	3	1	1					2	0	6.4549			By MS/MS	By MS/MS	0	0	25
C9JES7;H7C3D8;Q7Z7K0	C9JES7;H7C3D8;Q7Z7K0	1;1;1	1;1;1	1;1;1	COX assembly mitochondrial protein homolog	CMC1	;;	3	1	1	1	0	0	1	1	0	0	1	1	0	0	1	1	10.5	10.5	10.5	8.8633	76	76;113;106	8.25								3	1		1	-2			By MS/MS	By MS/MS	0	0	10.5
C9JEV0;P25311	C9JEV0;P25311	1;1	1;1	1;1	Zinc-alpha-2-glycoprotein	AZGP1	;	2	1	1	1	0	0	1	1	0	0	1	1	0	0	1	1	5.3	5.3	5.3	26.353	227	227;298	4.67				1	2						0.0043559	1.2243			By MS/MS	By MS/MS	0	0	5.3
C9JFE4;Q13098-5;Q13098;Q13098-7;Q13098-6;A0A096LP07;A0A096LPJ3;A8K070;J3QS88;J3KTB0;J3QLT0;J3KSA5;J3KRJ4	C9JFE4;Q13098-5;Q13098;Q13098-7;Q13098-6;A0A096LP07;A0A096LPJ3;A8K070	5;5;5;5;5;4;4;4;1;1;1;1;1	5;5;5;5;5;4;4;4;1;1;1;1;1	5;5;5;5;5;4;4;4;1;1;1;1;1	COP9 signalosome complex subunit 1	GPS1	;;;;;;;	13	5	5	5	2	1	4	4	2	1	4	4	2	1	4	4	10.6	10.6	10.6	53.371	471	471;487;491;527;549;486;490;526;134;139;168;210;253	6.44	2				2	4	2	3	1	2	0	8.4848	By MS/MS	By MS/MS	By MS/MS	By MS/MS	3.8	1.9	8.7
C9JFM5;Q12846-2;Q12846	C9JFM5;Q12846-2;Q12846	1;1;1	1;1;1	1;1;1	Syntaxin-4	STX4	;;	3	1	1	1	0	0	1	0	0	0	1	0	0	0	1	0	10.9	10.9	10.9	19.782	175	175;295;297	8								1			0	7.6703			By MS/MS		0	0	10.9
C9JFR7;P99999;CON__P62894	C9JFR7;P99999;CON__P62894	3;3;2	3;3;2	3;3;2	Cytochrome c	CYCS	;;	3	3	3	3	1	2	2	3	1	2	2	3	1	2	2	3	25.7	25.7	25.7	11.333	101	101;105;105	5.18		1	1	5	4	2	3			1	0	8.3626	By MS/MS	By MS/MS	By MS/MS	By MS/MS	10.9	24.8	24.8
C9JFX4;Q6IA17;Q6IA17-2;H0YDF8;E9PLG6	C9JFX4;Q6IA17;Q6IA17-2;H0YDF8;E9PLG6	2;2;2;1;1	2;2;2;1;1	2;2;2;1;1	Single Ig IL-1-related receptor	SIGIRR	;;;;	5	2	2	2	0	0	2	1	0	0	2	1	0	0	2	1	3.8	3.8	3.8	55.22	504	504;410;504;142;189	7.33						2				1	0.0092565	1.0321			By MS/MS	By matching	0	0	3.8
C9JG87;Q9NYK5;Q9NYK5-2	C9JG87;Q9NYK5;Q9NYK5-2	9;9;9	9;9;9	9;9;9	39S ribosomal protein L39, mitochondrial	MRPL39	;;	3	9	9	9	2	1	7	9	2	1	7	9	2	1	7	9	25.6	25.6	25.6	34.032	297	297;338;353	6.92		3		1	5	7	5	5	6	5	0	13.437	By matching	By matching	By MS/MS	By MS/MS	4.7	2.4	22.6
C9JGM0;Q96GK7	C9JGM0;Q96GK7	1;1	1;1	1;1	Fumarylacetoacetate hydrolase domain-containing protein 2A	FAHD2A	;	2	1	1	1	1	1	1	1	1	1	1	1	1	1	1	1	8.7	8.7	8.7	14.021	127	127;314	5.4				2		2	1				0.0010384	1.7588	By MS/MS	By matching	By MS/MS	By matching	8.7	8.7	8.7
C9JIF9;P13798;H7C393;H7C1U0;C9JLK2;F8WEH5;H0YFE5	C9JIF9;P13798;H7C393;H7C1U0	11;11;7;7;5;2;1	11;11;7;7;5;2;1	11;11;7;7;5;2;1	Acylamino-acid-releasing enzyme	APEH	;;;	7	11	11	11	10	7	2	2	10	7	2	2	10	7	2	2	16.4	16.4	16.4	81.673	737	737;732;284;308;232;50;47	6.15	1	4	5	5	9	4	7	5	6	7	0	56.981	By MS/MS	By MS/MS	By MS/MS	By MS/MS	16.4	11.8	3.3
C9JIZ6;P07602;P07602-2;P07602-3;Q5BJH1;A0A0J9YXB8	C9JIZ6;P07602;P07602-2;P07602-3;Q5BJH1	3;3;3;3;2;1	3;3;3;3;2;1	3;3;3;3;2;1	Prosaposin;Saposin-A;Saposin-B-Val;Saposin-B;Saposin-C;Saposin-D	PSAP	;;;;	6	3	3	3	0	0	3	3	0	0	3	3	0	0	3	3	5.7	5.7	5.7	58.44	527	527;524;526;527;240;167	3.86	1	2	2					2			0	3.3279			By MS/MS	By MS/MS	0	0	5.7
C9JJ19;P82930	C9JJ19;P82930	7;7	7;7	7;7	28S ribosomal protein S34, mitochondrial	MRPS34	;	2	7	7	7	1	0	6	7	1	0	6	7	1	0	6	7	36	36	36	26.332	225	225;218	7.39			3		2			5	6	2	0	16.024	By matching		By MS/MS	By MS/MS	3.1	0	27.6
C9JJN9;Q8N3P4-2;Q8N3P4-3;Q8N3P4	C9JJN9;Q8N3P4-2;Q8N3P4-3;Q8N3P4	2;2;2;2	2;2;2;2	2;2;2;2	Vacuolar protein sorting-associated protein 8 homolog	VPS8	;;;	4	2	2	2	2	1	0	0	2	1	0	0	2	1	0	0	1.5	1.5	1.5	161.8	1428	1428;1336;1426;1428	3.8	1	1			2	1					0.00070897	1.894	By MS/MS	By matching			1.5	0.8	0
C9JTY3;C9JUE0;C9JJP5;Q92734-4;Q92734-3;Q92734-2;Q92734	C9JTY3;C9JUE0;C9JJP5;Q92734-4;Q92734-3;Q92734-2;Q92734	2;2;2;2;2;2;2	2;2;2;2;2;2;2	2;2;2;2;2;2;2	Protein TFG	TFG	;;;;;;	7	2	2	2	1	2	2	1	1	2	2	1	1	2	2	1	14.1	14.1	14.1	14.759	128	128;157;181;280;284;396;400	3.38		2	2	3	1						0.00070225	1.837	By MS/MS	By MS/MS	By MS/MS	By MS/MS	7.8	14.1	14.1
C9JJT5;C9JU26;G3V325;P56134-4;P56134-3;P56134-2;P56134	C9JJT5;C9JU26;G3V325;P56134-4;P56134-3;P56134-2;P56134	2;2;2;2;2;2;2	2;2;2;2;2;2;2	2;2;2;2;2;2;2	ATP synthase subunit f, mitochondrial	ATP5J2-PTCD1;ATP5J2	;;;;;;	7	2	2	2	0	0	2	2	0	0	2	2	0	0	2	2	44.4	44.4	44.4	5.9149	54	54;98;749;49;55;88;94	7.07					2	4	2	4	1	1	0	3.0782			By MS/MS	By MS/MS	0	0	44.4
C9JK83;O95630-2;O95630	C9JK83;O95630-2;O95630	1;1;1	1;1;1	1;1;1	STAM-binding protein	STAMBP	;;	3	1	1	1	1	1	1	1	1	1	1	1	1	1	1	1	6.3	6.3	6.3	36.156	318	318;348;424	6	1	1	1							3	0	2.1131	By MS/MS	By matching	By matching	By MS/MS	6.3	6.3	6.3
D6RCT7;C9JKA9;Q9NS87-4;Q9NS87-2;Q9NS87	D6RCT7;C9JKA9;Q9NS87-4;Q9NS87-2;Q9NS87	1;1;1;1;1	1;1;1;1;1	1;1;1;1;1	Kinesin-like protein;Kinesin-like protein KIF15	KIF15	;;;;	5	1	1	1	1	0	0	0	1	0	0	0	1	0	0	0	1.8	1.8	1.8	82.413	711	711;1023;1199;1291;1388	5					1						0.0091716	0.99892	By MS/MS				1.8	0	0
C9JKQ2;O43676	C9JKQ2;O43676	3;3	3;3	3;3	NADH dehydrogenase [ubiquinone] 1 beta subcomplex subunit 3	NDUFB3	;	2	3	3	3	0	0	1	3	0	0	1	3	0	0	1	3	33.8	33.8	33.8	7.5855	65	65;98	6			1	2				2	1		0	2.6734			By MS/MS	By MS/MS	0	0	18.5
C9JLU1;P52434-3;P52434;P52434-4;P52434-5;P52434-2	C9JLU1;P52434-3;P52434;P52434-4	4;4;4;3;1;1	4;4;4;3;1;1	4;4;4;3;1;1	DNA-directed RNA polymerases I, II, and III subunit RPABC3	POLR2H	;;;	6	4	4	4	3	3	1	1	3	3	1	1	3	3	1	1	29.1	29.1	29.1	16.925	148	148;114;150;175;86;122	4.4	1		2	3		3	1				0	9.8164	By MS/MS	By MS/MS	By MS/MS	By MS/MS	27	29.1	10.8
C9JLV4;O14727-6;O14727-5;O14727-3;O14727-4;O14727-2;O14727	C9JLV4;O14727-6;O14727-5;O14727-3;O14727-4;O14727-2;O14727	1;1;1;1;1;1;1	1;1;1;1;1;1;1	1;1;1;1;1;1;1	Apoptotic protease-activating factor 1	APAF1	;;;;;;	7	1	1	1	0	0	0	1	0	0	0	1	0	0	0	1	0.9	0.9	0.9	132.46	1163	1163;338;1171;1194;1205;1237;1248	4				1							0.0019854	1.5172				By MS/MS	0	0	0
C9JLW9;Q14687-2;Q14687-3;Q14687	C9JLW9;Q14687-2;Q14687-3;Q14687	1;1;1;1	1;1;1;1	1;1;1;1	Genetic suppressor element 1	GSE1	;;;	4	1	1	1	1	0	0	0	1	0	0	0	1	0	0	0	5.2	5.2	5.2	22.718	210	210;1113;1144;1217	7							1				0.0092262	1.0257	By MS/MS				5.2	0	0
C9JM55;C9K055;F8W8W4;Q9UHG3-2;Q9UHG3	C9JM55;C9K055;F8W8W4;Q9UHG3-2;Q9UHG3	1;1;1;1;1	1;1;1;1;1	1;1;1;1;1	Prenylcysteine oxidase 1	PCYOX1	;;;;	5	1	1	1	0	0	0	1	0	0	0	1	0	0	0	1	7.1	7.1	7.1	17.703	154	154;209;293;428;505	6						1					0.0016863	1.6164				By MS/MS	0	0	0
C9JP35;C9JMN4;Q92520	C9JP35;C9JMN4;Q92520	1;1;1	1;1;1	1;1;1	Protein FAM3C	FAM3C	;;	3	1	1	1	0	0	1	0	0	0	1	0	0	0	1	0	9.2	9.2	9.2	11.596	109	109;151;227	8								1			0.0040842	1.2703			By MS/MS		0	0	9.2
C9JXC3;C9JNE2;Q9Y530;H7C5Q1;C9J5P1	C9JXC3;C9JNE2;Q9Y530;H7C5Q1;C9J5P1	2;2;2;1;1	2;2;2;1;1	2;2;2;1;1	O-acetyl-ADP-ribose deacetylase 1	OARD1	;;;;	5	2	2	2	2	0	1	0	2	0	1	0	2	0	1	0	19.5	19.5	19.5	12.782	113	113;131;152;77;86	4.33			1	1		1					0	3.0438	By MS/MS		By matching		19.5	0	10.6
C9JNK6;O75431-2;O75431	C9JNK6;O75431-2;O75431	1;1;1	1;1;1	1;1;1	Metaxin-2	MTX2	;;	3	1	1	1	0	0	1	1	0	0	1	1	0	0	1	1	4.8	4.8	4.8	23.643	207	207;253;263	2.33		2	1								0.0091906	1.0044			By MS/MS	By MS/MS	0	0	4.8
C9JXB8;C9JNW5;P83731	C9JXB8;C9JNW5;P83731	8;8;8	8;8;8	8;8;8	60S ribosomal protein L24	RPL24	;;	3	8	8	8	8	5	6	6	8	5	6	6	8	5	6	6	37.2	37.2	37.2	14.369	121	121;150;157	5.56	4	7	7	10	11	7	8	9	7	5	0	62.868	By MS/MS	By MS/MS	By MS/MS	By MS/MS	37.2	34.7	35.5
C9JQA1;O60828-6;O60828-3;O60828-2;O60828	C9JQA1;O60828-6;O60828-3;O60828-2;O60828	1;1;1;1;1	1;1;1;1;1	1;1;1;1;1	Polyglutamine-binding protein 1	PQBP1	;;;;	5	1	1	1	1	1	0	0	1	1	0	0	1	1	0	0	5.6	5.6	5.6	24.935	213	213;149;224;264;265	4.6				3	1	1					0.0038747	1.384	By MS/MS	By matching			5.6	5.6	0
H0YEL5;C9JQD4;O43447-2;O43447	H0YEL5;C9JQD4;O43447-2;O43447	2;2;2;2	2;2;2;2	2;2;2;2	Peptidyl-prolyl cis-trans isomerase;Peptidyl-prolyl cis-trans isomerase H	PPIH	;;;	4	2	2	2	0	0	1	2	0	0	1	2	0	0	1	2	18.8	18.8	18.8	10.281	96	96;144;134;177	4.33	1					2					0.0041441	1.3307			By MS/MS	By MS/MS	0	0	9.4
E9PEC3;E7ETT4;E7EUY3;E7ETT1;E9PDR0;C9JQS9;E7EX59;P05166;P05166-2;F8WBI9	E9PEC3;E7ETT4;E7EUY3;E7ETT1;E9PDR0;C9JQS9;E7EX59;P05166;P05166-2;F8WBI9	2;2;2;2;2;2;2;2;2;1	2;2;2;2;2;2;2;2;2;1	2;2;2;2;2;2;2;2;2;1	Propionyl-CoA carboxylase beta chain, mitochondrial	PCCB	;;;;;;;;;	10	2	2	2	1	0	2	2	1	0	2	2	1	0	2	2	5.9	5.9	5.9	45.421	423	423;482;516;520;550;559;570;539;559;405	6			1	2				2	1		0.0058086	1.1492	By matching		By MS/MS	By MS/MS	2.4	0	5.9
C9JRJ5;Q9UGP4	C9JRJ5;Q9UGP4	2;2	2;2	2;2	LIM domain-containing protein 1	LIMD1	;	2	2	2	2	2	0	0	0	2	0	0	0	2	0	0	0	6.3	6.3	6.3	65.534	620	620;676	2.5		1	1								0.00071788	1.9465	By MS/MS				6.3	0	0
C9JRT6;F8WDB6;H3BM14;H3BM74;Q9Y5A7-2;Q9Y5A7	C9JRT6;F8WDB6;H3BM14;H3BM74;Q9Y5A7-2;Q9Y5A7	1;1;1;1;1;1	1;1;1;1;1;1	1;1;1;1;1;1	NEDD8 ultimate buster 1	NUB1	;;;;;	6	1	1	1	1	0	0	0	1	0	0	0	1	0	0	0	8.7	8.7	8.7	29.539	254	254;267;625;639;601;615	7							2				0.0038647	1.374	By MS/MS				8.7	0	0
C9JY28;C9JRX8;F5H189;Q9HD34;C9J799;H7C4Q5	C9JY28;C9JRX8;F5H189;Q9HD34;C9J799;H7C4Q5	2;2;2;2;1;1	2;2;2;2;1;1	2;2;2;2;1;1	LYR motif-containing protein 4	LYRM4	;;;;;	6	2	2	2	0	0	2	2	0	0	2	2	0	0	2	2	31.4	31.4	31.4	8.2474	70	70;96;130;91;40;74	3.5	2					2					0.00036193	2.0085			By MS/MS	By MS/MS	0	0	31.4
C9JRZ6;F8WAR4;Q9NX63	C9JRZ6;F8WAR4;Q9NX63	3;3;3	3;3;3	3;3;3	MICOS complex subunit MIC19	CHCHD3	;;	3	3	3	3	1	0	0	3	1	0	0	3	1	0	0	3	12.1	12.1	12.1	26.694	232	232;241;227	3.5		1		3							0.0040816	1.2703	By matching			By MS/MS	7.3	0	0
C9JRZ8;C9JRZ8-2;O60218	C9JRZ8;C9JRZ8-2;O60218	2;2;1	2;2;1	1;1;1	Aldo-keto reductase family 1 member B15;Aldo-keto reductase family 1 member B10	AKR1B15;AKR1B10	;;	3	2	2	1	1	2	1	2	1	2	1	2	1	1	1	1	5.1	5.1	2.5	36.537	316	316;344;316	5.83			1	1	3	3	2	2			0	2.8557	By MS/MS	By MS/MS	By MS/MS	By MS/MS	2.5	5.1	2.5
C9JUJ0;Q9UFW8	C9JUJ0;Q9UFW8	2;2	2;2	2;2	CGG triplet repeat-binding protein 1	CGGBP1	;	2	2	2	2	2	0	0	0	2	0	0	0	2	0	0	0	17.9	17.9	17.9	11.939	106	106;167	3.75		2	1					1			0.0092152	1.015	By MS/MS				17.9	0	0
C9JVB6;Q7L0Y3	C9JVB6;Q7L0Y3	1;1	1;1	1;1	Mitochondrial ribonuclease P protein 1	TRMT10C	;	2	1	1	1	0	0	0	1	0	0	0	1	0	0	0	1	5.8	5.8	5.8	36.828	312	312;403	1	1										0	2.922				By MS/MS	0	0	0
C9JVN9;Q9H9P8-2;Q9H9P8;G3V5S1;G3V272	C9JVN9;Q9H9P8-2;Q9H9P8;G3V5S1;G3V272	7;7;7;4;4	7;7;7;4;4	7;7;7;4;4	L-2-hydroxyglutarate dehydrogenase, mitochondrial	L2HGDH	;;;;	5	7	7	7	0	2	4	7	0	2	4	7	0	2	4	7	21.5	21.5	21.5	48.475	441	441;441;463;211;236	6.5	2	3	2	1	2				5	7	0	19.724		By MS/MS	By MS/MS	By MS/MS	0	5	9.5
C9JW69;P18754;P18754-2;C9JRH2;C9JMJ4;C9J3R0;C9JQZ4	C9JW69;P18754;P18754-2;C9JRH2;C9JMJ4;C9J3R0;C9JQZ4	8;8;8;5;5;5;5	8;8;8;5;5;5;5	8;8;8;5;5;5;5	Regulator of chromosome condensation	RCC1	;;;;;;	7	8	8	8	5	5	2	2	5	5	2	2	5	5	2	2	32	32	32	39.584	372	372;421;452;230;272;272;283	4.03	4	10	5	5	2	2	1	2	3	1	0	36.374	By MS/MS	By MS/MS	By MS/MS	By MS/MS	15.3	17.7	6.7
C9JY26;Q9BZG1-2;Q9BZG1;K7EIF2;H7C0Y7;C9JBG0;Q96PJ7;E7ES60;Q9BZG1-4	C9JY26;Q9BZG1-2;Q9BZG1;K7EIF2;H7C0Y7;C9JBG0;Q96PJ7;E7ES60;Q9BZG1-4	2;2;2;1;1;1;1;1;1	2;2;2;1;1;1;1;1;1	2;2;2;1;1;1;1;1;1	Ras-related protein Rab-34	RAB34	;;;;;;;;	9	2	2	2	1	0	1	2	1	0	1	2	1	0	1	2	9.7	9.7	9.7	28.818	258	258;251;259;149;171;210;211;268;237	5.5				3						1	0.00036153	1.9987	By matching		By MS/MS	By MS/MS	5.4	0	5.4
C9JYI4;P52294;C9J352;C9JWD9;F2Z3G4;C9J4U1	C9JYI4;P52294;C9J352;C9JWD9;F2Z3G4;C9J4U1	3;3;2;2;2;2	2;2;2;2;2;2	2;2;2;2;2;2	Importin subunit alpha-5;Importin subunit alpha-5, N-terminally processed	KPNA1	;;;;;	6	3	2	2	3	2	0	0	2	1	0	0	2	1	0	0	11.6	8.2	8.2	36.83	328	328;538;169;174;182;214	5.5			1			2	1				0.0020007	1.5592	By MS/MS	By matching			11.6	8.8	0
C9JZE3;C9JYJ8;Q9BWE0;Q9BWE0-4;E7EVL6	C9JZE3;C9JYJ8;Q9BWE0;Q9BWE0-4;E7EVL6	3;3;3;3;2	3;3;3;3;2	3;3;3;3;2	Replication initiator 1	REPIN1	;;;;	5	3	3	3	2	1	2	3	2	1	2	3	2	1	2	3	12.8	12.8	12.8	41.364	366	366;393;567;624;146	3.82	1	4	2			2	1	1			0	19.511	By MS/MS	By MS/MS	By MS/MS	By MS/MS	9.3	4.4	9.3
C9JYM0;O75817	C9JYM0;O75817	2;2	2;2	2;2	Ribonuclease P protein subunit p20	POP7	;	2	2	2	2	2	0	1	1	2	0	1	1	2	0	1	1	11.7	11.7	11.7	15.324	137	137;140	3		3		1	1						0	3.924	By MS/MS		By MS/MS	By matching	11.7	0	10.9
C9JYQ9;H0Y8C2;Q6P5R6	C9JYQ9;H0Y8C2;Q6P5R6	1;1;1	1;1;1	1;1;1	60S ribosomal protein L22-like 1	RPL22L1	;;	3	1	1	1	1	1	0	0	1	1	0	0	1	1	0	0	9.9	9.9	9.9	14.478	121	121;142;122	6.75						1	3				0.0010399	1.7632	By MS/MS	By MS/MS			9.9	9.9	0
C9JZI1;P35249-2;P35249;C9JXZ7;C9JTT7;C9J8M3;C9JGY5;F8WE44;C9JW34;H7C1P0	C9JZI1;P35249-2;P35249;C9JXZ7;C9JTT7;C9J8M3	6;6;6;4;4;4;2;2;1;1	6;6;6;4;4;4;2;2;1;1	6;6;6;4;4;4;2;2;1;1	Replication factor C subunit 4	RFC4	;;;;;	10	6	6	6	3	3	3	2	3	3	3	2	3	3	3	2	22	22	22	36.877	336	336;303;363;123;167;214;95;97;43;111	6.71	1	1	2			2	1	1	2	4	0	4.6503	By MS/MS	By MS/MS	By matching	By MS/MS	10.4	10.1	12.8
C9JZR2;O60716-21;O60716-19;O60716-18;O60716-17;O60716-13;O60716-11;O60716-10;O60716-9;O60716-5;O60716-3;O60716-2;O60716;O60716-29;O60716-27;O60716-26;O60716-25;O60716-24;O60716-23;O60716-22;O60716-20;O60716-16;O60716-15;O60716-14;O60716-12;O60716-8;O60716-7;O60716-6;O60716-4;O60716-32;O60716-31;O60716-30;O60716-28;E9PKY0;H0YC95;E9PRE2	C9JZR2;O60716-21;O60716-19;O60716-18;O60716-17;O60716-13;O60716-11;O60716-10;O60716-9;O60716-5;O60716-3;O60716-2;O60716;O60716-29;O60716-27;O60716-26;O60716-25;O60716-24;O60716-23;O60716-22;O60716-20;O60716-16;O60716-15;O60716-14;O60716-12;O60716-8;O60716-7;O60716-6;O60716-4;O60716-32;O60716-31;O60716-30;O60716-28	14;14;14;14;14;14;14;14;14;14;14;14;14;13;13;13;13;12;12;12;12;12;12;12;12;12;12;12;12;11;11;11;11;4;3;1	14;14;14;14;14;14;14;14;14;14;14;14;14;13;13;13;13;12;12;12;12;12;12;12;12;12;12;12;12;11;11;11;11;4;3;1	14;14;14;14;14;14;14;14;14;14;14;14;14;13;13;13;13;12;12;12;12;12;12;12;12;12;12;12;12;11;11;11;11;4;3;1	Catenin delta-1	CTNND1	;;;;;;;;;;;;;;;;;;;;;;;;;;;;;;;;	36	14	14	14	2	0	13	10	2	0	13	10	2	0	13	10	14.9	14.9	14.9	104.85	938	938;832;838;861;867;879;885;908;914;933;939;962;968;610;616;639;645;811;817;840;846;858;864;887;893;912;918;941;947;589;595;618;624;126;123;261	6.46	3	4	2		2	4	4	4	5	7	0	26.209	By MS/MS		By MS/MS	By MS/MS	2.2	0	14.4
C9K0P9;I3L0M7;I3L2W9;I3L2N2;Q92997-2;Q92997;O14641	C9K0P9;I3L0M7;I3L2W9;I3L2N2;Q92997-2;Q92997;O14641	1;1;1;1;1;1;1	1;1;1;1;1;1;1	1;1;1;1;1;1;1	Segment polarity protein dishevelled homolog DVL-3;Segment polarity protein dishevelled homolog DVL-2	DVL3;DVL2	;;;;;;	7	1	1	1	1	0	1	0	1	0	1	0	1	0	1	0	5.5	5.5	5.5	24.34	220	220;291;363;730;699;716;736	9								1		1	0	4.0341	By MS/MS		By MS/MS		5.5	0	5.5
C9K0V9;Q9ULK2-3;Q9ULK2	C9K0V9;Q9ULK2-3;Q9ULK2	1;1;1	1;1;1	1;1;1	Ataxin-7-like protein 1	ATXN7L1	;;	3	1	1	1	1	0	0	0	1	0	0	0	1	0	0	0	3.5	3.5	3.5	78.189	743	743;738;861	6					1	1	1				0	5.975	By MS/MS				3.5	0	0
CON__A2I7N1	CON__A2I7N1	11	11	2				1	11	11	2	10	7	4	5	10	7	4	5	2	1	0	1	20	20	6.8	46.397	411	411	6.25	5	1	5	2	2	4	5	6	12	2	0	12.495	By MS/MS	By MS/MS	By MS/MS	By MS/MS	20	16.1	6.3
CON__A2I7N3	CON__A2I7N3	6	1	1				1	6	1	1	3	5	2	2	0	1	0	0	0	1	0	0	10.3	2.2	2.2	46.941	417	417	1	1										1	-2	By matching	By MS/MS	By matching	By matching	3.6	10.3	4.1
CON__P01030;CON__ENSEMBL:ENSBTAP00000007350	CON__P01030;CON__ENSEMBL:ENSBTAP00000007350	4;4	3;3	3;3			;	2	4	3	3	3	2	2	2	3	2	2	1	3	2	2	1	2.7	2.3	2.3	192.79	1741	1741;1742	4.2			4	1	4	1					0.00071917	1.9618	By MS/MS	By matching	By MS/MS	By matching	2.3	1.7	1.7
CON__ENSEMBL:ENSBTAP00000014147;A0A075B6J9;P01700;P01699;P01709;P01703;P01706	CON__ENSEMBL:ENSBTAP00000014147	5;1;1;1;1;1;1	4;0;0;0;0;0;0	4;0;0;0;0;0;0				7	5	4	4	1	2	2	4	1	2	1	4	1	2	1	4	31.9	31.9	31.9	11.756	113	113;118;117;117;118;118;119	4.67	3	3	1	1	2		1	1	1	2	0	15.264	By MS/MS	By MS/MS	By MS/MS	By MS/MS	13.3	27.4	23.9
CON__ENSEMBL:ENSBTAP00000016046	CON__ENSEMBL:ENSBTAP00000016046	1	1	1				1	1	1	1	1	0	0	0	1	0	0	0	1	0	0	0	1.3	1.3	1.3	77.456	706	706	2		1									0.0094229	0.98194	By MS/MS				1.3	0	0
CON__ENSEMBL:ENSBTAP00000018574	CON__ENSEMBL:ENSBTAP00000018574	2	2	2				1	2	2	2	1	1	2	1	1	1	2	1	1	1	2	1	4.4	4.4	4.4	55.207	496	496	6.83				2	2	1	1	4	1	1	0	2.3581	By MS/MS	By MS/MS	By MS/MS	By MS/MS	2.6	2.6	4.4
CON__ENSEMBL:ENSBTAP00000024146;P20742-2;P20742	CON__ENSEMBL:ENSBTAP00000024146	21;1;1	21;1;1	18;0;0				3	21	21	18	13	14	13	12	13	14	13	12	10	11	12	10	18.6	18.6	16.5	164.34	1477	1477;1268;1482	6.25	8	2	7	7	11	12	9	11	14	11	0	96.656	By MS/MS	By MS/MS	By MS/MS	By MS/MS	11.8	11.6	12.5
CON__ENSEMBL:ENSBTAP00000024462;CON__ENSEMBL:ENSBTAP00000024466	CON__ENSEMBL:ENSBTAP00000024462;CON__ENSEMBL:ENSBTAP00000024466	8;6	8;6	8;6			;	2	8	8	8	4	1	7	6	4	1	7	6	4	1	7	6	23.4	23.4	23.4	46.543	419	419;401	6.5			2	6	8	7	12	7	7	1	0	31.79	By MS/MS	By MS/MS	By MS/MS	By MS/MS	11.2	2.9	19.1
CON__ENSEMBL:ENSBTAP00000025008;Q9H4B7	CON__ENSEMBL:ENSBTAP00000025008;Q9H4B7	6;6	1;1	1;1	Tubulin beta-1 chain	TUBB1	;	2	6	1	1	6	5	5	5	1	0	0	0	1	0	0	0	8	2.6	2.6	59.299	536	536;451	4				1							1	-2	By MS/MS	By matching	By matching	By matching	8	5.4	5.4
CON__ENSEMBL:ENSBTAP00000031900;D6RE86	CON__ENSEMBL:ENSBTAP00000031900	7;1	7;1	4;0				2	7	7	4	4	2	4	4	4	2	4	4	2	0	3	1	7.6	7.6	4.5	121.45	1064	1064;178	5.33		1		9	6	2	2	2	2		0	20.008	By MS/MS	By matching	By MS/MS	By MS/MS	3.9	2.2	5.2
CON__ENSEMBL:ENSBTAP00000038253	CON__ENSEMBL:ENSBTAP00000038253	11	1	1				1	11	1	1	10	10	11	10	0	0	1	0	0	0	1	0	14.4	1.8	1.8	63.165	606	606	4				1							1	-2	By matching	By matching	By MS/MS	By matching	12.5	12.5	14.4
CON__ENSEMBL:ENSBTAP00000038329	CON__ENSEMBL:ENSBTAP00000038329	2	1	1				1	2	1	1	2	1	0	1	1	1	0	1	1	1	0	1	27.5	15	15	8.5787	80	80	8.5								3	3		0	3.0133	By MS/MS	By MS/MS		By MS/MS	27.5	15	0
CON__P00761	CON__P00761	5	5	4				1	5	5	4	3	5	5	4	3	5	5	4	2	4	4	3	23.4	23.4	19.9	24.409	231	231	5.01	11	10	13	10	11	7	6	5	3	13	0	38.726	By MS/MS	By MS/MS	By MS/MS	By MS/MS	15.6	23.4	23.4
CON__P00978	CON__P00978	2	2	2				1	2	2	2	2	2	0	0	2	2	0	0	2	2	0	0	5.1	5.1	5.1	39.234	352	352	5		2						2			0.0010377	1.7579	By MS/MS	By MS/MS			5.1	5.1	0
CON__P01045-1;CON__Q2KJ62;CON__P01044-1	CON__P01045-1;CON__Q2KJ62;CON__P01044-1	5;5;5	5;5;5	5;5;5			;;	3	5	5	5	2	5	3	3	2	5	3	3	2	5	3	3	6.5	6.5	6.5	68.709	619	619;621;621	5.47	1	4	2	1	1	2	1			5	0	3.6909	By MS/MS	By MS/MS	By MS/MS	By MS/MS	3.2	6.5	4.7
CON__P01966;G3V1N2;P69905	CON__P01966	3;1;1	3;1;1	3;1;1				3	3	3	3	3	2	3	3	3	2	3	3	3	2	3	3	24.6	24.6	24.6	15.184	142	142;110;142	4.94	6	5	1	3	2	2	2	5	4	1	0	10.995	By MS/MS	By MS/MS	By MS/MS	By MS/MS	24.6	14.1	24.6
CON__P02533;P02533;CON__Q6IFX2;CON__Q61782	CON__P02533;P02533	38;38;18;6	27;27;12;5	10;10;4;2	Keratin, type I cytoskeletal 14	KRT14	;	4	38	27	10	24	29	32	35	16	20	21	25	7	6	8	10	56.6	48.3	26.9	51.621	472	472;472;452;93	5.18	22	16	18	39	34	16	20	18	10	20	0	323.31	By MS/MS	By MS/MS	By MS/MS	By MS/MS	43.2	47.9	50.2
CON__P02538;P02538	CON__P02538;P02538	30;30	3;3	2;2	Keratin, type II cytoskeletal 6A	KRT6A	;	2	30	3	2	21	19	22	27	3	1	2	2	2	1	1	1	40.2	5.7	4.4	60.044	564	564;564	7.44					1	1	7	4	3		0	31.865	By MS/MS	By MS/MS	By MS/MS	By MS/MS	29.3	30.3	35.3
CON__P02584	CON__P02584	3	2	2				1	3	2	2	3	1	2	3	2	0	1	2	2	0	1	2	28.6	20	20	15.057	140	140	4.53	1	1	3	5	1		2	1	1		0	7.5507	By MS/MS	By matching	By MS/MS	By MS/MS	28.6	8.6	18.6
CON__P02662	CON__P02662	11	11	11				1	11	11	11	4	5	9	10	4	5	9	10	4	5	9	10	44.7	44.7	44.7	22.975	199	199	6.08	12	13	14	5	1	3	12	14	26	14	0	143.9	By MS/MS	By MS/MS	By MS/MS	By MS/MS	27.1	23.1	38.2
CON__P02663	CON__P02663	6	6	6				1	6	6	6	4	3	5	6	4	3	5	6	4	3	5	6	29	29	29	24.348	207	207	5.75	6	4	8	4	1	2	2	5	9	7	0	55.176	By MS/MS	By MS/MS	By MS/MS	By MS/MS	21.7	15.5	25.6
CON__P02666	CON__P02666	1	1	1				1	1	1	1	0	0	1	1	0	0	1	1	0	0	1	1	9.1	9.1	9.1	23.583	209	209	4		1	2	1	2	1					0	2.1512			By MS/MS	By MS/MS	0	0	9.1
CON__P02668	CON__P02668	6	6	6				1	6	6	6	5	2	6	6	5	2	6	6	5	2	6	6	43.8	43.8	43.8	18.974	169	169	5.53	3	6	8	1	2	1	2	4	5	6	0	29.403	By MS/MS	By MS/MS	By MS/MS	By MS/MS	39.1	10.7	43.8
CON__P02754	CON__P02754	11	11	11				1	11	11	11	4	4	8	11	4	4	8	11	4	4	8	11	56.8	56.8	56.8	18.281	162	162	6.96	1		2	3	8	7	10	10	8	6	0	36.742	By MS/MS	By MS/MS	By MS/MS	By MS/MS	15.4	19.1	54.9
CON__P02769	CON__P02769	44	44	39				1	44	44	39	32	32	38	43	32	32	38	43	27	27	33	38	53	53	49.3	69.293	607	607	5.28	75	76	77	67	72	53	49	54	72	66	0	323.31	By MS/MS	By MS/MS	By MS/MS	By MS/MS	41.8	39.4	49.4
CON__P04259	CON__P04259	32	12	1				1	32	12	1	21	19	23	30	8	6	6	11	1	1	0	1	41.7	22.3	1.4	59.998	564	564	5.52	4	3	7	9	13	5	5	5	5	6	0	60.322	By MS/MS	By MS/MS	By MS/MS	By MS/MS	30.7	27.8	32.3
CON__P05784;CON__Q14532;CON__A2AB72;CON__O76013;CON__O76014;O76013-2;Q14532;O76014;O76013	CON__P05784	20;1;1;1;1;1;1;1;1	1;0;0;0;0;0;0;0;0	1;0;0;0;0;0;0;0;0				9	20	1	1	13	15	19	20	0	0	0	1	0	0	0	1	23.9	4.7	4.7	47.538	423	423;448;453;467;471;417;448;449;467	9.5									1	1	1	-2	By matching	By matching	By matching	By MS/MS	15.4	18	19.1
CON__P05787;P05787;P05787-2;F8VUG2;CON__H-INV:HIT000292931;F8W1U3;F8VP67;CON__Q9H552;CON__Q9DCV7;CON__H-INV:HIT000016045;CON__REFSEQ:XP_092267;F8VQY3;CON__Q9NSB2;CON__Q6ISB0;Q9NSB2;Q8IWY7;B0YJC4;P08670;H7C5W5;B0YJC5;P41219;P17661;P41219-2;H0YIB2;U3KPR1;A0A1B0GTT5;A0A1B0GUA0;B4DIR1;K7ELP4;K7EJU1;K7EKH9;CON__Q61726;A0A087X106;CON__O43790;CON__Q6NT21;CON__P78385;CON__Q14533;CON__P78386;P14136-3;P141…	CON__P05787;P05787;P05787-2	75;75;75;36;33;32;20;19;8;7;7;6;6;6;6;5;3;3;2;2;2;2;2;1;1;1;1;1;1;1;1;1;1;1;1;1;1;1;1;1;1;1;1;1;1	75;75;75;36;33;32;20;19;8;7;7;6;6;6;6;5;3;3;2;2;2;2;2;1;1;1;1;1;1;1;1;1;1;1;1;1;1;1;1;1;1;1;1;1;1	62;62;62;27;29;24;17;14;1;4;7;5;0;0;0;3;0;0;0;0;0;0;0;1;0;0;0;0;0;0;0;0;0;0;0;0;0;0;0;0;0;0;0;0;0	Keratin, type II cytoskeletal 8	KRT8	;;	45	75	75	62	61	53	67	68	61	53	67	68	50	44	55	56	73.3	73.3	69.6	53.704	483	483;483;511;273;443;289;113;499;457;99;213;180;600;600;600;1649;431;466;200;228;470;470;471;35;143;149;176;179;189;248;261;479;484;486;493;493;505;507;431;432;438;486;493;505;507	5.58	142	128	155	148	143	149	182	149	166	131	0	323.31	By MS/MS	By MS/MS	By MS/MS	By MS/MS	71.8	67.3	71.6
CON__P06868	CON__P06868	4	4	4				1	4	4	4	3	1	1	1	3	1	1	1	3	1	1	1	4.3	4.3	4.3	91.215	812	812	6.33	1		1	1						3	0	3.9509	By MS/MS	By MS/MS	By matching	By MS/MS	3.9	1.4	1.4
CON__P07744	CON__P07744	7	1	0				1	7	1	0	5	2	5	5	1	0	0	0	0	0	0	0	8	2.3	0	56.283	525	525	7						1	1	1			1	-2	By MS/MS	By matching	By matching	By matching	7.6	3.6	5.7
CON__P08727;P08727;K7EMS3;C9JM50;CON__Q99456;Q99456;CON__Q8N1A0;Q8N1A0-2;Q8N1A0	CON__P08727;P08727	50;49;21;20;4;4;1;1;1	45;44;21;15;2;2;1;1;1	35;34;17;7;2;2;0;0;0	Keratin, type I cytoskeletal 19	KRT19	;	9	50	45	35	40	37	45	45	37	33	40	40	27	24	30	33	82.8	80.5	68.2	44.091	400	400;400;181;196;494;494;295;255;295	5.39	48	49	68	83	80	71	71	67	55	34	0	323.31	By MS/MS	By MS/MS	By MS/MS	By MS/MS	79.8	75.5	79
CON__Q3KNV1;CON__P08729;P08729	CON__Q3KNV1;CON__P08729;P08729	7;7;7	1;1;1	0;0;0	Keratin, type II cytoskeletal 7	KRT7	;;	3	7	1	0	4	4	6	6	0	0	1	0	0	0	0	0	8.5	2.1	0	51.385	469	469;469;469	3			1								1	-2	By matching	By matching	By MS/MS	By matching	6	6	8.5
CON__P08730-1	CON__P08730-1	10	1	1				1	10	1	1	9	9	9	8	1	1	1	0	1	1	1	0	13.7	2.7	2.7	47.754	437	437	2.57	2	2	2			1					0	2.3653	By MS/MS	By MS/MS	By matching	By matching	13.7	13.3	13.3
CON__P08779;P08779;CON__Q9Z2K1;CON__Q3ZAW8;K7ENW6;CON__P35900;CON__Q9D312;P35900;K7ENV3;CON__Q7Z3Y9;Q7Z3Y9	CON__P08779;P08779	30;30;12;12;7;4;4;4;1;1;1	12;12;1;1;5;0;0;0;0;0;0	12;12;1;1;5;0;0;0;0;0;0	Keratin, type I cytoskeletal 16	KRT16	;	11	30	12	12	16	23	26	27	7	9	10	11	7	9	10	11	49.7	31.1	31.1	51.267	473	473;473;469;474;162;424;431;424;48;468;468	4.41	8	8	19	18	7	5	5	4	3	5	0	323.31	By MS/MS	By MS/MS	By MS/MS	By MS/MS	32.8	43.1	48.4
CON__P12763;C9JV77;P02765	CON__P12763	11;1;1	11;1;1	11;1;1				3	11	11	11	10	9	9	9	10	9	9	9	10	9	9	9	25.6	25.6	25.6	38.418	359	359;368;367	5.35	16	12	21	14	16	17	16	12	16	12	0	269.36	By MS/MS	By MS/MS	By MS/MS	By MS/MS	25.6	24	22
CON__P13645;P13645;CON__P02535-1;CON__Q2M2I5;Q2M2I5;CON__Q7Z3Y8;Q7Z3Y8;A0A1B0GVI3;CON__Q7Z3Z0;Q7Z3Z0;K7EQH6	CON__P13645;P13645	50;50;14;4;4;3;3;2;2;2;1	49;49;13;3;3;3;3;2;2;2;1	38;38;9;0;0;0;0;2;0;0;0	Keratin, type I cytoskeletal 10	KRT10	;	11	50	49	38	32	28	40	47	31	27	39	46	24	19	28	36	51.3	51.3	46.4	59.51	593	593;584;570;525;525;459;459;107;450;450;162	5.49	52	59	65	73	73	66	74	69	63	45	0	323.31	By MS/MS	By MS/MS	By MS/MS	By MS/MS	40.6	36.6	45
CON__P13646-1	CON__P13646-1	8	1	1				1	8	1	1	8	7	4	4	1	1	0	0	1	1	0	0	13.5	2	2	49.586	458	458	10										2	1	-2	By matching	By MS/MS	By matching	By matching	13.5	10.5	6.1
CON__P13647;P13647;F8W0C6;H0YI76;H0YIN9;F8VV57	CON__P13647;P13647	44;44;21;15;12;6	35;35;13;14;10;6	7;7;0;5;1;2	Keratin, type II cytoskeletal 5	KRT5	;	6	44	35	7	23	27	35	43	16	21	27	35	3	4	4	7	45.8	40.5	7.6	62.378	590	590;590;178;201;196;132	5.41	28	20	24	19	33	21	19	20	26	22	0	323.31	By MS/MS	By MS/MS	By MS/MS	By MS/MS	30.7	36.1	40.7
CON__P15497	CON__P15497	10	10	10				1	10	10	10	5	7	7	9	5	7	7	9	5	7	7	9	36.2	36.2	36.2	30.276	265	265	4.89	3	4	9	6	6	5	6	3	3	1	0	42.383	By MS/MS	By MS/MS	By MS/MS	By MS/MS	22.3	30.2	26.8
CON__P19013;P19013	CON__P19013;P19013	4;4	1;1	1;1	Keratin, type II cytoskeletal 4	KRT4	;	2	4	1	1	4	2	2	2	1	0	0	0	1	0	0	0	7.2	2.4	2.4	63.91	594	594;534	6						1					0.0013629	1.6795	By MS/MS	By matching	By matching	By matching	7.2	2.9	2.9
CON__P20930;P20930	CON__P20930;P20930	4;4	4;4	4;4	Filaggrin	FLG	;	2	4	4	4	0	0	3	4	0	0	3	4	0	0	3	4	2.1	2.1	2.1	435.16	4061	4061;4061	5.67	2		2	2	2	1	1	1	2	2	0	4.2562			By MS/MS	By MS/MS	0	0	1.4
CON__P28800	CON__P28800	8	8	8				1	8	8	8	3	7	2	1	3	7	2	1	3	7	2	1	14.8	14.8	14.8	54.71	492	492	7.2				2	4	1	1		3	4	0	13.645	By MS/MS	By MS/MS	By MS/MS	By MS/MS	7.3	13	5.3
CON__P34955	CON__P34955	22	22	22				1	22	22	22	18	16	12	16	18	16	12	16	18	16	12	16	37.7	37.7	37.7	46.103	416	416	5.71	19	12	19	20	15	15	23	25	20	17	0	229.08	By MS/MS	By MS/MS	By MS/MS	By MS/MS	34.1	28.6	29.6
CON__P41361;P01008	CON__P41361	5;1	5;1	5;1				2	5	5	5	3	1	2	1	3	1	2	1	3	1	2	1	11.4	11.4	11.4	52.347	465	465;464	6			1	2		2	1		2		0	3.2164	By MS/MS	By MS/MS	By MS/MS	By MS/MS	7.3	2.4	4.3
CON__P48668;P48668	CON__P48668;P48668	31;31	1;1	0;0	Keratin, type II cytoskeletal 6C	KRT6C	;	2	31	1	0	20	19	24	29	1	1	1	1	0	0	0	0	40.2	3	0	60.024	564	564;564	4.17	2	1	1						2		0	17.437	By MS/MS	By MS/MS	By MS/MS	By MS/MS	29.3	29.4	35.3
CON__P81644	CON__P81644	1	1	1				1	1	1	1	0	0	1	1	0	0	1	1	0	0	1	1	11	11	11	11.202	100	100	8								2			0.0092399	1.0288			By MS/MS	By MS/MS	0	0	11
CON__Q04695;Q04695;F5GWP8;K7EPJ9;K7ESE1;K7ELP7	CON__Q04695;Q04695;F5GWP8	23;23;21;9;6;1	2;2;2;1;2;1	0;0;0;0;0;0	Keratin, type I cytoskeletal 17	KRT17	;;	6	23	2	0	16	18	19	20	0	0	1	2	0	0	0	0	31.7	8.3	0	48.105	432	432;432;349;231;95;49	4		1		1	2						0	6.556	By matching	By matching	By matching	By MS/MS	20.8	21.8	25.9
CON__Q05B55	CON__Q05B55	5	5	5				1	5	5	5	1	0	2	5	1	0	2	5	1	0	2	5	20	20	20	26.59	240	240	6.78					2	2	2	2	1		0	37.606	By MS/MS		By MS/MS	By MS/MS	2.9	0	16.7
CON__Q0IIK2;CON__Q29443;E7EQB2;E7ER44;P02788-2;P02788	CON__Q0IIK2;CON__Q29443	21;20;1;1;1;1	21;20;1;1;1;1	21;20;1;1;1;1			;	6	21	21	21	16	18	16	17	16	18	16	17	16	18	16	17	31.1	31.1	31.1	77.738	704	704;685;696;708;666;710	5.37	18	13	13	16	15	14	11	10	16	15	0	121.24	By MS/MS	By MS/MS	By MS/MS	By MS/MS	24.3	25.6	27.7
CON__Q0V8M9	CON__Q0V8M9	2	2	2				1	2	2	2	2	1	0	0	2	1	0	0	2	1	0	0	3	3	3	99.536	891	891	7.29	1		1						3	2	0	4.1441	By MS/MS	By MS/MS			3	1.2	0
CON__Q0VBK2	CON__Q0VBK2	1	1	1				1	1	1	1	1	0	1	1	1	0	1	1	1	0	1	1	2.7	2.7	2.7	50.66	452	452	5					3						1	-2	By matching		By MS/MS	By matching	2.7	0	2.7
CON__Q1RMK2;CON__ENSEMBL:ENSBTAP00000011227;CON__ENSEMBL:ENSBTAP00000033053	CON__Q1RMK2	5;1;1	5;1;1	5;1;1				3	5	5	5	4	2	1	1	4	2	1	1	4	2	1	1	10.9	10.9	10.9	65.056	597	597;137;139	4.75			2	2	2	1		1			0	11.254	By MS/MS	By MS/MS	By MS/MS	By MS/MS	9.2	5	1.7
CON__Q1RMN8	CON__Q1RMN8	5	5	4				1	5	5	4	1	2	4	4	1	2	4	4	1	2	3	4	28.6	28.6	23.5	24.536	234	234	4.74	2	4	3	1	1	1	2	4		1	0	50.284	By MS/MS	By MS/MS	By MS/MS	By MS/MS	6.4	14.5	21.8
CON__Q28194;P07996-2;P07996	CON__Q28194;P07996-2;P07996	4;3;3	4;3;3	4;3;3	Thrombospondin-1	THBS1	;;	3	4	4	4	2	2	2	1	2	2	2	1	2	2	2	1	4	4	4	129.39	1170	1170;1085;1170	6.22		3	1						3	2	0	3.6285	By MS/MS	By MS/MS	By MS/MS	By MS/MS	2.1	2.2	2.3
CON__Q2KIF2	CON__Q2KIF2	2	2	2				1	2	2	2	2	2	0	0	2	2	0	0	2	2	0	0	6.9	6.9	6.9	38.348	346	346	3.6			2	3							0.0038911	1.4023	By MS/MS	By MS/MS			6.9	6.9	0
CON__Q2KJF1	CON__Q2KJF1	9	9	9				1	9	9	9	6	7	4	4	6	7	4	4	6	7	4	4	21.3	21.3	21.3	53.553	503	503	6.5	1	1		3	6	4	4	2	1	6	0	16.244	By MS/MS	By MS/MS	By MS/MS	By MS/MS	15.7	18.7	9.3
CON__Q2UVX4;P01024	CON__Q2UVX4	18;2	18;2	18;2				2	18	18	18	14	13	4	4	14	13	4	4	14	13	4	4	13	13	13	187.37	1662	1662;1663	6.25	3	2	1	2	3	14	10	6	5	2	0	47.288	By MS/MS	By MS/MS	By MS/MS	By MS/MS	10.7	9.2	3.8
CON__Q3KUS7	CON__Q3KUS7	2	2	2				1	2	2	2	1	0	0	1	1	0	0	1	1	0	0	1	3.6	3.6	3.6	85.411	760	760	7						1	1	1			0	2.3021	By MS/MS			By MS/MS	1.7	0	0
CON__Q3MHN5	CON__Q3MHN5	4	4	1				1	4	4	1	3	2	2	2	3	2	2	2	0	0	1	1	9.3	9.3	1.7	53.341	474	474	3.45	1	4	1	2		3					0	4.8739	By MS/MS	By MS/MS	By matching	By MS/MS	7.6	4	3.4
CON__Q3SX09;CON__P02070;A8MUF7;F8W6P5;E9PEW8;E9PBW4;E9PFT6;P69892;P69891;P68871;P02100;P02042	CON__Q3SX09	7;3;1;1;1;1;1;1;1;1;1;1	7;3;1;1;1;1;1;1;1;1;1;1	7;3;1;1;1;1;1;1;1;1;1;1				12	7	7	7	5	2	3	4	5	2	3	4	5	2	3	4	30.3	30.3	30.3	22.06	201	201;145;87;90;104;137;141;147;147;147;147;147	4.13	3	5	8	6	2	1	3			3	0	7.5196	By MS/MS	By MS/MS	By MS/MS	By MS/MS	30.3	11.4	15.9
Q5TCU3;CON__Q3SX28;Q5TCU8;P07951-3;P07951-2;P07951	Q5TCU3;CON__Q3SX28;Q5TCU8;P07951-3;P07951-2;P07951	6;6;6;6;6;6	1;1;1;1;1;1	1;1;1;1;1;1	Tropomyosin beta chain	TPM2	;;;;;	6	6	1	1	3	5	3	5	1	1	1	1	1	1	1	1	18	5.6	5.6	32.814	284	284;284;322;248;284;284	2.5		2	2								0	11.638	By MS/MS	By MS/MS	By MS/MS	By matching	15.1	17.6	15.1
CON__Q3SZ57;J3KMX3;P02771	CON__Q3SZ57	8;1;1	8;1;1	8;1;1				3	8	8	8	6	5	5	7	6	5	5	7	6	5	5	7	12.3	12.3	12.3	68.587	610	610;622;609	5.72	1	5	3	2	7	4	3	4	4	3	0	30.4	By MS/MS	By MS/MS	By MS/MS	By MS/MS	10.7	9.3	8.7
CON__Q3SZH5	CON__Q3SZH5	2	2	2				1	2	2	2	1	1	0	2	1	1	0	2	1	1	0	2	6.8	6.8	6.8	45.456	424	424	6.8					1	1	2		1		0	2.668	By MS/MS	By matching		By MS/MS	4	4	0
CON__Q3SZR3	CON__Q3SZR3	5	5	5				1	5	5	5	3	3	4	2	3	3	4	2	3	3	4	2	23.3	23.3	23.3	23.182	202	202	5.07	3				2	5	4				0	5.7986	By MS/MS	By MS/MS	By MS/MS	By MS/MS	15.3	13.9	23.3
CON__Q3T052	CON__Q3T052	6	6	6				1	6	6	6	4	5	1	2	4	5	1	2	4	5	1	2	7	7	7	101.51	916	916	5.69	1	1	2		1	3	2	1		2	0	7.4059	By MS/MS	By MS/MS	By MS/MS	By MS/MS	4.8	4.6	1.3
CON__Q3ZBS7	CON__Q3ZBS7	2	2	2				1	2	2	2	1	2	0	1	1	2	0	1	1	2	0	1	4.8	4.8	4.8	54.099	484	484	7.2					2	1				2	0.00035997	1.9678	By MS/MS	By MS/MS		By MS/MS	2.5	4.8	0
CON__Q497I4;CON__Q14525;CON__Q9UE12;CON__Q15323;CON__A2A5Y0;CON__REFSEQ:XP_986630;Q14525;Q15323;CON__Q9D646;CON__Q6NTB9;CON__O76009;O76009	CON__Q497I4;CON__Q14525;CON__Q9UE12;CON__Q15323;CON__A2A5Y0;CON__REFSEQ:XP_986630;Q14525;Q15323	3;2;2;2;2;2;2;2;1;1;1;1	1;1;1;1;1;1;1;1;1;1;1;1	1;1;1;1;1;1;1;1;1;1;1;1	Keratin, type I cuticular Ha3-II;Keratin, type I cuticular Ha1	KRT33B;KRT31	;;;;;;;	12	3	1	1	2	2	3	2	0	0	1	0	0	0	1	0	5.5	2	2	50.529	455	455;404;416;416;416;476;404;416;392;404;404;404	5.5					1	1					1	-2	By matching	By matching	By MS/MS	By matching	3.5	3.5	5.5
CON__Q58D62	CON__Q58D62	7	7	7				1	7	7	7	5	2	4	6	5	2	4	6	5	2	4	6	15.2	15.2	15.2	42.663	387	387	6.55	3				3	9	8	5	2	3	0	14.937	By MS/MS	By MS/MS	By MS/MS	By MS/MS	11.9	5.2	10.1
CON__Q5D862;Q5D862	CON__Q5D862;Q5D862	6;6	6;6	6;6	Filaggrin-2	FLG2	;	2	6	6	6	3	3	5	6	3	3	5	6	3	3	5	6	4.5	4.5	4.5	248.07	2391	2391;2391	3.96	2	5	6	7	2	2	1			2	0	75.518	By MS/MS	By MS/MS	By MS/MS	By MS/MS	2	1.8	4.5
CON__Q5XKE5;Q5XKE5	CON__Q5XKE5;Q5XKE5	12;12	1;1	0;0	Keratin, type II cytoskeletal 79	KRT79	;	2	12	1	0	9	8	11	11	0	1	1	1	0	0	0	0	15.1	1.9	0	57.809	535	535;535	5				2		2					0.0092455	1.0315	By matching	By MS/MS	By MS/MS	By MS/MS	12.9	13.1	15.1
CON__Q6IFZ6	CON__Q6IFZ6	10	2	0				1	10	2	0	6	5	7	8	0	0	0	1	0	0	0	0	11.2	4.2	0	61.358	572	572	8.5								1	1		1	-2	By matching	By matching	By matching	By MS/MS	6.6	5.9	7
CON__Q6KB66-1;Q6KB66-2;Q6KB66;Q6KB66-3	CON__Q6KB66-1;Q6KB66-2;Q6KB66;Q6KB66-3	1;1;1;1	1;1;1;1	1;1;1;1	Keratin, type II cytoskeletal 80	KRT80	;;;	4	1	1	1	0	0	0	1	0	0	0	1	0	0	0	1	2.7	2.7	2.7	50.525	452	452;422;452;487	1	1										0.00071327	1.9157				By MS/MS	0	0	0
CON__Q8N1N4-2;CON__Q7RTT2;Q8N1N4;Q8N1N4-2	CON__Q8N1N4-2;CON__Q7RTT2;Q8N1N4;Q8N1N4-2	9;9;9;8	7;7;7;6	7;7;7;6	Keratin, type II cytoskeletal 78	KRT78	;;;	4	9	7	7	5	4	7	8	3	3	5	6	3	3	5	6	18	15.7	15.7	56.964	521	521;521;520;410	5.84	2	7		1			2	7	4	2	0	13.208	By MS/MS	By MS/MS	By MS/MS	By MS/MS	9.6	7.3	13.8
CON__Q7Z3Y7;Q7Z3Y7	CON__Q7Z3Y7;Q7Z3Y7	7;7	1;1	0;0	Keratin, type I cytoskeletal 28	KRT28	;	2	7	1	0	5	5	6	6	0	0	0	1	0	0	0	0	9.1	1.9	0	53.025	486	486;464	5					1						1	-2	By matching	By matching	By matching	By MS/MS	7	6.8	7.2
CON__Q7Z794;Q7Z794;F8VS61	CON__Q7Z794;Q7Z794	10;10;1	6;6;1	6;6;1	Keratin, type II cytoskeletal 1b	KRT77	;	3	10	6	6	2	3	2	10	0	1	0	6	0	1	0	6	18.2	11.1	11.1	61.802	578	578;578;248	5.38				3	2	1	1	1			0	15.529	By matching	By matching	By matching	By MS/MS	3.5	5.4	3.5
CON__Q86YZ3;Q86YZ3	CON__Q86YZ3;Q86YZ3	28;28	28;28	28;28	Hornerin	HRNR	;	2	28	28	28	22	17	23	23	22	17	23	23	22	17	23	23	26.8	26.8	26.8	282.39	2850	2850;2850	4.78	40	36	61	39	21	12	19	22	19	34	0	323.31	By MS/MS	By MS/MS	By MS/MS	By MS/MS	20.2	15.3	20.1
CON__Q95121;I3L4F9;I3L107;I3L4N7;P36955	CON__Q95121	5;1;1;1;1	5;1;1;1;1	5;1;1;1;1				5	5	5	5	5	2	0	0	5	2	0	0	5	2	0	0	15.6	15.6	15.6	46.228	416	416;90;99;138;418	4.23	1	2	3	3	2				1	1	0	7.7432	By MS/MS	By MS/MS			15.6	5.3	0
CON__Q9NSB4;Q9NSB4	CON__Q9NSB4;Q9NSB4	1;1	1;1	1;1	Keratin, type II cuticular Hb2	KRT82	;	2	1	1	1	1	0	1	1	1	0	1	1	1	0	1	1	1.8	1.8	1.8	56.682	513	513;513	7.12					1	2	3		1	1	0	2.6958	By MS/MS		By MS/MS	By MS/MS	1.8	0	1.8
CON__Q9TRI1;Q5T985;P19823	CON__Q9TRI1	11;2;2	11;2;2	11;2;2				3	11	11	11	9	8	4	6	9	8	4	6	9	8	4	6	13.8	13.8	13.8	106.19	946	946;935;946	6.63	6		2	3	2		5	11	5	7	0	51.812	By MS/MS	By MS/MS	By MS/MS	By MS/MS	10.9	10.6	5.1
CON__Q9TTE1	CON__Q9TTE1	6	1	1				1	6	1	1	6	2	3	3	1	0	0	0	1	0	0	0	10.2	3.2	3.2	46.203	411	411	6.5						1	1				0	5.4574	By MS/MS	By matching	By matching	By matching	10.2	4.6	4.6
CON__REFSEQ:XP_001252647	CON__REFSEQ:XP_001252647	9	6	3				1	9	6	3	7	7	4	2	4	5	3	1	3	3	2	0	18.9	15.3	8.4	46.897	417	417	6.24	2		1	1	5	1	3	4	2	2	0	10.037	By MS/MS	By MS/MS	By MS/MS	By MS/MS	14.4	16.5	10.1
CON__Streptavidin	CON__Streptavidin	2	2	2				1	2	2	2	0	0	2	2	0	0	2	2	0	0	2	2	18.8	18.8	18.8	16.622	160	160	5.6					2	3					0	2.5134			By MS/MS	By matching	0	0	18.8
D3DQV9;P78344;H0Y3P2;P78344-2;H0YCH5;H0YEC5;H0YD77;E9PKF8;H0YE22	D3DQV9;P78344;H0Y3P2;P78344-2;H0YCH5	17;17;16;16;10;5;5;4;1	17;17;16;16;10;5;5;4;1	17;17;16;16;10;5;5;4;1	Eukaryotic translation initiation factor 4 gamma 2	EIF4G2	;;;;	9	17	17	17	14	5	4	7	14	5	4	7	14	5	4	7	22.1	22.1	22.1	102.33	907	907;907;869;869;444;244;282;185;234	5.24	3	3	4	8	5	10	7	2	2	2	0	15.309	By MS/MS	By matching	By MS/MS	By MS/MS	17.3	7.5	6.1
D3DRR9;Q86WR7-2;Q86WR7	D3DRR9;Q86WR7-2;Q86WR7	1;1;1	1;1;1	1;1;1	Proline and serine-rich protein 2	C10orf47;PROSER2	;;	3	1	1	1	1	0	0	0	1	0	0	0	1	0	0	0	5.9	5.9	5.9	24.792	239	239;341;435	9.5									1	1	0.00071276	1.9138	By MS/MS				5.9	0	0
D3YTB1;F8W727;P62910	D3YTB1;F8W727;P62910	4;4;4	4;4;4	4;4;4	60S ribosomal protein L32	RPL32	;;	3	4	4	4	3	4	1	1	3	4	1	1	3	4	1	1	27.1	27.1	27.1	15.616	133	133;153;135	4.71		1	3	4	3	4	2				0	8.6893	By MS/MS	By MS/MS	By MS/MS	By MS/MS	21.8	27.1	10.5
H7C3C1;H7C2I6;H7C224;D3YTB5;P51617-4;P51617-2;P51617-3;P51617	H7C3C1;H7C2I6;H7C224;D3YTB5;P51617-4;P51617-2;P51617-3;P51617	1;1;1;1;1;1;1;1	1;1;1;1;1;1;1;1	1;1;1;1;1;1;1;1	Interleukin-1 receptor-associated kinase 1	IRAK1	;;;;;;;	8	1	1	1	1	1	0	0	1	1	0	0	1	1	0	0	9.2	9.2	9.2	22.567	218	218;276;392;708;633;682;693;712	6					1	2	1				0	2.4345	By MS/MS	By matching			9.2	9.2	0
I3L0Y5;D6R9H7;E7EQ97;E7EPU7;P05496;Q06055;P48201;Q06055-3;Q06055-2	I3L0Y5;D6R9H7;E7EQ97;E7EPU7;P05496;Q06055;P48201;Q06055-3;Q06055-2	1;1;1;1;1;1;1;1;1	1;1;1;1;1;1;1;1;1	1;1;1;1;1;1;1;1;1	ATP synthase F(0) complex subunit C1, mitochondrial;ATP synthase F(0) complex subunit C2, mitochondrial;ATP synthase F(0) complex subunit C3, mitochondrial	ATP5G1;ATP5G2;ATP5G3	;;;;;;;;	9	1	1	1	0	0	1	0	0	0	1	0	0	0	1	0	7.1	7.1	7.1	10.038	98	98;99;110;127;136;141;142;157;198	4				1							0.0041454	1.3316			By MS/MS		0	0	7.1
D6RA57;H0Y9X1;Q96EY4	D6RA57;H0Y9X1;Q96EY4	1;1;1	1;1;1	1;1;1	Translation machinery-associated protein 16	TMA16	;;	3	1	1	1	1	0	0	0	1	0	0	0	1	0	0	0	6.9	6.9	6.9	17.155	144	144;242;203	3			1								0.001042	1.7689	By MS/MS				6.9	0	0
D6RAA6;P57088;H0Y8N0	D6RAA6;P57088;H0Y8N0	2;2;1	2;2;1	2;2;1	Transmembrane protein 33	TMEM33	;;	3	2	2	2	0	0	2	2	0	0	2	2	0	0	2	2	9.5	9.5	9.5	25.223	222	222;247;155	7.22	2							2	3	2	0.0019947	1.5405			By MS/MS	By MS/MS	0	0	9.5
D6RAX7;Q9BT78;D6RFN0;Q9BT78-2;D6RD63;D6REK7	D6RAX7;Q9BT78;D6RFN0;Q9BT78-2;D6RD63	10;10;9;9;8;1	10;10;9;9;8;1	10;10;9;9;8;1	COP9 signalosome complex subunit 4	COPS4	;;;;	6	10	10	10	7	7	8	8	7	7	8	8	7	7	8	8	30.5	30.5	30.5	47.726	420	420;406;438;352;275;51	5.67	5	10	4			3	2	8	8	5	0	47.961	By MS/MS	By MS/MS	By MS/MS	By MS/MS	24	20.7	24.8
D6RAZ3;E7EMP6;Q96FZ2;D6RAI0;D6RGK7;D6R9T3	D6RAZ3;E7EMP6;Q96FZ2;D6RAI0;D6RGK7;D6R9T3	3;3;3;2;2;2	3;3;3;2;2;2	3;3;3;2;2;2	Embryonic stem cell-specific 5-hydroxymethylcytosine-binding protein	HMCES	;;;;;	6	3	3	3	3	2	1	0	3	2	1	0	3	2	1	0	15.9	15.9	15.9	26.87	233	233;312;354;140;183;282	6.55			2		2	1	1	2	3		0	6.1709	By MS/MS	By matching	By matching		15.9	10.7	5.2
D6RB93	D6RB93	1	1	1		ZNF451		1	1	1	1	1	0	0	0	1	0	0	0	1	0	0	0	11.1	11.1	11.1	8.3542	72	72	5.5					1	1					1	-2	By MS/MS				11.1	0	0
D6RBJ7;D6RF35;P02774;P02774-3;D6RF20;P02774-2	D6RBJ7;D6RF35;P02774;P02774-3;D6RF20;P02774-2	2;2;2;2;1;1	2;2;2;2;1;1	2;2;2;2;1;1	Vitamin D-binding protein	GC	;;;;;	6	2	2	2	1	2	1	1	1	2	1	1	1	2	1	1	10.1	10.1	10.1	38.797	348	348;476;474;493;145;352	6.1		1			1	4	2	2			0	2.6872	By MS/MS	By MS/MS	By MS/MS	By matching	3.7	10.1	3.7
D6RDK6;D6RBN5;Q9NX40;D6RI08;D6RDK1;D6RIV2;D6R9T5;D6RG39;D6RIT9;Q9NX40-3;Q9NX40-2;Q9NX40-4	D6RDK6;D6RBN5;Q9NX40	5;5;5;2;2;2;2;2;2;2;2;2	5;5;5;2;2;2;2;2;2;2;2;2	5;5;5;2;2;2;2;2;2;2;2;2	OCIA domain-containing protein 1	OCIAD1	;;	12	5	5	5	0	0	5	5	0	0	5	5	0	0	5	5	19	19	19	19.989	179	179;218;245;103;119;140;168;171;172;187;187;194	4.64	2		4	1	2	1	3			1	0	3.6725			By MS/MS	By MS/MS	0	0	19
V9GY58;D6RBS5;Q8IZ81	V9GY58;D6RBS5;Q8IZ81	1;1;1	1;1;1	1;1;1	ELMO domain-containing protein 2	ELMOD2	;;	3	1	1	1	0	0	1	1	0	0	1	1	0	0	1	1	16.9	16.9	16.9	7.3445	59	59;167;293	10										2	0.0007148	1.9252			By MS/MS	By matching	0	0	16.9
D6RBW1;P06730;P06730-3;P06730-2;H0Y8J7	D6RBW1;P06730;P06730-3;P06730-2;H0Y8J7	3;3;3;3;2	3;3;3;3;2	3;3;3;3;2	Eukaryotic translation initiation factor 4E	EIF4E	;;;;	5	3	3	3	1	1	0	2	1	1	0	2	1	1	0	2	11.4	11.4	11.4	28.512	245	245;217;237;248;155	8.14							1	4	2		0	6.1543	By MS/MS	By MS/MS		By MS/MS	5.7	5.7	0
D6RCB5;Q86SY2;Q8WV16-2;Q8WV16-3;Q8WV16-5;Q8WV16	D6RCB5;Q86SY2;Q8WV16-2;Q8WV16-3;Q8WV16-5;Q8WV16	1;1;1;1;1;1	1;1;1;1;1;1	1;1;1;1;1;1	DDB1- and CUL4-associated factor 4	DCAF4	;;;;;	6	1	1	1	1	0	1	0	1	0	1	0	1	0	1	0	14.9	14.9	14.9	8.3248	74	74;325;433;435;489;495	4.67				1	2						0.001355	1.6444	By MS/MS		By matching		14.9	0	14.9
D6RCP9;D6RFG8;P27707	D6RCP9;D6RFG8;P27707	1;1;1	1;1;1	1;1;1	Deoxycytidine kinase	DCK	;;	3	1	1	1	1	0	0	1	1	0	0	1	1	0	0	1	5.5	5.5	5.5	22.891	199	199;317;260	6					1		1				0.009703	0.97571	By MS/MS			By MS/MS	5.5	0	0
D6RDG3;P20290-2;P20290	D6RDG3;P20290-2;P20290	1;1;1	1;1;1	1;1;1	Transcription factor BTF3	BTF3	;;	3	1	1	1	1	1	0	0	1	1	0	0	1	1	0	0	10.1	10.1	10.1	11.802	109	109;162;206	3.33			2	1							0	2.0983	By MS/MS	By matching			10.1	10.1	0
D6REA1;Q9H173	D6REA1;Q9H173	1;1	1;1	1;1	Nucleotide exchange factor SIL1	SIL1	;	2	1	1	1	0	0	1	1	0	0	1	1	0	0	1	1	1.7	1.7	1.7	52.748	468	468;461	2.67		1	2								0.0091662	0.99761			By MS/MS	By MS/MS	0	0	1.7
D6RGI3;D6RER5;Q9NVA2;Q9NVA2-2;H0Y9G8;H0Y961;D6RDU5;D6RDP1;D6R9Y6;B1AMS2;Q14141-3;Q14141-2;Q14141-4;Q14141	D6RGI3;D6RER5;Q9NVA2;Q9NVA2-2;H0Y9G8;H0Y961	10;10;10;10;6;6;4;2;2;2;2;2;2;2	10;10;10;10;6;6;4;2;2;2;2;2;2;2	9;9;9;9;6;6;3;2;2;1;1;1;1;1	Septin-11	2011-09-01	;;;;;	14	10	10	9	8	2	5	4	8	2	5	4	7	2	4	3	18.6	18.6	16.7	49.005	425	425;432;429;439;82;160;372;126;136;431;267;427;429;434	6.11	1	1	6	2	3		4	3	5	3	0	107.06	By MS/MS	By matching	By MS/MS	By MS/MS	12.9	7.3	12.2
D6REX3;O94979-6;O94979-3;O94979-10;O94979-4;O94979-9;O94979-2;O94979;O94979-8;D6RHZ5;H7BXG7;O94979-7;O94979-5;H0YAB3;H0Y9T9;H0Y8V7;H0Y8W8;H0YAF5;H0Y9K1	D6REX3;O94979-6;O94979-3;O94979-10;O94979-4;O94979-9;O94979-2;O94979;O94979-8;D6RHZ5;H7BXG7;O94979-7;O94979-5	9;9;9;9;9;9;9;9;9;7;7;7;6;3;2;2;2;1;1	9;9;9;9;9;9;9;9;9;7;7;7;6;3;2;2;2;1;1	9;9;9;9;9;9;9;9;9;7;7;7;6;3;2;2;2;1;1	Protein transport protein Sec31A	SEC31A	;;;;;;;;;;;;	19	9	9	9	7	4	6	6	7	4	6	6	7	4	6	6	8.8	8.8	8.8	136.22	1251	1251;1067;1106;1166;1181;1200;1205;1220;1233;877;969;969;509;443;235;285;383;181;237	4.37	8	8	4	1	1	2	3	1	3	4	0	17.974	By MS/MS	By MS/MS	By MS/MS	By MS/MS	6.5	3.7	6.6
D6RF93;P19838-3;P19838;P19838-2	D6RF93;P19838-3;P19838;P19838-2	2;2;2;2	2;2;2;2	2;2;2;2	Nuclear factor NF-kappa-B p105 subunit;Nuclear factor NF-kappa-B p50 subunit	NFKB1	;;;	4	2	2	2	2	0	0	0	2	0	0	0	2	0	0	0	11.2	11.2	11.2	21.399	196	196;788;968;969	7					1				1		0	8.1205	By MS/MS				11.2	0	0
E7EM50;D6RFE8;E7EWV1;Q5H8A4-5;Q5H8A4-6;Q5H8A4-4;Q5H8A4-2;Q5H8A4;D6R9J9;Q5H8A4-3	E7EM50;D6RFE8;E7EWV1;Q5H8A4-5;Q5H8A4-6;Q5H8A4-4;Q5H8A4-2;Q5H8A4;D6R9J9;Q5H8A4-3	2;2;2;2;2;2;2;2;1;1	2;2;2;2;2;2;2;2;1;1	2;2;2;2;2;2;2;2;1;1	GPI ethanolamine phosphate transferase 2	PIGG	;;;;;;;;;	10	2	2	2	0	0	2	1	0	0	2	1	0	0	2	1	5.4	5.4	5.4	51.236	463	463;480;894;299;341;463;975;983;193;850	6.75					1	1		2			0	4.1708			By MS/MS	By MS/MS	0	0	5.4
D6RG09;H0Y4F4;F8W6D9;Q9GZR1-2;Q9GZR1	D6RG09;H0Y4F4;F8W6D9;Q9GZR1-2;Q9GZR1	1;1;1;1;1	1;1;1;1;1	1;1;1;1;1	Sentrin-specific protease 6	SENP6	;;;;	5	1	1	1	1	0	0	0	1	0	0	0	1	0	0	0	6.4	6.4	6.4	24.816	220	220;582;685;1105;1112	9.5									1	1	0.001688	1.6176	By MS/MS				6.4	0	0
D6RG15;H0Y858;Q6IBS0	D6RG15;H0Y858;Q6IBS0	1;1;1	1;1;1	1;1;1	Twinfilin-2	TWF2	;;	3	1	1	1	0	1	0	0	0	1	0	0	0	1	0	0	6.7	6.7	6.7	28.882	254	254;1186;349	4				1							0.00199	1.5301		By MS/MS			0	6.7	0
D6RGJ2;Q8NFZ5-2;Q8NFZ5	D6RGJ2;Q8NFZ5-2;Q8NFZ5	1;1;1	1;1;1	1;1;1	TNFAIP3-interacting protein 2	TNIP2	;;	3	1	1	1	0	0	1	1	0	0	1	1	0	0	1	1	3.2	3.2	3.2	38.932	346	346;322;429	4.2			2	1	1	1					0.00070572	1.8664			By MS/MS	By MS/MS	0	0	3.2
D6RGJ8;Q9H6Y2	D6RGJ8;Q9H6Y2	1;1	1;1	1;1	WD repeat-containing protein 55	WDR55	;	2	1	1	1	1	1	0	0	1	1	0	0	1	1	0	0	15.3	15.3	15.3	15.187	137	137;383	7							2				0.003269	1.4473	By MS/MS	By matching			15.3	15.3	0
D6RIE3;D6RGV5;H0UI06;P14406;D6R9C3	D6RIE3;D6RGV5;H0UI06;P14406;D6R9C3	2;2;2;2;1	2;2;2;2;1	2;2;2;2;1	Cytochrome c oxidase subunit 7A2, mitochondrial	COX7A2	;;;;	5	2	2	2	0	0	2	2	0	0	2	2	0	0	2	2	25.3	25.3	25.3	10.264	91	91;103;115;83;53	6				2	2	1	2	2			0	5.0647			By MS/MS	By MS/MS	0	0	25.3
H0YA18;D6RGX2;Q9NUQ7;H0Y9B0	H0YA18;D6RGX2;Q9NUQ7;H0Y9B0	2;2;2;1	2;2;2;1	2;2;2;1	Ufm1-specific protease 2	UFSP2	;;;	4	2	2	2	0	0	1	2	0	0	1	2	0	0	1	2	10.3	10.3	10.3	41.804	368	368;387;469;197	3.67		2					1				0	53.653			By MS/MS	By MS/MS	0	0	4.9
D6RGY8;D6RFI3;E7EQR8;Q9GZM5;H0Y9A1	D6RGY8;D6RFI3;E7EQR8;Q9GZM5	3;2;2;2;1	3;2;2;2;1	3;2;2;2;1	Protein YIPF3;Protein YIPF3, 36 kDa form III	YIPF3	;;;	5	3	3	3	0	0	3	2	0	0	3	2	0	0	3	2	22	22	22	12.29	109	109;262;356;350;135	6.8				2				2		1	0.00071149	1.9079			By MS/MS	By MS/MS	0	0	22
E9PHC0;E9PCZ3;D6RJC3;E7EQN9;O15327;E9PG59	E9PHC0;E9PCZ3;D6RJC3;E7EQN9;O15327	5;5;5;5;5;2	5;5;5;5;5;2	5;5;5;5;5;2	Type II inositol 3,4-bisphosphate 4-phosphatase	INPP4B	;;;;	6	5	5	5	5	1	0	1	5	1	0	1	5	1	0	1	9.2	9.2	9.2	77.516	686	686;688;817;938;924;416	6.78					1	3	3	1	1		0	3.1905	By MS/MS	By matching		By MS/MS	9.2	1.5	0
E5KLK1;E5KLJ6;E5KLJ9;E5KLJ5;O60313;O60313-2;H7C141;H7C321;C9JY58;C9JMB8	E5KLK1;E5KLJ6;E5KLJ9;E5KLJ5;O60313;O60313-2	17;17;17;17;17;17;4;3;1;1	17;17;17;17;17;17;4;3;1;1	17;17;17;17;17;17;4;3;1;1	Dynamin-like 120 kDa protein, mitochondrial;Dynamin-like 120 kDa protein, form S1	OPA1	;;;;;	10	17	17	17	2	1	15	16	2	1	15	16	2	1	15	16	18.9	18.9	18.9	111.82	961	961;978;979;1015;960;997;183;185;84;243	5.49	3	4	6	3	8	4	4	3	10		0	31.471	By matching	By matching	By MS/MS	By MS/MS	2.1	1	16.5
E5RFM9;H0YAY0;R4GMT7;E7EVI4;E7ET87;O75410-3;O75410-7;O75410;O75410-2	E5RFM9;H0YAY0;R4GMT7;E7EVI4;E7ET87;O75410-3;O75410-7;O75410;O75410-2	1;1;1;1;1;1;1;1;1	1;1;1;1;1;1;1;1;1	1;1;1;1;1;1;1;1;1	Transforming acidic coiled-coil-containing protein 1	TACC1	;;;;;;;;	9	1	1	1	1	1	0	0	1	1	0	0	1	1	0	0	2.3	2.3	2.3	59.262	557	557;562;580;581;609;610;731;805;817	10										2	0.0010431	1.7726	By matching	By MS/MS			2.3	2.3	0
E5RFP0;Q8WVJ2	E5RFP0;Q8WVJ2	3;3	3;3	3;3	NudC domain-containing protein 2	NUDCD2	;	2	3	3	3	3	1	0	1	3	1	0	1	3	1	0	1	22.7	22.7	22.7	14.745	132	132;157	8.86							1	1	3	2	0	4.9539	By MS/MS	By matching		By matching	22.7	15.9	0
E5RFX4;Q96KB5;Q96KB5-2	E5RFX4;Q96KB5;Q96KB5-2	2;2;2	2;2;2	2;2;2	Lymphokine-activated killer T-cell-originated protein kinase	PBK	;;	3	2	2	2	1	2	0	0	1	2	0	0	1	2	0	0	13.2	13.2	13.2	17.075	151	151;322;333	10										3	0	2.4876	By MS/MS	By MS/MS			6	13.2	0
E5RID7;H0YBX2;G5EA19;U3KQS5;E5RG17;Q6P1N9	E5RID7;H0YBX2;G5EA19;U3KQS5;E5RG17;Q6P1N9	1;1;1;1;1;1	1;1;1;1;1;1	1;1;1;1;1;1	Putative deoxyribonuclease TATDN1	TATDN1	;;;;;	6	1	1	1	0	1	0	0	0	1	0	0	0	1	0	0	17.7	17.7	17.7	6.9651	62	62;202;207;210;322;297	1	1										0.0091635	0.99623		By MS/MS			0	17.7	0
E5RG25;H0YB73;H3BMM0;X6REH9;Q96B02;Q96B02-2;Q96B02-3	E5RG25;H0YB73;H3BMM0;X6REH9;Q96B02;Q96B02-2;Q96B02-3	1;1;1;1;1;1;1	1;1;1;1;1;1;1	1;1;1;1;1;1;1	Ubiquitin-conjugating enzyme E2 W	UBE2W	;;;;;;	7	1	1	1	1	0	0	1	1	0	0	1	1	0	0	1	30	30	30	6.8312	60	60;155;161;191;151;162;180	7							3				0	11.758	By MS/MS			By matching	30	0	0
E5RJ88;E5RK47;H0YBH8;E5RG70;G3XAN1;Q9NV88-3;Q9NV88-2;Q9NV88	E5RJ88;E5RK47;H0YBH8;E5RG70;G3XAN1;Q9NV88-3;Q9NV88-2;Q9NV88	1;1;1;1;1;1;1;1	1;1;1;1;1;1;1;1	1;1;1;1;1;1;1;1	Integrator complex subunit 9	INTS9	;;;;;;;	8	1	1	1	1	0	1	1	1	0	1	1	1	0	1	1	11.5	11.5	11.5	9.6401	87	87;170;223;300;525;634;637;658	6.75						2	1	1			0.0013699	1.7194	By MS/MS		By MS/MS	By MS/MS	11.5	0	11.5
E5RGN3;E5RIM7;O00244	E5RGN3;E5RIM7;O00244	2;2;2	2;2;2	2;2;2	Copper transport protein ATOX1	ATOX1	;;	3	2	2	2	1	0	1	0	1	0	1	0	1	0	1	0	35.6	35.6	35.6	6.3304	59	59;73;68	2.5	1			1							0.00036364	2.0331	By MS/MS		By MS/MS		22	0	13.6
E5RGS4;O60925	E5RGS4;O60925	4;4	4;4	4;4	Prefoldin subunit 1	PFDN1	;	2	4	4	4	3	4	0	0	3	4	0	0	3	4	0	0	30.8	30.8	30.8	13.466	117	117;122	5.67			2		2	1	3	1			0	4.3608	By MS/MS	By MS/MS			21.4	30.8	0
E5RGX5;Q93045;Q93045-2	E5RGX5;Q93045;Q93045-2	3;3;3	1;1;1	1;1;1	Stathmin;Stathmin-2	STMN2	;;	3	3	1	1	2	1	1	2	1	1	1	1	1	1	1	1	16.1	6	6	19.574	168	168;179;187	6.94	2			1	1	1	2	4	2	3	0	18.36	By MS/MS	By matching	By MS/MS	By MS/MS	11.3	6	6
E5RHT6;E5RHC5;F8W1U7;Q8N6T3-4;Q8N6T3-3;Q8N6T3	E5RHT6;E5RHC5;F8W1U7;Q8N6T3-4;Q8N6T3-3;Q8N6T3	1;1;1;1;1;1	1;1;1;1;1;1	1;1;1;1;1;1	ADP-ribosylation factor GTPase-activating protein 1	ARFGAP1	;;;;;	6	1	1	1	0	0	1	0	0	0	1	0	0	0	1	0	7.8	7.8	7.8	26.555	244	244;261;271;293;403;406	6						1					0.003268	1.4457			By MS/MS		0	0	7.8
E5RHG8;Q15369-2;Q15369;R4GMY8	E5RHG8;Q15369-2;Q15369;R4GMY8	3;3;3;2	3;3;3;2	3;3;3;2	Transcription elongation factor B polypeptide 1	TCEB1	;;;	4	3	3	3	3	2	2	2	3	2	2	2	3	2	2	2	48.3	48.3	48.3	9.9601	89	89;96;112;65	5.73	1	2	2	2	1	1	1		1	4	0	45.407	By MS/MS	By MS/MS	By MS/MS	By MS/MS	48.3	25.8	37.1
E5RHY2;E5RIC0;E5RIZ7;E5RHR2;Q9H9T3-2;Q9H9T3	E5RHY2;E5RIC0;E5RIZ7;E5RHR2;Q9H9T3-2;Q9H9T3	2;2;2;2;2;2	2;2;2;2;2;2	2;2;2;2;2;2	Elongator complex protein 3	ELP3	;;;;;	6	2	2	2	2	1	0	0	2	1	0	0	2	1	0	0	19.8	19.8	19.8	11.529	106	106;113;134;191;533;547	7						1	2	1			0	5.0965	By MS/MS	By matching			19.8	12.3	0
E5RJB8;E5RHU3;E7ESK6;E9PBI9;P34741	E5RJB8;E5RHU3;E7ESK6;E9PBI9;P34741	1;1;1;1;1	1;1;1;1;1	1;1;1;1;1	Syndecan;Syndecan-2	SDC2	;;;;	5	1	1	1	0	0	1	0	0	0	1	0	0	0	1	0	10.9	10.9	10.9	14.905	137	137;145;165;172;201	5					1						1	-2			By MS/MS		0	0	10.9
E5RHW4;O94905;E5RJ09	E5RHW4;O94905	8;8;3	8;8;3	6;6;3	Erlin-2	ERLIN2	;	3	8	8	6	0	0	8	6	0	0	8	6	0	0	6	4	25.1	25.1	21.6	37.725	338	338;339;197	6.95			1	2	2	5	4	1	4	3	0	50.279			By MS/MS	By MS/MS	0	0	25.1
E5RHX8;Q9NPA8-2;Q9NPA8	E5RHX8;Q9NPA8-2;Q9NPA8	1;1;1	1;1;1	1;1;1	Transcription and mRNA export factor ENY2	ENY2	;;	3	1	1	1	1	0	1	1	1	0	1	1	1	0	1	1	17	17	17	11.315	100	100;96;101	9								1	3	1	0	3.019	By MS/MS		By MS/MS	By MS/MS	17	0	17
E5RIW3;E5RJD8;O75347;E5RHG6;O75347-2;E5RIX8	E5RIW3;E5RJD8;O75347;E5RHG6;O75347-2	8;8;8;6;6;3	8;8;8;6;6;3	8;8;8;6;6;3	Tubulin-specific chaperone A	TBCA	;;;;	6	8	8	8	7	4	3	3	7	4	3	3	7	4	3	3	72.6	72.6	72.6	10.08	84	84;119;108;131;129;79	6.93	2		2		2	1	6	8	6	1	0	19.323	By MS/MS	By MS/MS	By MS/MS	By MS/MS	60.7	47.6	39.3
E5RJR5;P63208;E5RGM3;E7ERH2;F8W8N3;P63208-2	E5RJR5;P63208;E5RGM3;E7ERH2;F8W8N3;P63208-2	2;2;1;1;1;1	2;2;1;1;1;1	2;2;1;1;1;1	S-phase kinase-associated protein 1	SKP1	;;;;;	6	2	2	2	1	1	1	2	1	1	1	2	1	1	1	2	18.4	18.4	18.4	18.72	163	163;163;102;142;158;160	2.62	2	2	2	1	1						0	13.559	By MS/MS	By MS/MS	By MS/MS	By MS/MS	10.4	10.4	10.4
E5RJS4;Q9H336	E5RJS4;Q9H336	1;1	1;1	1;1	Cysteine-rich secretory protein LCCL domain-containing 1	CRISPLD1	;	2	1	1	1	0	0	1	1	0	0	1	1	0	0	1	1	17.1	17.1	17.1	12.357	105	105;500	2.67		1	2								0.0013619	1.6697			By matching	By MS/MS	0	0	17.1
E5RJW4;Q9NW64-2;Q9NW64;E5RHA8	E5RJW4;Q9NW64-2;Q9NW64	4;4;4;1	4;4;4;1	4;4;4;1	Pre-mRNA-splicing factor RBM22	RBM22	;;	4	4	4	4	4	0	0	1	4	0	0	1	4	0	0	1	24	24	24	20.769	179	179;371;420;243	5.17		1			2	2	1				0	2.9111	By MS/MS			By matching	24	0	0
E5RK69;E7EMC6;E5RFF0;H0YC77;E5RIU8;E5RJR0;E5RJF5;E5RI05;E5RK63	E5RK69;E7EMC6	17;13;4;3;1;1;1;1;1	1;0;0;0;0;0;0;0;0	1;0;0;0;0;0;0;0;0	Annexin	ANXA6	;	9	17	1	1	0	2	14	16	0	0	1	1	0	0	1	1	44.3	4.3	4.3	51.776	460	460;330;156;91;95;110;129;129;150	7.43					1	1	2	1	1	1	0	46.175		By matching	By MS/MS	By MS/MS	0	6.1	36.5
E7EM64;Q7L5N1;H7C3T0	E7EM64;Q7L5N1;H7C3T0	2;2;1	2;2;1	2;2;1	COP9 signalosome complex subunit 6	COPS6	;;	3	2	2	2	1	0	2	1	1	0	2	1	1	0	2	1	4.6	4.6	4.6	36.064	326	326;327;123	6			1	1			1	2			0.0092537	1.032	By MS/MS		By MS/MS	By MS/MS	2.5	0	4.6
G3V361;Q96HY3;E7ETZ0;H0Y7A7;E7EMB3;P62158	G3V361;Q96HY3;E7ETZ0;H0Y7A7;E7EMB3;P62158	1;1;1;1;1;1	1;1;1;1;1;1	1;1;1;1;1;1	Calmodulin	CALM1;CALM2	;;;;;	6	1	1	1	1	1	1	1	1	1	1	1	1	1	1	1	16.3	16.3	16.3	11.119	98	98;113;150;187;196;149	7.8							1	4			0	11.496	By MS/MS	By MS/MS	By matching	By MS/MS	16.3	16.3	16.3
E7EMC7;Q13501;Q13501-2;E9PFW8;D6RBF1;C9J6J8;E3W990	E7EMC7;Q13501;Q13501-2;E9PFW8	4;4;3;2;1;1;1	4;4;3;2;1;1;1	4;4;3;2;1;1;1	Sequestosome-1	SQSTM1	;;;	7	4	4	4	4	3	4	3	4	3	4	3	4	3	4	3	13.5	13.5	13.5	41.013	378	378;440;356;167;69;73;190	5.33			1	10	7	1	1	1	1	2	0	51.971	By MS/MS	By MS/MS	By MS/MS	By MS/MS	13.5	9.8	13.5
E7EMD6;O43572	E7EMD6;O43572	1;1	1;1	1;1	A-kinase anchor protein 10, mitochondrial	AKAP10	;	2	1	1	1	1	0	0	0	1	0	0	0	1	0	0	0	2	2	2	67.751	604	604;662	5					1						0.00071073	1.8997	By MS/MS				2	0	0
E7EMN6;G1AUC5;Q6NXS1;P41236;E7EUI7	E7EMN6;G1AUC5;Q6NXS1;P41236;E7EUI7	3;3;3;3;2	3;3;3;3;2	3;3;3;3;2	Protein phosphatase inhibitor 2-like protein 3;Protein phosphatase inhibitor 2	PPP1R2;PPP1R2P3	;;;;	5	3	3	3	2	1	1	0	2	1	1	0	2	1	1	0	15.9	15.9	15.9	19.245	170	170;205;205;205;80	4			3				1				0	7.8261	By MS/MS	By MS/MS	By MS/MS		14.7	8.8	10
E7EMW7;O95071-2;O95071;E7ET84;E5RFK7	E7EMW7;O95071-2;O95071	22;22;22;7;2	22;22;22;7;2	22;22;22;7;2	E3 ubiquitin-protein ligase UBR5	UBR5	;;	5	22	22	22	16	11	15	3	16	11	15	3	16	11	15	3	9.7	9.7	9.7	308.57	2792	2792;2798;2799;527;166	5.48	9	6	6	3	10	6	4	2	1	15	0	116.69	By MS/MS	By MS/MS	By MS/MS	By MS/MS	6.6	5	6.7
E7EN32;O00255-3;O00255-2;O00255	E7EN32;O00255-3;O00255-2;O00255	1;1;1;1	1;1;1;1	1;1;1;1	Menin	MEN1	;;;	4	1	1	1	1	0	1	1	1	0	1	1	1	0	1	1	2.5	2.5	2.5	61.418	555	555;575;610;615	5.33					2	1					0	6.4895	By MS/MS		By MS/MS	By matching	2.5	0	2.5
H3BQ67;E7EN44;Q86WA8-2;Q86WA8	H3BQ67;E7EN44;Q86WA8-2;Q86WA8	1;1;1;1	1;1;1;1	1;1;1;1	Lon protease homolog 2, peroxisomal	LONP2	;;;	4	1	1	1	0	0	1	1	0	0	1	1	0	0	1	1	11.2	11.2	11.2	18.931	169	169;605;808;852	1.67	1	2									0.001046	1.7905			By matching	By MS/MS	0	0	11.2
E7EU72;E7EVH6;E7ENR9;E7END6;P04070;P04070-2	E7EU72;E7EVH6;E7ENR9;E7END6;P04070;P04070-2	1;1;1;1;1;1	1;1;1;1;1;1	1;1;1;1;1;1	Osteocalcin;Vitamin K-dependent protein C;Vitamin K-dependent protein C light chain;Vitamin K-dependent protein C heavy chain;Activation peptide	PROC	;;;;;	6	1	1	1	1	0	0	0	1	0	0	0	1	0	0	0	8.6	8.6	8.6	13.007	116	116;126;175;495;461;516	8.5								1	1		0.0072355	1.08	By MS/MS				8.6	0	0
H0Y9H2;E7EV99;E7ENY0;P35611-5;P35611-2;P35611-6;P35611-4;P35611;P35611-3;A0A0A0MSR2	H0Y9H2;E7EV99;E7ENY0;P35611-5;P35611-2;P35611-6;P35611-4;P35611;P35611-3;A0A0A0MSR2	2;2;2;2;2;2;2;2;2;1	2;2;2;2;2;2;2;2;2;1	2;2;2;2;2;2;2;2;2;1	Alpha-adducin	ADD1	;;;;;;;;;	10	2	2	2	2	1	0	0	2	1	0	0	2	1	0	0	8.8	8.8	8.8	48.407	444	444;632;663;511;631;662;662;737;768;400	9.25								1	1	2	0	2.4923	By MS/MS	By MS/MS			8.8	4.7	0
E7EP22;Q9UBS8-2;Q9UBS8	E7EP22;Q9UBS8-2;Q9UBS8	1;1;1	1;1;1	1;1;1	E3 ubiquitin-protein ligase RNF14	RNF14	;;	3	1	1	1	1	0	0	0	1	0	0	0	1	0	0	0	7.9	7.9	7.9	17.507	152	152;348;474	9									1		0	17.018	By MS/MS				7.9	0	0
E7EPA1;O60256-3;O60256;C9JDU5;C9JJS3;C9K0K7;C9JDH0;E7EW35;O60256-4;O60256-2;I3L331;I3L164;I3L0S1;I3L4G9	E7EPA1;O60256-3;O60256;C9JDU5;C9JJS3;C9K0K7;C9JDH0;E7EW35;O60256-4;O60256-2	5;5;5;4;4;4;3;3;3;3;2;2;2;1	5;5;5;4;4;4;3;3;3;3;2;2;2;1	4;4;4;4;4;4;3;3;2;2;2;2;1;0	Phosphoribosyl pyrophosphate synthase-associated protein 2	PRPSAP2	;;;;;;;;;	14	5	5	4	2	2	3	5	2	2	3	5	1	1	2	4	21.6	21.6	16.4	29.642	268	268;320;369;176;194;244;140;161;283;329;93;104;260;143	3.61	4	5	2		2	3	1			1	0	7.5817	By MS/MS	By MS/MS	By MS/MS	By MS/MS	8.2	8.2	13.4
E7ES33;E7EPK1;Q16181-2;Q16181;G3V1Q4;Q5JXL7;A0A0U1RRM2;A0A0U1RRH9;A0A0U1RRE1;A0A0U1RQK0;A0A0U1RRD1;Q6ZU15	E7ES33;E7EPK1;Q16181-2;Q16181;G3V1Q4	21;21;21;21;19;6;5;5;5;2;2;1	21;21;21;21;19;6;5;5;5;2;2;1	21;21;21;21;19;6;5;5;5;2;2;1	Septin-7	2007-09-01	;;;;	12	21	21	21	16	10	12	12	16	10	12	12	16	10	12	12	44.4	44.4	44.4	48.715	417	417;437;436;437;401;88;111;147;157;76;77;432	5.92	8	8	10	3	9	10	10	12	8	13	0	75.22	By MS/MS	By MS/MS	By MS/MS	By MS/MS	33.6	22.3	29.5
E7EPN9;Q9Y520-3;Q9Y520-6;Q9Y520-4;Q9Y520-5;Q9Y520;Q9Y520-7;Q9Y520-2;H7C5N8;A0A0A0MS30	E7EPN9;Q9Y520-3;Q9Y520-6;Q9Y520-4;Q9Y520-5;Q9Y520;Q9Y520-7;Q9Y520-2;H7C5N8	6;6;6;6;6;6;6;4;3;1	6;6;6;6;6;6;6;4;3;1	5;5;5;5;5;5;5;4;3;1	Protein PRRC2C	PRRC2C	;;;;;;;;	10	6	6	5	6	1	1	1	6	1	1	1	5	1	1	1	2.5	2.5	2.2	308.77	2819	2819;2700;2752;2817;2849;2896;2898;2653;1300;299	6.62				2	2	3	2	1	2	1	0	5.2573	By MS/MS	By matching	By matching	By matching	2.5	0.4	0.4
E7EPT4;P19404	E7EPT4;P19404	5;5	5;5	5;5	NADH dehydrogenase [ubiquinone] flavoprotein 2, mitochondrial	NDUFV2	;	2	5	5	5	0	0	4	5	0	0	4	5	0	0	4	5	19	19	19	27.907	252	252;249	5.31		2	2	2		2	2	2	1		0	8.2544			By MS/MS	By MS/MS	0	0	15.1
E7EQ29;P16278-2;P16278-3;P16278;F8WF40;C9JF15;C9JWX1;C9J4G9;Q6UWU2-2;Q6UWU2	E7EQ29;P16278-2;P16278-3;P16278	5;5;5;5;1;1;1;1;1;1	5;5;5;5;1;1;1;1;1;1	5;5;5;5;1;1;1;1;1;1	Beta-galactosidase	GLB1	;;;	10	5	5	5	0	0	5	5	0	0	5	5	0	0	5	5	11.4	11.4	11.4	60.482	546	546;546;647;677;84;102;147;185;564;654	8.23						1	4	1	5	2	0	12.314			By MS/MS	By MS/MS	0	0	11.4
E7EWE1;E7EQ61;Q9GZZ9;C9J5W5;C9JRV9;Q9GZZ9-2	E7EWE1;E7EQ61;Q9GZZ9;C9J5W5;C9JRV9;Q9GZZ9-2	2;2;2;1;1;1	2;2;2;1;1;1	2;2;2;1;1;1	Ubiquitin-like modifier-activating enzyme 5	UBA5	;;;;;	6	2	2	2	2	1	2	2	2	1	2	2	2	1	2	2	6.3	6.3	6.3	38.753	347	347;377;404;108;110;348	3.12		4	1	1	2						0.002629	1.4804	By MS/MS	By matching	By MS/MS	By matching	6.3	2.6	6.3
F5GX39;E7EQ72;Q15363	F5GX39;E7EQ72;Q15363	2;2;2	2;2;2	2;2;2	Transmembrane emp24 domain-containing protein 2	TMED2	;;	3	2	2	2	0	1	2	2	0	1	2	2	0	1	2	2	13.8	13.8	13.8	13.631	116	116;166;201	6.38		1	2		1	1	2	4	2		1	-2		By matching	By MS/MS	By MS/MS	0	7.8	13.8
E7EQI7;Q12768;E5RFU6	E7EQI7;Q12768	4;4;1	4;4;1	4;4;1	WASH complex subunit strumpellin	KIAA0196	;	3	4	4	4	3	1	3	2	3	1	3	2	3	1	3	2	6.1	6.1	6.1	117.06	1011	1011;1159;163	6.6					3	2	3	1		1	0	15.182	By MS/MS	By matching	By MS/MS	By MS/MS	5	1.6	4.5
E7EQR4;P15311;E9PQ82	E7EQR4;P15311	21;21;2	21;21;2	12;12;0	Ezrin	EZR	;	3	21	21	12	11	9	11	14	11	9	11	14	7	6	4	8	25.8	25.8	14.8	69.371	586	586;586;116	6.41	2	6	8	5	7	8	6	6	13	12	0	67.854	By MS/MS	By MS/MS	By MS/MS	By MS/MS	17.1	15	15.7
S4R3H4;E7EQT4;Q9UKV3;Q9UKV3-5;Q9UKV3-3;Q9UKV3-2;G3V3B0;G3V3T3	S4R3H4;E7EQT4;Q9UKV3;Q9UKV3-5;Q9UKV3-3;Q9UKV3-2;G3V3B0	42;42;42;40;33;33;32;9	42;42;42;40;33;33;32;9	42;42;42;40;33;33;32;9	Apoptotic chromatin condensation inducer in the nucleus	ACIN1	;;;;;;	8	42	42	42	26	21	27	35	26	21	27	35	26	21	27	35	29.2	29.2	29.2	145.44	1283	1283;1301;1341;1328;583;614;582;194	5.88	20	18	14	35	36	21	30	25	31	29	0	323.31	By MS/MS	By MS/MS	By MS/MS	By MS/MS	21.5	15.7	19
E7ES08;E7EQU1;O15347;E9PES6	E7ES08;E7EQU1;O15347;E9PES6	8;8;8;7	7;7;7;7	7;7;7;7	High mobility group protein B3	HMGB3	;;;	4	8	7	7	8	7	6	4	7	6	5	3	7	6	5	3	32.4	28.7	28.7	21.444	188	188;193;200;153	6.03	3	5	3		1	5	4	7	4	4	0	33.717	By MS/MS	By MS/MS	By MS/MS	By MS/MS	32.4	25.5	25.5
E7ERS3;Q86VM9;Q86VM9-2;H3BRN6;H3BRH3;H3BP01	E7ERS3;Q86VM9;Q86VM9-2	9;9;6;2;2;1	9;9;6;2;2;1	9;9;6;2;2;1	Zinc finger CCCH domain-containing protein 18	ZC3H18	;;	6	9	9	9	6	6	1	1	6	6	1	1	6	6	1	1	12.2	12.2	12.2	108.94	977	977;953;757;75;196;238	5.48	1	1	5	5	3	3	2	2	3	2	0	11.306	By MS/MS	By MS/MS	By MS/MS	By MS/MS	7.1	8.6	1.8
E7ERU0;E9PHM6;F6QMI7;F8W9J4;Q03001-8;Q03001;A0A0U1RQJ2	E7ERU0;E9PHM6;F6QMI7;F8W9J4;Q03001-8;Q03001;A0A0U1RQJ2	2;2;2;2;2;2;1	2;2;2;2;2;2;1	2;2;2;2;2;2;1	Dystonin	DST	;;;;;;	7	2	2	2	2	1	0	0	2	1	0	0	2	1	0	0	0.3	0.3	0.3	615.65	5375	5375;5497;5537;7461;5171;7570;1674	5				2			1				0.0072376	1.0859	By MS/MS	By MS/MS			0.3	0.1	0
E7ERY8;O15014	E7ERY8;O15014	1;1	1;1	1;1	Zinc finger protein 609	ZNF609	;	2	1	1	1	1	1	0	0	1	1	0	0	1	1	0	0	5.1	5.1	5.1	34.443	331	331;1411	9.33									2	1	0	6.0082	By MS/MS	By matching			5.1	5.1	0
E7ESC6;Q9UIA9;E5RIW1;H0YBE1	E7ESC6;Q9UIA9	10;10;2;1	10;10;2;1	10;10;2;1	Exportin-7	XPO7	;	4	10	10	10	7	5	7	6	7	5	7	6	7	5	7	6	8.1	8.1	8.1	124.07	1088	1088;1087;237;190	5.79	2		2	4	7	6	1			6	0	11.764	By MS/MS	By MS/MS	By MS/MS	By MS/MS	5.4	4.4	6.2
E7ESL0;J3KQY1;Q9NWU5-2;Q9NWU5-3;Q9NWU5	E7ESL0;J3KQY1;Q9NWU5-2;Q9NWU5-3;Q9NWU5	4;4;4;4;4	4;4;4;4;4	4;4;4;4;4	39S ribosomal protein L22, mitochondrial	MRPL22	;;;;	5	4	4	4	0	1	2	4	0	1	2	4	0	1	2	4	25.5	25.5	25.5	24.325	212	212;232;120;126;206	4.45		3	1	4	1				1	1	0	6.9827		By matching	By MS/MS	By MS/MS	0	5.7	11.8
E7ESP4;P17301;E7EMF1;E9PB77;D6RG08	E7ESP4;P17301;E7EMF1	9;9;7;4;1	9;9;7;4;1	9;9;7;4;1	Integrin alpha-2	ITGA2	;;	5	9	9	9	0	0	7	9	0	0	7	9	0	0	7	9	11.6	11.6	11.6	102.83	942	942;1181;815;641;175	5.21	5		2	1	4			2	2	3	0	8.3159			By MS/MS	By MS/MS	0	0	9.2
E7ESP9;P07197-2;P07197	E7ESP9;P07197-2;P07197	1;1;1	1;1;1	1;1;1	Neurofilament medium polypeptide	NEFM	;;	3	1	1	1	0	0	1	0	0	0	1	0	0	0	1	0	0.9	0.9	0.9	98.38	877	877;540;916	2		1									1	-2			By MS/MS		0	0	0.9
E7ESY0;P32019-3;P32019-4;P32019-2;P32019	E7ESY0;P32019-3;P32019-4;P32019-2;P32019	1;1;1;1;1	1;1;1;1;1	1;1;1;1;1	Type II inositol 1,4,5-trisphosphate 5-phosphatase	INPP5B	;;;;	5	1	1	1	0	0	0	1	0	0	0	1	0	0	0	1	2.1	2.1	2.1	85.058	748	748;749;828;913;993	10										1	0.0041322	1.312				By MS/MS	0	0	0
E7ESY4;Q13330-3;Q13330;H0Y4T7;Q13330-2;F8W9Y9;H7C3F3	E7ESY4;Q13330-3;Q13330;H0Y4T7;Q13330-2	12;12;12;9;6;5;1	9;9;9;7;3;5;0	8;8;8;7;2;5;0	Metastasis-associated protein MTA1	MTA1	;;;;	7	12	9	8	7	2	8	10	6	2	6	7	5	1	5	6	20.2	14.7	13.2	79.372	703	703;698;715;511;430;255;55	5.03		5	2	7	7	4	4	2	1	1	0	15.295	By MS/MS	By MS/MS	By MS/MS	By MS/MS	11.9	3	14.5
E7ET15;O15042-3;O15042-2;O15042;H7C4V2	E7ET15;O15042-3;O15042-2;O15042;H7C4V2	2;2;2;2;1	2;2;2;2;1	2;2;2;2;1	U2 snRNP-associated SURP motif-containing protein	U2SURP	;;;;	5	2	2	2	2	0	0	1	2	0	0	1	2	0	0	1	3.1	3.1	3.1	118.25	1028	1028;620;1028;1029;290	6					1	1	1				0	4.5802	By MS/MS			By MS/MS	3.1	0	0
E7ETB3;Q9ULA0;E7EMB6	E7ETB3;Q9ULA0;E7EMB6	4;4;3	4;4;3	2;2;2	Aspartyl aminopeptidase	DNPEP	;;	3	4	4	2	3	3	3	4	3	3	3	4	2	2	1	2	9.5	9.5	5.5	54.502	493	493;475;410	5.08	2	3	4	3	2	3	2	3	1	2	0	12.219	By MS/MS	By MS/MS	By MS/MS	By MS/MS	7.5	7.5	7.1
G3XAM2;E7ETH0;P05156	G3XAM2;E7ETH0;P05156	2;2;2	2;2;2	2;2;2	Complement factor I;Complement factor I heavy chain;Complement factor I light chain	CFI	;;	3	2	2	2	1	0	2	2	1	0	2	2	1	0	2	2	4	4	4	65.059	576	576;591;583	3.86			2	4	1						0	5.5052	By MS/MS		By matching	By MS/MS	2.3	0	4
H0Y9G6;E7ETU7;P09001;D6RC14;E9PF06	H0Y9G6;E7ETU7;P09001;D6RC14;E9PF06	4;4;4;2;2	4;4;4;2;2	4;4;4;2;2	39S ribosomal protein L3, mitochondrial	MRPL3	;;;;	5	4	4	4	0	1	4	4	0	1	4	4	0	1	4	4	13.5	13.5	13.5	40.47	363	363;375;348;155;176	6.38	3		1	2					1	6	0	30.219		By matching	By MS/MS	By MS/MS	0	3.9	13.5
J3KQ96;E7ETY2;Q13428-6;Q13428-7;Q13428-5;H0YA99;H0YAB7	J3KQ96;E7ETY2;Q13428-6;Q13428-7;Q13428-5	25;25;25;25;17;3;1	1;1;1;1;0;0;0	1;1;1;1;0;0;0	Treacle protein	TCOF1	;;;;	7	25	1	1	22	7	17	14	1	0	0	0	1	0	0	0	23	2.4	2.4	144.12	1414	1414;1488;1450;1451;958;188;148	8								1			0.00070771	1.8803	By MS/MS	By matching	By matching	By matching	20.7	5.9	14.3
E7EU13;Q96P48-7;Q96P48-2;Q96P48-4;Q96P48-1;Q96P48-3;Q96P48;A0A0A0MSJ2;Q96P48-5	E7EU13;Q96P48-7;Q96P48-2;Q96P48-4;Q96P48-1;Q96P48-3;Q96P48;A0A0A0MSJ2;Q96P48-5	2;2;2;2;2;2;2;1;1	2;2;2;2;2;2;2;1;1	2;2;2;2;2;2;2;1;1	Arf-GAP with Rho-GAP domain, ANK repeat and PH domain-containing protein 1	ARAP1	;;;;;;;;	9	2	2	2	2	0	0	0	2	0	0	0	2	0	0	0	1.9	1.9	1.9	134.64	1194	1194;1133;1199;1205;1210;1439;1450;679;679	8.67								1	2		0	2.8341	By MS/MS				1.9	0	0
E7EU96;P68400;Q8NEV1;P68400-2;A0A087WY74;V9GYA2;V9GY80	E7EU96;P68400;Q8NEV1;P68400-2	7;7;6;4;2;1;1	7;7;6;4;2;1;1	7;7;6;4;2;1;1	Casein kinase II subunit alpha;Casein kinase II subunit alpha 3	CSNK2A1;CSNK2A3	;;;	7	7	7	7	2	3	5	4	2	3	5	4	2	3	5	4	26.8	26.8	26.8	45.31	385	385;391;391;255;118;74;79	6.16	1		1	4	1	4	1	2	5		0	79.202	By MS/MS	By MS/MS	By MS/MS	By MS/MS	6.5	12.2	19.2
E7EUN9;Q9NX74	E7EUN9;Q9NX74	1;1	1;1	1;1	tRNA-dihydrouridine(20) synthase [NAD(P)+]-like	DUS2	;	2	1	1	1	1	1	0	0	1	1	0	0	1	1	0	0	2.4	2.4	2.4	51.388	458	458;493	3.33			2	1							0	3.0726	By MS/MS	By matching			2.4	2.4	0
E7EUU4;Q04637-8;E7EX73;E9PGM1;Q04637-3;Q04637;Q04637-9;Q04637-7;Q04637-5;Q04637-4;Q04637-6;C9JF13;C9J6B6;C9K073;C9J2Z7;H7C044;C9JHW9;F8WCF2;C9JWH7;C9J556;C9JSU8;C9JWW9;C9JIH5;C9JWH9;H7C0V6	E7EUU4;Q04637-8;E7EX73;E9PGM1;Q04637-3;Q04637;Q04637-9;Q04637-7;Q04637-5;Q04637-4;Q04637-6	41;41;40;40;39;39;39;38;38;38;36;17;16;16;15;9;3;2;2;2;2;2;1;1;1	41;41;40;40;39;39;39;38;38;38;36;17;16;16;15;9;3;2;2;2;2;2;1;1;1	39;39;38;38;37;37;37;36;36;36;34;16;16;16;15;8;3;2;2;2;2;2;1;1;1	Eukaryotic translation initiation factor 4 gamma 1	EIF4G1	;;;;;;;;;;	25	41	41	39	38	21	19	15	38	21	19	15	36	20	17	14	24.4	24.4	22.9	171.64	1560	1560;1600;1436;1513;1559;1599;1606;1404;1435;1512;1403;903;757;869;833;226;160;50;127;143;163;285;87;143;180	5.98	13	12	10	15	29	27	19	16	20	22	0	240.05	By MS/MS	By MS/MS	By MS/MS	By MS/MS	23.1	14.3	13.8
E7EV89;P29375-2;P29375	E7EV89;P29375-2;P29375	1;1;1	1;1;1	1;1;1	Lysine-specific demethylase 5A	KDM5A	;;	3	1	1	1	1	0	0	0	1	0	0	0	1	0	0	0	1.3	1.3	1.3	81.499	715	715;1636;1690	6		1								1	0.0016829	1.602	By MS/MS				1.3	0	0
E7EVA0;P27816-6;P27816;P27816-4;H7C4C5;B5MEG9;P27816-5;P27816-2;H0Y2V1;F8W9U4	E7EVA0;P27816-6;P27816;P27816-4;H7C4C5;B5MEG9;P27816-5;P27816-2;H0Y2V1;F8W9U4	14;14;14;11;10;10;10;10;7;7	14;14;14;11;10;10;10;10;7;7	14;14;14;11;10;10;10;10;7;7	Microtubule-associated protein;Microtubule-associated protein 4	MAP4	;;;;;;;;;	10	14	14	14	13	7	4	3	13	7	4	3	13	7	4	3	6.4	6.4	6.4	245.44	2297	2297;1135;1152;872;493;760;809;979;463;828	6.63		2	6	6	4	2	7	12	8	5	0	61.426	By MS/MS	By MS/MS	By MS/MS	By MS/MS	6	3.5	2.6
G5E9S8;G3V2E7;F8W6L3;G3V3H3;G3V5R9;E7EVH7;Q07866-8;Q07866-2;Q07866-3;Q07866;Q07866-7;Q07866-5;Q07866-10;Q07866-6;Q07866-4;Q07866-9;H0YJU9;H0YJL0;H0YJT3;H0YG16	G5E9S8;G3V2E7;F8W6L3;G3V3H3;G3V5R9;E7EVH7;Q07866-8;Q07866-2;Q07866-3;Q07866;Q07866-7;Q07866-5;Q07866-10;Q07866-6;Q07866-4;Q07866-9	5;5;5;5;5;5;5;5;5;5;5;5;5;5;5;5;1;1;1;1	4;4;4;4;4;4;4;4;4;4;4;4;4;4;4;4;1;1;1;1	4;4;4;4;4;4;4;4;4;4;4;4;4;4;4;4;1;1;1;1	Kinesin light chain 1	KLC1	;;;;;;;;;;;;;;;	20	5	4	4	4	3	2	2	3	3	2	2	3	3	2	2	9.7	7.8	7.8	62.506	549	549;551;576;609;630;732;551;560;564;573;584;616;618;628;637;639;131;150;161;268	5.92			3	2	3				1	3	0	7.8447	By MS/MS	By MS/MS	By MS/MS	By MS/MS	7.3	6.4	4.4
E7EW33;H7C229;E7EVJ5;Q96F07-2;Q96F07;H0YL50	E7EW33;H7C229;E7EVJ5;Q96F07-2;Q96F07	9;9;9;9;8;2	9;9;9;9;8;2	4;4;4;4;4;0	Cytoplasmic FMR1-interacting protein 2	CYFIP2	;;;;	6	9	9	4	5	3	6	7	5	3	6	7	2	1	3	3	8.4	8.4	3.7	122.46	1057	1057;1117;1227;1253;1278;176	5.92	7	5	3	1			1	4	10	6	0	19.271	By MS/MS	By MS/MS	By MS/MS	By MS/MS	4.5	3.5	5.4
E7EVK1;O75376-2;O75376;A0A088AWL3;J3KS29;J3QKP0	E7EVK1;O75376-2;O75376;A0A088AWL3	5;5;5;4;1;1	5;5;5;4;1;1	5;5;5;4;1;1	Nuclear receptor corepressor 1	NCOR1	;;;	6	5	5	5	5	1	1	0	5	1	1	0	5	1	1	0	6.1	6.1	6.1	116.26	1071	1071;2337;2440;2343;184;217	6.11			1		4	1		1	2		0	4.6553	By MS/MS	By matching	By MS/MS		6.1	1.2	1.2
E7EVQ6;Q14534;E5RJH9;H0YBN7	E7EVQ6;Q14534	5;5;2;1	5;5;2;1	5;5;2;1	Squalene monooxygenase	SQLE	;	4	5	5	5	0	0	3	4	0	0	3	4	0	0	3	4	18.8	18.8	18.8	53.067	479	479;574;184;163	5.33			2	1	4	3	1		1		0	6.2227			By MS/MS	By MS/MS	0	0	9
E7EVX8;Q8WWY3;E7EU94;E7ESX0;E7EN72;Q8WWY3-2;Q8WWY3-4	E7EVX8;Q8WWY3;E7EU94;E7ESX0;E7EN72;Q8WWY3-2;Q8WWY3-4	2;2;1;1;1;1;1	2;2;1;1;1;1;1	2;2;1;1;1;1;1	U4/U6 small nuclear ribonucleoprotein Prp31	PRPF31	;;;;;;	7	2	2	2	2	1	0	0	2	1	0	0	2	1	0	0	8.5	8.5	8.5	54.766	493	493;499;260;276;284;364;491	4.8		1	1			2	1				0	2.3764	By MS/MS	By matching			8.5	5.5	0
M0R1G2;E7EW83;Q9BY15-2;Q9BY15	M0R1G2;E7EW83;Q9BY15-2;Q9BY15	1;1;1;1	1;1;1;1	1;1;1;1	EGF-like module-containing mucin-like hormone receptor-like 3;EGF-like module-containing mucin-like hormone receptor-like 3 subunit alpha;EGF-like module-containing mucin-like hormone receptor-like 3 subunit beta	ADGRE3;EMR3	;;;	4	1	1	1	1	1	1	1	1	1	1	1	1	1	1	1	4.6	4.6	4.6	48.811	437	437;526;600;652	4.82		1		4	3	1	2				0.0072311	1.0789	By MS/MS	By matching	By MS/MS	By MS/MS	4.6	4.6	4.6
E7EW84;Q8TAG9-2;Q8TAG9	E7EW84;Q8TAG9-2;Q8TAG9	1;1;1	1;1;1	1;1;1	Exocyst complex component 6	EXOC6	;;	3	1	1	1	1	0	0	0	1	0	0	0	1	0	0	0	1.9	1.9	1.9	81.851	701	701;799;804	2		1									1	-2	By MS/MS				1.9	0	0
E7EWK3;Q9H2U1-3;Q9H2U1-2;Q9H2U1;A0A0G2JRP3;A0A0G2JQU7;Q6P158-2	E7EWK3;Q9H2U1-3;Q9H2U1-2;Q9H2U1;A0A0G2JRP3;A0A0G2JQU7;Q6P158-2	2;2;2;2;1;1;1	2;2;2;2;1;1;1	1;1;1;1;1;1;0	ATP-dependent RNA helicase DHX36;Putative ATP-dependent RNA helicase DHX57	DHX36;DHX57	;;;;;;	7	2	2	1	2	0	0	0	2	0	0	0	1	0	0	0	3	3	1.9	91.43	797	797;979;994;1008;91;216;658	7.25					1		1	1	1		0	5.7817	By MS/MS				3	0	0
E7EWP0;H0Y886;O43674-2;O43674	E7EWP0;H0Y886;O43674-2;O43674	2;2;2;2	2;2;2;2	2;2;2;2	NADH dehydrogenase [ubiquinone] 1 beta subcomplex subunit 5, mitochondrial	NDUFB5	;;;	4	2	2	2	0	0	2	2	0	0	2	2	0	0	2	2	15.3	15.3	15.3	20.038	177	177;206;137;189	5				2		2					0	4.2883			By MS/MS	By MS/MS	0	0	15.3
E7EWR4;P33240-2;P33240;E9PID8;Q9H0L4;A0A0A0MT56	E7EWR4;P33240-2;P33240;E9PID8;Q9H0L4	4;4;4;3;2;1	4;4;4;3;2;1	4;4;4;3;2;1	Cleavage stimulation factor subunit 2;Cleavage stimulation factor subunit 2 tau variant	CSTF2;CSTF2T	;;;;	6	4	4	4	3	0	4	4	3	0	4	4	3	0	4	4	7.7	7.7	7.7	62.942	597	597;560;577;438;616;225	5.38	1	1		2	2	3	2	1	1		0	11.439	By MS/MS		By MS/MS	By MS/MS	5.7	0	7.7
E7EX17;P23588;P23588-2;F8VX11;F8W0K0;F8VSC7;F8VP89;F8VRU1;F8VYE9	E7EX17;P23588;P23588-2;F8VX11	16;16;14;9;5;5;5;4;4	16;16;14;9;5;5;5;4;4	16;16;14;9;5;5;5;4;4	Eukaryotic translation initiation factor 4B	EIF4B	;;;	9	16	16	16	12	10	8	9	12	10	8	9	12	10	8	9	28.6	28.6	28.6	69.697	616	616;611;572;360;169;227;275;175;185	6.42	2	5	4	7	13	8	2	5	6	17	0	76.947	By MS/MS	By MS/MS	By MS/MS	By MS/MS	21.1	20.5	17.4
E7EX90;Q14203-5;Q14203-2;Q14203-3;Q14203-4;Q14203-6;Q14203;Q6AWB1;E7EWF7	E7EX90;Q14203-5;Q14203-2;Q14203-3;Q14203-4;Q14203-6;Q14203;Q6AWB1	8;8;8;8;8;8;8;4;2	8;8;8;8;8;8;8;4;2	8;8;8;8;8;8;8;4;2	Dynactin subunit 1	DCTN1;DKFZp686E0752	;;;;;;;	9	8	8	8	7	5	2	0	7	5	2	0	7	5	2	0	8	8	8	139.09	1256	1256;1139;1144;1236;1253;1271;1278;890;191	6.46	2			1	2	6	8	4	2	1	0	9.4548	By MS/MS	By MS/MS	By MS/MS		7	4.9	2.1
E7EXA3;Q6X734;Q9GZT8-3;Q9GZT8-2;Q9GZT8	E7EXA3;Q6X734;Q9GZT8-3;Q9GZT8-2;Q9GZT8	1;1;1;1;1	1;1;1;1;1	1;1;1;1;1	NIF3-like protein 1	NIF3L1	;;;;	5	1	1	1	0	0	0	1	0	0	0	1	0	0	0	1	6.2	6.2	6.2	23.578	209	209;252;285;350;377	8								1			0.0043587	1.226				By MS/MS	0	0	0
F8VZJ2;F8W0W4;H0YHX9;Q13765;E9PAV3-2;E9PAV3;F8W1N5;F8VNW4;F8VZ58;Q9BZK3	F8VZJ2;F8W0W4;H0YHX9;Q13765;E9PAV3-2;E9PAV3;F8W1N5;F8VNW4	5;5;5;5;5;5;4;4;2;1	5;5;5;5;5;5;4;4;2;1	5;5;5;5;5;5;4;4;2;1	Nascent polypeptide-associated complex subunit alpha;Nascent polypeptide-associated complex subunit alpha, muscle-specific form	NACA	;;;;;;;	10	5	5	5	4	5	4	3	4	5	4	3	4	5	4	3	47.1	47.1	47.1	15.016	136	136;198;213;215;925;2078;71;148;126;213	6.95	3	3	1		3	4	5	8	14	3	0	134.36	By MS/MS	By MS/MS	By MS/MS	By MS/MS	37.5	47.1	34.6
E9PB61;Q86V81	E9PB61;Q86V81	4;4	4;4	4;4	THO complex subunit 4	ALYREF	;	2	4	4	4	1	1	3	4	1	1	3	4	1	1	3	4	25.8	25.8	25.8	27.557	264	264;257	4.27		3	6	1	1	2			1	1	0	9.1295	By MS/MS	By MS/MS	By MS/MS	By MS/MS	4.2	4.2	15.9
E9PBZ9	E9PBZ9	1	1	1		NUDT6		1	1	1	1	0	0	1	0	0	0	1	0	0	0	1	0	12.5	12.5	12.5	11.221	104	104	9									1		0	2.2439			By MS/MS		0	0	12.5
E9PC52;Q16576;Q16576-2;C9JAJ9;E9PNS2;E9PIC4;E9PNS6;Q5JP02;Q5JNZ6;Q5JP01	E9PC52;Q16576;Q16576-2	10;10;9;3;3;3;3;3;2;2	10;10;9;3;3;3;3;3;2;2	3;3;2;0;0;0;0;0;1;1	Histone-binding protein RBBP7	RBBP7	;;	10	10	10	3	9	4	7	9	9	4	7	9	3	1	3	2	21.6	21.6	11.8	46.938	416	416;425;469;37;62;87;104;175;85;285	5.02	5	10	3	6	5	4	3	2	3	7	0	32.056	By MS/MS	By MS/MS	By MS/MS	By MS/MS	21.4	9.6	21.2
E9PC69;Q7KZI7-15;Q7KZI7-16;E7ETY4;Q7KZI7-13;Q7KZI7-5;Q7KZI7-4;Q7KZI7-9;Q7KZI7-14;Q7KZI7-11;Q7KZI7-8;Q7KZI7;Q7KZI7-10;Q7KZI7-7;Q7KZI7-2;Q7KZI7-12;Q7KZI7-3;Q7KZI7-6;F5H4J8;F5H6N2;F5H4F6	E9PC69;Q7KZI7-15;Q7KZI7-16;E7ETY4;Q7KZI7-13;Q7KZI7-5;Q7KZI7-4;Q7KZI7-9;Q7KZI7-14;Q7KZI7-11;Q7KZI7-8;Q7KZI7;Q7KZI7-10;Q7KZI7-7;Q7KZI7-2;Q7KZI7-12;Q7KZI7-3;Q7KZI7-6	5;5;5;4;4;4;4;4;4;4;4;4;3;3;3;3;3;3;1;1;1	4;4;4;3;3;3;3;3;3;3;3;3;2;2;2;2;2;2;1;1;1	4;4;4;3;3;3;3;3;3;3;3;3;2;2;2;2;2;2;1;1;1	Serine/threonine-protein kinase MARK2	MARK2	;;;;;;;;;;;;;;;;;	21	5	4	4	5	0	0	0	4	0	0	0	4	0	0	0	8.1	7.2	7.2	86.69	778	778;709;724;699;691;719;725;734;745;773;779;788;686;692;701;740;746;755;91;111;161	7.75						1	1		2		0	6.6665	By MS/MS				8.1	0	0
H0YAK4;E9PCB6;Q9BYT8;H0YAF7	H0YAK4;E9PCB6;Q9BYT8;H0YAF7	2;2;2;1	2;2;2;1	2;2;2;1	Neurolysin, mitochondrial	NLN	;;;	4	2	2	2	1	0	1	1	1	0	1	1	1	0	1	1	5.1	5.1	5.1	46.91	414	414;600;704;283	8							1	2	1		0	3.0161	By MS/MS		By matching	By MS/MS	2.7	0	2.4
E9PCG9;Q02338;C9K0G7;C9JM78;C9JQ90;A0A0G2JRX6;H7C2W1	E9PCG9;Q02338;C9K0G7;C9JM78;C9JQ90;A0A0G2JRX6	10;10;7;5;5;5;4	10;10;7;5;5;5;4	10;10;7;5;5;5;4	D-beta-hydroxybutyrate dehydrogenase, mitochondrial	BDH1	;;;;;	7	10	10	10	1	0	8	9	1	0	8	9	1	0	8	9	37.1	37.1	37.1	29.012	256	256;343;166;168;186;187;129	6.09		4	3	1	3	4	11	7		2	0	23.612	By matching		By MS/MS	By MS/MS	4.3	0	31.2
E9PDF2;E9PCR7;Q02218-2;Q02218;A0A0D9SFS3;E9PFG7;Q02218-3;C9J4G7;Q9ULD0;Q9ULD0-3;Q9ULD0-2	E9PDF2;E9PCR7;Q02218-2;Q02218;A0A0D9SFS3;E9PFG7	12;12;12;12;11;9;4;2;2;1;1	12;12;12;12;11;9;4;2;2;1;1	12;12;12;12;11;9;4;2;2;1;1	2-oxoglutarate dehydrogenase, mitochondrial	OGDH	;;;;;	11	12	12	12	1	0	12	10	1	0	12	10	1	0	12	10	11.5	11.5	11.5	117.24	1034	1034;1038;1019;1023;1001;873;427;211;1010;801;953	6.14	1	2	3	2	8	4	3	4	4	4	0	23.027	By MS/MS		By MS/MS	By MS/MS	1	0	11.5
E9PCY7;G8JLB6;P31943;D6RBM0;E5RGV0;H0YB39;E7EN40;E5RGH4;D6RIU0;D6RAM1;D6R9T0;D6RFM3;D6RIT2;D6RDU3;D6RJ04;D6RIH9;H0YBD7;E7EQJ0;H0YAQ2;H0YBG7;D6RDL0;D6RF17	E9PCY7;G8JLB6;P31943;D6RBM0;E5RGV0;H0YB39;E7EN40	14;14;14;11;9;9;8;6;6;5;5;5;5;5;5;5;5;4;3;3;2;1	14;14;14;11;9;9;8;6;6;5;5;5;5;5;5;5;5;4;3;3;2;1	4;4;4;3;1;1;2;1;3;3;3;3;3;3;3;3;1;3;1;1;2;1	Heterogeneous nuclear ribonucleoprotein H;Heterogeneous nuclear ribonucleoprotein H, N-terminally processed	HNRNPH1	;;;;;;	22	14	14	4	10	7	14	14	10	7	14	14	4	2	4	4	33.3	33.3	14	47.087	429	429;472;449;212;155;277;166;100;168;130;161;163;164;171;172;184;194;115;131;185;84;49	5.41	15	12	12	12	20	16	21	15	8	11	0	323.31	By MS/MS	By MS/MS	By MS/MS	By MS/MS	30.5	20.3	33.3
E9PDE8;O95757;D6RJ96	E9PDE8;O95757;D6RJ96	11;11;6	8;8;4	8;8;4	Heat shock 70 kDa protein 4L	HSPA4L	;;	3	11	8	8	9	6	6	4	7	4	4	2	7	4	4	2	15	11.3	11.3	91.953	813	813;839;531	6.75				3	7	4	7	5	4	2	0	26.818	By MS/MS	By MS/MS	By MS/MS	By MS/MS	11.1	8.2	8.7
E9PDF6;O43795-2;O43795;E7EQD9;Q9UBC5;C9JYW1;H7C2Y7;G3V342	E9PDF6;O43795-2;O43795;E7EQD9	6;6;6;3;2;1;1;1	6;6;6;3;2;1;1;1	6;6;6;3;2;1;1;1	Unconventional myosin-Ib	MYO1B	;;;	8	6	6	6	5	2	4	2	5	2	4	2	5	2	4	2	6.6	6.6	6.6	128.48	1107	1107;1078;1136;303;1043;163;192;688	4.67	2	1	6	2	1	1	1	1	2	1	0	3.9812	By MS/MS	By matching	By MS/MS	By matching	5.2	2.3	4.9
E9PDI2;P40123;F8WDB9;A0A087X0J3;A0A087WZ15;P40123-2;B7Z385	E9PDI2;P40123;F8WDB9;A0A087X0J3;A0A087WZ15;P40123-2	3;3;2;2;2;2;1	3;3;2;2;2;2;1	3;3;2;2;2;2;1	Adenylyl cyclase-associated protein;Adenylyl cyclase-associated protein 2	CAP2	;;;;;	7	3	3	3	1	3	2	2	1	3	2	2	1	3	2	2	7.8	7.8	7.8	49.822	451	451;477;194;394;394;413;365	6.88				2	2		1			3	0	2.1814	By MS/MS	By MS/MS	By matching	By MS/MS	2.7	7.8	6
E9PDI4;O00515;H0Y901	E9PDI4;O00515	4;4;1	4;4;1	4;4;1	Ladinin-1	LAD1	;	3	4	4	4	4	0	0	0	4	0	0	0	4	0	0	0	9	9	9	58.677	531	531;517;192	4.2		1	3							1	0	11.272	By MS/MS				9	0	0
E9PE17;I3L0E3;Q9Y2R5	E9PE17;I3L0E3;Q9Y2R5	1;1;1	1;1;1	1;1;1	28S ribosomal protein S17, mitochondrial	MRPS17;hCG_1984214	;;	3	1	1	1	0	0	1	1	0	0	1	1	0	0	1	1	7	7	7	14.374	129	129;225;130	3			2								0.0019868	1.5223			By MS/MS	By MS/MS	0	0	7
E9PEB5;Q96AE4;Q96AE4-2;C9JSZ1	E9PEB5;Q96AE4;Q96AE4-2	19;19;19;5	15;15;15;4	15;15;15;4	Far upstream element-binding protein 1	FUBP1	;;	4	19	15	15	18	11	11	12	15	10	9	9	15	10	9	9	30.1	26	26	68.903	655	655;644;653;232	5.05	1	9	9	10	16	10	13	6	1	1	0	152.01	By MS/MS	By MS/MS	By MS/MS	By MS/MS	29.9	22	21.2
E9PEK0;Q12766-2;Q12766	E9PEK0;Q12766-2;Q12766	1;1;1	1;1;1	1;1;1	HMG domain-containing protein 3	HMGXB3	;;	3	1	1	1	0	0	0	1	0	0	0	1	0	0	0	1	1.4	1.4	1.4	137.55	1260	1260;1292;1538	7							1				0.0060976	1.1347				By MS/MS	0	0	0
E9PEM5;P50851-2;P50851;H0YAC6;H0Y9N9	E9PEM5;P50851-2;P50851;H0YAC6	9;9;8;7;1	9;9;8;7;1	9;9;8;7;1	Lipopolysaccharide-responsive and beige-like anchor protein	LRBA	;;;	5	9	9	9	9	4	5	1	9	4	5	1	9	4	5	1	4.3	4.3	4.3	286.97	2575	2575;2851;2863;1505;134	4.54	2	2	8	1	3	3	1	2	1	1	0	15.547	By MS/MS	By MS/MS	By MS/MS	By MS/MS	4.3	1.6	2.4
E9PER6;O15530-4;O15530-3;O15530;O15530-2;Q6A1A2;O15530-5;H3BQ10;H3BPW1	E9PER6;O15530-4;O15530-3;O15530;O15530-2;Q6A1A2;O15530-5	5;5;5;5;4;3;3;2;1	5;5;5;5;4;3;3;2;1	5;5;5;5;4;3;3;2;1	3-phosphoinositide-dependent protein kinase 1;Putative 3-phosphoinositide-dependent protein kinase 2	PDPK1;PDPK2P	;;;;;;	9	5	5	5	5	2	0	0	5	2	0	0	5	2	0	0	12.1	12.1	12.1	60.328	529	529;429;530;556;506;396;454;149;88	6.62			1	1		2	1		3		0	3.2968	By MS/MS	By matching			12.1	4.5	0
E9PEX6;P09622;P09622-2;P09622-3;F8WDM5;F2Z2E3	E9PEX6;P09622;P09622-2;P09622-3	17;17;16;15;1;1	17;17;16;15;1;1	17;17;16;15;1;1	Dihydrolipoyl dehydrogenase;Dihydrolipoyl dehydrogenase, mitochondrial	DLD	;;;	6	17	17	17	10	5	15	16	10	5	15	16	10	5	15	16	36.2	36.2	36.2	51.815	486	486;509;410;461;114;115	6.1	8	13	11	10	9	12	21	19	27	7	0	71.516	By MS/MS	By MS/MS	By MS/MS	By MS/MS	21	10.9	31.1
E9PF10;O75694;O75694-2;D6RA13	E9PF10;O75694;O75694-2	7;7;5;2	7;7;5;2	7;7;5;2	Nuclear pore complex protein Nup155	NUP155	;;	4	7	7	7	1	1	4	6	1	1	4	6	1	1	4	6	6.7	6.7	6.7	148.09	1327	1327;1391;1332;54	2.86	2	3	5	3	1						0	22.889	By MS/MS	By matching	By MS/MS	By MS/MS	0.5	0.5	3.4
E9PF16;Q96CM8-4;Q96CM8-3;Q96CM8;Q96CM8-2	E9PF16;Q96CM8-4;Q96CM8-3;Q96CM8;Q96CM8-2	1;1;1;1;1	1;1;1;1;1	1;1;1;1;1	Acyl-CoA synthetase family member 2, mitochondrial	ACSF2	;;;;	5	1	1	1	1	1	1	1	1	1	1	1	1	1	1	1	3.3	3.3	3.3	63.652	572	572;455;602;615;640	2	2		2								0	2.1978	By MS/MS	By matching	By MS/MS	By MS/MS	3.3	3.3	3.3
E9PF18;Q16836;A0A0A0MSE2;Q16836-3;Q16836-2	E9PF18;Q16836;A0A0A0MSE2;Q16836-3;Q16836-2	8;8;7;7;7	8;8;7;7;7	8;8;7;7;7	Hydroxyacyl-coenzyme A dehydrogenase, mitochondrial	HADH	;;;;	5	8	8	8	3	4	8	7	3	4	8	7	3	4	8	7	27.4	27.4	27.4	35.236	318	318;314;390;331;390	5.02	2	11	3	9	2	1	1	3	5	5	0	13.451	By MS/MS	By matching	By MS/MS	By MS/MS	11	13.5	27.4
E9PF19;Q9Y4P3;Q96E41;A0A087WXC6;F8WCR3;F8WDI9	E9PF19;Q9Y4P3;Q96E41	5;5;4;1;1;1	5;5;4;1;1;1	5;5;4;1;1;1	Transducin beta-like protein 2	TBL2	;;	6	5	5	5	1	0	2	5	1	0	2	5	1	0	2	5	17.5	17.5	17.5	45.935	411	411;447;446;96;107;176	5.67		1	1	2	2	1	3	1		1	0	16.009	By matching		By MS/MS	By MS/MS	2.9	0	5.8
E9PFN5;Q9Y2Q3;Q9Y2Q3-4;Q9Y2Q3-3;Q9Y2Q3-2;C9JNT3	E9PFN5;Q9Y2Q3;Q9Y2Q3-4;Q9Y2Q3-3;Q9Y2Q3-2	5;5;4;3;3;2	5;5;4;3;3;2	5;5;4;3;3;2	Glutathione S-transferase kappa 1	GSTK1	;;;;	6	5	5	5	1	0	5	4	1	0	5	4	1	0	5	4	32.1	32.1	32.1	21.707	190	190;226;183;214;282;118	5.81	1	1	1	1	3	5	5	4			0	23.253	By MS/MS		By MS/MS	By MS/MS	6.3	0	32.1
E9PFQ8;Q9BRS2	E9PFQ8;Q9BRS2	1;1	1;1	1;1	Serine/threonine-protein kinase RIO1	RIOK1	;	2	1	1	1	1	0	0	0	1	0	0	0	1	0	0	0	21.1	21.1	21.1	10.889	95	95;568	9									1		0.0092648	1.0348	By MS/MS				21.1	0	0
H0YJ35;Q96B13;H0Y8C4;H0YJ75;E9PFR3;Q13362-2;Q13362-3;Q14738-3;Q13362;Q13362-4;Q13362-5;Q14738-2;Q14738	H0YJ35;Q96B13;H0Y8C4;H0YJ75;E9PFR3;Q13362-2;Q13362-3;Q14738-3;Q13362;Q13362-4;Q13362-5;Q14738-2;Q14738	1;1;1;1;1;1;1;1;1;1;1;1;1	1;1;1;1;1;1;1;1;1;1;1;1;1	1;1;1;1;1;1;1;1;1;1;1;1;1	Serine/threonine-protein phosphatase 2A 56 kDa regulatory subunit gamma isoform;Serine/threonine-protein phosphatase 2A 56 kDa regulatory subunit delta isoform	PPP2R5C;PPP2R5D	;;;;;;;;;;;;	13	1	1	1	1	1	1	1	1	1	1	1	1	1	1	1	18.3	18.3	18.3	8.3373	71	71;384;504;553;594;449;485;496;524;540;555;570;602	6	2							2	2		0	9.353	By MS/MS	By matching	By MS/MS	By MS/MS	18.3	18.3	18.3
E9PFZ1;Q5JPI3-2;Q5JPI3	E9PFZ1;Q5JPI3-2;Q5JPI3	1;1;1	1;1;1	1;1;1	Uncharacterized protein C3orf38	C3orf38	;;	3	1	1	1	1	0	0	0	1	0	0	0	1	0	0	0	5.7	5.7	5.7	16.111	140	140;327;329	7							1				0.0026359	1.4964	By MS/MS				5.7	0	0
E9PFZ2;P00450;H7C5R1	E9PFZ2;P00450;H7C5R1	5;5;3	2;2;1	2;2;1	Ceruloplasmin	CP	;;	3	5	2	2	3	2	1	5	1	0	0	2	1	0	0	2	7.2	3.7	3.7	108.82	946	946;1065;852	7.2						2	1	1	1		0	5.115	By MS/MS	By matching	By matching	By MS/MS	4.4	2.4	1.2
J3QTM1;E9PG32;Q6ZR08	J3QTM1;E9PG32;Q6ZR08	1;1;1	1;1;1	1;1;1	Dynein heavy chain 12, axonemal	DNAH12	;;	3	1	1	1	0	0	1	0	0	0	1	0	0	0	1	0	1	1	1	91.693	784	784;3960;3092	10										1	1	-2			By MS/MS		0	0	1
E9PG46;Q2M2I8-2;Q2M2I8	E9PG46;Q2M2I8-2;Q2M2I8	2;2;2	2;2;2	2;2;2	AP2-associated protein kinase 1	AAK1	;;	3	2	2	2	1	0	1	0	1	0	1	0	1	0	1	0	5.2	5.2	5.2	73.769	674	674;863;961	5.67				1		1	1				0.0003635	2.0322	By MS/MS		By MS/MS		2.2	0	3
E9PGE5;Q9NUY8-2;Q9NUY8	E9PGE5;Q9NUY8-2;Q9NUY8	1;1;1	1;1;1	1;1;1	TBC1 domain family member 23	TBC1D23	;;	3	1	1	1	1	0	0	0	1	0	0	0	1	0	0	0	2.5	2.5	2.5	63.286	562	562;684;699	9.5									1	1	0	19.468	By MS/MS				2.5	0	0
E9PGM4;Q04446	E9PGM4;Q04446	2;2	2;2	2;2	1,4-alpha-glucan-branching enzyme	GBE1	;	2	2	2	2	2	2	0	0	2	2	0	0	2	2	0	0	3.5	3.5	3.5	75.959	661	661;702	5			2			2	1				0	2.5595	By MS/MS	By MS/MS			3.5	3.5	0
E9PGT1;Q15631;H7C1D4;Q15631-2	E9PGT1;Q15631;H7C1D4	6;6;4;1	6;6;4;1	6;6;4;1	Translin	TSN	;;	4	6	6	6	5	2	3	3	5	2	3	3	5	2	3	3	25.6	25.6	25.6	25.572	223	223;228;185;148	4.67	1	2	5	5	4	3	1	1	1	1	0	7.5177	By MS/MS	By MS/MS	By MS/MS	By MS/MS	20.2	11.2	16.6
E9PGT3;Q15418-3;Q15418-4;Q15418;Q15418-2	E9PGT3;Q15418-3;Q15418-4;Q15418;Q15418-2	1;1;1;1;1	1;1;1;1;1	1;1;1;1;1	Ribosomal protein S6 kinase;Ribosomal protein S6 kinase alpha-1	RPS6KA1	;;;;	5	1	1	1	1	1	0	0	1	1	0	0	1	1	0	0	1.8	1.8	1.8	81.471	724	724;643;719;735;744	4	2									1	0	2.5202	By MS/MS	By matching			1.8	1.8	0
E9PGZ4;Q9NTJ5-2;Q9NTJ5;F8WDN7;C9J3E3;C9JV50	E9PGZ4;Q9NTJ5-2;Q9NTJ5;F8WDN7	4;4;4;3;1;1	4;4;4;3;1;1	4;4;4;3;1;1	Phosphatidylinositide phosphatase SAC1	SACM1L	;;;	6	4	4	4	1	0	3	3	1	0	3	3	1	0	3	3	9.5	9.5	9.5	55.571	484	484;526;587;287;112;187	6.55					3	2	4	1	1		0	4.053	By matching		By MS/MS	By MS/MS	2.1	0	7.4
E9PH64;Q9Y6M9;E7EWZ0;E9PF49	E9PH64;Q9Y6M9	3;3;1;1	3;3;1;1	3;3;1;1	NADH dehydrogenase [ubiquinone] 1 beta subcomplex subunit 9	NDUFB9	;	4	3	3	3	0	0	3	2	0	0	3	2	0	0	3	2	18.5	18.5	18.5	20.383	168	168;179;178;221	3.86	2			1	3	1					0	50.022			By MS/MS	By MS/MS	0	0	18.5
F5GYT8;E9PHF7;Q96RQ3;E9PG35;G5E9X5	F5GYT8;E9PHF7;Q96RQ3;E9PG35;G5E9X5	13;13;13;12;11	13;13;13;12;11	13;13;13;12;11	Methylcrotonoyl-CoA carboxylase subunit alpha, mitochondrial	MCCC1	;;;;	5	13	13	13	2	2	9	9	2	2	9	9	2	2	9	9	30.3	30.3	30.3	64.006	575	575;616;725;598;434	5.94		3	2	5	6	3	2	4	2	4	0	62.643	By MS/MS	By matching	By MS/MS	By MS/MS	3.8	3.8	24.7
E9PHS0;O43813;F8WDS9	E9PHS0;O43813;F8WDS9	7;7;5	7;7;5	7;7;5	LanC-like protein 1	LANCL1	;;	3	7	7	7	3	2	4	6	3	2	4	6	3	2	4	6	26.5	26.5	26.5	22.042	196	196;399;82	4.68	6	3		1	1	4	1	3	3		0	23.741	By MS/MS	By MS/MS	By MS/MS	By MS/MS	18.4	12.8	17.3
J3QLB5;E9PI66;Q7KZJ0;J3QKK3;O43502-2;O43502	J3QLB5;E9PI66;Q7KZJ0;J3QKK3;O43502-2;O43502	1;1;1;1;1;1	1;1;1;1;1;1	1;1;1;1;1;1	DNA repair protein RAD51 homolog 3	RAD51C	;;;;;	6	1	1	1	1	0	1	0	1	0	1	0	1	0	1	0	25.5	25.5	25.5	5.1809	47	47;52;134;346;135;376	3.5		1	1	1	1						0	3.6058	By MS/MS		By MS/MS		25.5	0	25.5
E9PI87;Q9BUP3;Q9BUP3-3;Q9BUP3-2	E9PI87;Q9BUP3;Q9BUP3-3	3;3;3;1	3;3;3;1	3;3;3;1	Oxidoreductase HTATIP2	HTATIP2	;;	4	3	3	3	1	0	3	3	1	0	3	3	1	0	3	3	17.3	17.3	17.3	21.976	196	196;242;276;133	8.38						2			5	1	0	3.1643	By matching		By MS/MS	By MS/MS	6.6	0	17.3
E9PIE4	E9PIE4	3	1	1		MTCH2		1	3	1	1	0	0	3	2	0	0	1	0	0	0	1	0	13.7	4.6	4.6	28.549	262	262	7							1				0.0029489	1.4623			By MS/MS	By matching	0	0	13.7
E9PIN3;Q9UBU9;B4E227;Q9UBU9-2;E9PLA7	E9PIN3;Q9UBU9;B4E227;Q9UBU9-2	6;6;4;4;1	6;6;4;4;1	6;6;4;4;1	Nuclear RNA export factor 1	NXF1	;;;	5	6	6	6	3	3	5	6	3	3	5	6	3	3	5	6	12.8	12.8	12.8	68.106	603	603;619;219;356;115	5.84		4	2	4	1	2	3	5	2	2	0	11.469	By MS/MS	By MS/MS	By MS/MS	By MS/MS	6.1	7	10.8
E9PIT5;Q8TE77-3;Q8TE77;A0A087WWG1;Q8TE77-2	E9PIT5;Q8TE77-3;Q8TE77;A0A087WWG1;Q8TE77-2	2;2;2;1;1	2;2;2;1;1	2;2;2;1;1	Protein phosphatase Slingshot homolog 3	SSH3	;;;;	5	2	2	2	2	0	0	0	2	0	0	0	2	0	0	0	11.9	11.9	11.9	24.628	219	219;513;659;316;471	7						1	2	1			0	2.9301	By MS/MS				11.9	0	0
E9PIU7;H0YEE4;E9PKH3;P62487	E9PIU7;H0YEE4;E9PKH3;P62487	1;1;1;1	1;1;1;1	1;1;1;1	DNA-directed RNA polymerase II subunit RPB7	POLR2G	;;;	4	1	1	1	1	0	1	1	1	0	1	1	1	0	1	1	26.8	26.8	26.8	4.8055	41	41;60;64;172	7						1	1	1			0.0032626	1.4381	By MS/MS		By matching	By MS/MS	26.8	0	26.8
E9PIY6;G5E9L0;Q8N6H7-2;Q8N6H7;H0YDN9;E9PQP3;A0A0D9SF70;Q8N6H7-3;H0YF45;H0YDX1;E9PJT7;E9PK28	E9PIY6;G5E9L0;Q8N6H7-2;Q8N6H7;H0YDN9;E9PQP3;A0A0D9SF70;Q8N6H7-3	3;3;3;3;2;2;2;2;1;1;1;1	3;3;3;3;2;2;2;2;1;1;1;1	2;2;2;2;2;2;2;2;0;0;0;0	ADP-ribosylation factor GTPase-activating protein 2	ARFGAP2	;;;;;;;	12	3	3	2	2	2	2	2	2	2	2	2	1	1	1	1	6.1	6.1	3.4	36.06	327	327;493;414;521;237;274;385;252;119;133;173;238	7					2	2	3	4	1		0	3.5506	By MS/MS	By MS/MS	By MS/MS	By MS/MS	6.1	6.1	5.8
E9PJ42;Q5BJD5-3;Q5BJD5-2;Q5BJD5	E9PJ42;Q5BJD5-3;Q5BJD5-2;Q5BJD5	1;1;1;1	1;1;1;1	1;1;1;1	Transmembrane protein 41B	TMEM41B	;;;	4	1	1	1	0	0	1	1	0	0	1	1	0	0	1	1	9.7	9.7	9.7	21.72	196	196;127;192;291	3.5			2	2							0	13.028			By MS/MS	By MS/MS	0	0	9.7
E9PJ81;Q04323;Q04323-2;A0A087WTZ5;E9PRQ7;E9PS08	E9PJ81;Q04323;Q04323-2;A0A087WTZ5;E9PRQ7	7;7;7;6;5;2	7;7;7;6;5;2	7;7;7;6;5;2	UBX domain-containing protein 1	UBXN1	;;;;	6	7	7	7	6	2	2	1	6	2	2	1	6	2	2	1	14.8	14.8	14.8	32.611	290	290;297;312;238;293;100	5.85	2	2	2	1	2	2	2	2	1	4	0	6.2146	By MS/MS	By MS/MS	By matching	By matching	14.5	3.4	3.4
E9PJC4;E9PQY7;E9PS99;E9PL78;E9PJM1;E9PMQ9;E9PSI1;O15321-2;O15321	E9PJC4;E9PQY7;E9PS99;E9PL78;E9PJM1;E9PMQ9;E9PSI1;O15321-2;O15321	1;1;1;1;1;1;1;1;1	1;1;1;1;1;1;1;1;1	1;1;1;1;1;1;1;1;1	Transmembrane 9 superfamily member 1	TM9SF1	;;;;;;;;	9	1	1	1	1	0	1	1	1	0	1	1	1	0	1	1	5.2	5.2	5.2	24.262	210	210;242;257;300;420;589;815;489;606	6					1	3	1				0	2.2553	By matching		By MS/MS	By matching	5.2	0	5.2
G3V1A4;E9PK25;P23528;E9PQB7;E9PP50;E9PLJ3;E9PS23	G3V1A4;E9PK25;P23528;E9PQB7;E9PP50;E9PLJ3;E9PS23	11;11;11;10;10;8;6	11;11;11;10;10;8;6	7;7;7;6;6;6;6	Cofilin-1	CFL1	;;;;;;	7	11	11	7	10	8	9	10	10	8	9	10	6	4	5	6	52.3	52.3	35.6	16.811	149	149;204;166;122;159;79;90	5.72	7	10	16	21	18	15	23	18	14	10	0	168.14	By MS/MS	By MS/MS	By MS/MS	By MS/MS	51.7	51	51.7
E9PS17;E9PK59;Q96KG9-5;Q96KG9-3;Q96KG9-4;Q96KG9-6;Q96KG9-2;Q96KG9;E9PPN3	E9PS17;E9PK59;Q96KG9-5;Q96KG9-3;Q96KG9-4;Q96KG9-6;Q96KG9-2;Q96KG9;E9PPN3	2;2;2;2;2;2;2;2;1	2;2;2;2;2;2;2;2;1	2;2;2;2;2;2;2;2;1	N-terminal kinase-like protein	SCYL1	;;;;;;;;	9	2	2	2	1	1	0	0	1	1	0	0	1	1	0	0	5.8	5.8	5.8	85.718	775	775;780;626;707;781;787;791;808;665	6.33				1	1					1	0.00036062	1.9842	By MS/MS	By MS/MS			2.6	3.2	0
E9PK85;P62070-2;P62070-3;P62070;P62070-4	E9PK85;P62070-2;P62070-3;P62070;P62070-4	1;1;1;1;1	1;1;1;1;1	1;1;1;1;1	Ras-related protein R-Ras2	RRAS2	;;;;	5	1	1	1	1	0	1	1	1	0	1	1	1	0	1	1	7.2	7.2	7.2	19.569	166	166;127;169;204;210	8.2							1	2	2		0	6.8144	By MS/MS		By MS/MS	By MS/MS	7.2	0	7.2
H7BXH2;E9PKF6;Q5H9R7-6;Q5H9R7-2;Q5H9R7;Q5H9R7-5;E9PK08;Q5H9R7-3;Q5H9R7-4	H7BXH2;E9PKF6;Q5H9R7-6;Q5H9R7-2;Q5H9R7;Q5H9R7-5;E9PK08;Q5H9R7-3;Q5H9R7-4	2;2;2;2;2;2;1;1;1	2;2;2;2;2;2;1;1;1	2;2;2;2;2;2;1;1;1	Serine/threonine-protein phosphatase 6 regulatory subunit 3	PPP6R3	;;;;;;;;	9	2	2	2	1	0	0	2	1	0	0	2	1	0	0	2	3	3	3	92.407	827	827;838;844;867;873;879;140;791;793	6				1	1	1	1	1			0	2.2295	By MS/MS			By MS/MS	1.3	0	0
E9PKG1;H7C2I1;Q99873-3;Q99873-2;Q99873-4;Q99873;E9PQ98;E9PIX6;E9PNR9;H0YDE4;A0A087X1W2;E9PMZ2;E9PMW9;Q9NR22-2;Q9NR22	E9PKG1;H7C2I1;Q99873-3;Q99873-2;Q99873-4;Q99873;E9PQ98;E9PIX6;E9PNR9;H0YDE4;A0A087X1W2	11;11;11;11;11;11;9;9;7;7;6;1;1;1;1	11;11;11;11;11;11;9;9;7;7;6;1;1;1;1	11;11;11;11;11;11;9;9;7;7;6;1;1;1;1	Protein arginine N-methyltransferase 1	PRMT1	;;;;;;;;;;	15	11	11	11	9	6	8	9	9	6	8	9	9	6	8	9	30.8	30.8	30.8	37.709	325	325;371;343;347;353;361;205;207;160;238;285;63;110;385;394	5.6	6	8	10	10	4	5	5	4	10	11	0	51.626	By MS/MS	By MS/MS	By MS/MS	By MS/MS	26.5	24.3	22.8
E9PKV8;Q8N5M4;E7EST3;Q8N5M4-2	E9PKV8;Q8N5M4;E7EST3;Q8N5M4-2	2;2;1;1	2;2;1;1	2;2;1;1	Tetratricopeptide repeat protein 9C	TTC9C	;;;	4	2	2	2	1	1	1	0	1	1	1	0	1	1	1	0	17.1	17.1	17.1	16.298	140	140;171;82;215	7.33		1								2	0	8.2177	By MS/MS	By MS/MS	By matching		10	7.1	7.1
E9PQD0;E9PS30;E9PLI6;E9PS76;Q8N9N8	E9PQD0;E9PS30;E9PLI6;E9PS76;Q8N9N8	1;1;1;1;1	1;1;1;1;1	1;1;1;1;1	Probable RNA-binding protein EIF1AD	EIF1AD	;;;;	5	1	1	1	1	0	0	0	1	0	0	0	1	0	0	0	26.6	26.6	26.6	7.3314	64	64;78;113;114;165	5					1						0	2.8743	By MS/MS				26.6	0	0
E9PLK2;Q8IWG1-2;Q8IWG1	E9PLK2;Q8IWG1-2;Q8IWG1	1;1;1	1;1;1	1;1;1	WD repeat-containing protein 63	WDR63	;;	3	1	1	1	1	0	1	1	1	0	1	1	1	0	1	1	3	3	3	42.553	368	368;852;891	3	1	1	4	1	1						1	-2	By matching		By matching	By MS/MS	3	0	3
E9PLK3;P55786;P55786-2;A6NEC2;E9PP11;H0YDG0;A6NEC2-2;E9PJY4;E9PPD4;A6NEC2-3;H0YCQ5;E9PJ74;E9PI82;E9PJF9;E9PRQ5;E9PPZ2	E9PLK3;P55786;P55786-2	30;30;27;13;7;5;5;3;3;3;2;2;1;1;1;1	30;30;27;13;7;5;5;3;3;3;2;2;1;1;1;1	30;30;27;13;7;5;5;3;3;3;2;2;1;1;1;1	Puromycin-sensitive aminopeptidase	NPEPPS	;;	16	30	30	30	28	22	20	19	28	22	20	19	28	22	20	19	32	32	32	102.99	915	915;919;839;478;201;169;263;141;163;163;65;158;127;134;172;178	5.47	9	14	14	17	20	17	9	16	9	14	0	156.77	By MS/MS	By MS/MS	By MS/MS	By MS/MS	30.1	23.4	23.5
E9PLL6;P46776;E9PJD9;E9PLX7	E9PLL6;P46776;E9PJD9;E9PLX7	4;4;3;2	4;4;3;2	4;4;3;2	60S ribosomal protein L27a	RPL27A	;;;	4	4	4	4	3	3	2	3	3	3	2	3	3	3	2	3	33.3	33.3	33.3	12.201	108	108;148;91;113	6.28	4	2	1	2	2	2	2	4	5	5	0	10.733	By MS/MS	By MS/MS	By MS/MS	By MS/MS	21.3	21.3	12
H0YEN6;E9PS18;E9PLS9;O76062	H0YEN6;E9PS18;E9PLS9;O76062	1;1;1;1	1;1;1;1	1;1;1;1	Delta(14)-sterol reductase	TM7SF2	;;;	4	1	1	1	0	0	1	0	0	0	1	0	0	0	1	0	6.2	6.2	6.2	23.237	208	208;219;271;418	8								1			0	2.4878			By MS/MS		0	0	6.2
H0YCN7;H0YEK5;E9PMD2;J3KND1;E9PRZ1;Q96ER3	H0YCN7;H0YEK5;E9PMD2;J3KND1;E9PRZ1;Q96ER3	1;1;1;1;1;1	1;1;1;1;1;1	1;1;1;1;1;1	Protein SAAL1	SAAL1	;;;;;	6	1	1	1	1	0	0	0	1	0	0	0	1	0	0	0	14.1	14.1	14.1	16.631	149	149;264;353;473;476;474	9									1		0	5.8592	By MS/MS				14.1	0	0
E9PMI6;J3KN38;P54105;E9PJF4;E9PQ83	E9PMI6;J3KN38;P54105;E9PJF4;E9PQ83	4;4;4;3;2	4;4;4;3;2	4;4;4;3;2	Methylosome subunit pICln	CLNS1A	;;;;	5	4	4	4	4	3	2	3	4	3	2	3	4	3	2	3	41.3	41.3	41.3	18.259	167	167;203;237;179;49	6.26	3	5	1					4	4	6	0	17.405	By MS/MS	By MS/MS	By MS/MS	By MS/MS	41.3	22.8	15
E9PN17;O75964	E9PN17;O75964	5;5	5;5	5;5	ATP synthase subunit g, mitochondrial	ATP5L	;	2	5	5	5	0	0	5	5	0	0	5	5	0	0	5	5	71.1	71.1	71.1	8.4518	76	76;103	8.61						2		5	7	4	0	42.057			By MS/MS	By MS/MS	0	0	71.1
H7BXD8;E9PN19;F6V2D4;O00214;O00214-2	H7BXD8;E9PN19;F6V2D4;O00214;O00214-2	2;2;2;2;2	2;2;2;2;2	2;2;2;2;2	Galectin;Galectin-8	LGALS8	;;;;	5	2	2	2	0	1	2	2	0	1	2	2	0	1	2	2	10.9	10.9	10.9	19.569	175	175;290;300;317;359	8.17						2	1			3	0.006957	1.0956		By matching	By MS/MS	By MS/MS	0	5.7	10.9
E9PN48	E9PN48	2	1	1		ARFGAP2		1	2	1	1	2	1	2	2	1	0	1	1	1	0	1	1	7.9	4.4	4.4	27.131	252	252	8.25								3	1		0.00036036	1.9765	By MS/MS	By matching	By MS/MS	By matching	7.9	3.6	7.9
E9PN51;F8W9K7;E9PPW7;O00217	E9PN51;F8W9K7;E9PPW7;O00217	1;1;1;1	1;1;1;1	1;1;1;1	NADH dehydrogenase [ubiquinone] iron-sulfur protein 8, mitochondrial	NDUFS8	;;;	4	1	1	1	0	0	1	1	0	0	1	1	0	0	1	1	10.9	10.9	10.9	12.405	110	110;124;184;210	2		2									0.0063907	1.1244			By MS/MS	By matching	0	0	10.9
E9PN89	E9PN89	33	1	1		HSPA8		1	33	1	1	29	21	29	31	1	1	1	0	1	1	1	0	69.9	3.8	3.8	34.818	312	312	3.25	2	1							1		0	2.7139	By matching	By MS/MS	By MS/MS	By matching	65.4	60.3	64.4
E9PNA1;G3V150;O94766-2;O94766	E9PNA1;G3V150;O94766-2;O94766	1;1;1;1	1;1;1;1	1;1;1;1	Galactosylgalactosylxylosylprotein 3-beta-glucuronosyltransferase 3	B3GAT3	;;;	4	1	1	1	0	0	1	1	0	0	1	1	0	0	1	1	4	4	4	24.482	223	223;319;315;335	5.33					2	1					0.0010323	1.7379			By MS/MS	By matching	0	0	4
E9PNK6;E9PPQ1;J3KNE7;Q16890-4;Q16890-3;Q16890-2;Q16890-5;Q16890;E9PNQ9	E9PNK6;E9PPQ1;J3KNE7;Q16890-4;Q16890-3;Q16890-2;Q16890-5;Q16890;E9PNQ9	4;4;4;4;4;4;4;4;2	4;4;4;4;4;4;4;4;2	4;4;4;4;4;4;4;4;2	Tumor protein D53	TPD52L1	;;;;;;;;	9	4	4	4	1	1	1	3	1	1	1	3	1	1	1	3	22.9	22.9	22.9	18.661	166	166;191;209;102;131;144;175;204;92	7.12				1	1	3				3	0	10.139	By MS/MS	By MS/MS	By MS/MS	By MS/MS	9	8.4	8.4
E9PNS3;F2Z2Y8;Q9H0E2	E9PNS3;F2Z2Y8;Q9H0E2	1;1;1	1;1;1	1;1;1	Toll-interacting protein	TOLLIP	;;	3	1	1	1	1	0	1	1	1	0	1	1	1	0	1	1	17.5	17.5	17.5	8.6579	80	80;213;274	7.33		1								2	0.0038486	1.3514	By MS/MS		By MS/MS	By MS/MS	17.5	0	17.5
E9PP21;P21291;E9PS42;E9PND2	E9PP21;P21291;E9PS42;E9PND2	3;3;2;2	3;3;2;2	3;3;2;2	Cysteine and glycine-rich protein 1	CSRP1	;;;	4	3	3	3	3	1	2	2	3	1	2	2	3	1	2	2	29.4	29.4	29.4	16.94	160	160;193;153;153	6.59	1	1	2	2	1		2	1	2	5	0	6.5974	By MS/MS	By MS/MS	By MS/MS	By MS/MS	29.4	9.4	20
E9PPH5;Q9BTT0-3;Q9BTT0	E9PPH5;Q9BTT0-3;Q9BTT0	3;3;3	3;3;3	3;3;3	Acidic leucine-rich nuclear phosphoprotein 32 family member E	ANP32E	;;	3	3	3	3	3	1	2	1	3	1	2	1	3	1	2	1	14.9	14.9	14.9	13.128	114	114;220;268	5	1	2	3	1	1	1	2	1	1	1	0	20.211	By MS/MS	By matching	By MS/MS	By MS/MS	14.9	12.3	13.2
G3V158;E9PPM8;Q9Y315	G3V158;E9PPM8;Q9Y315	1;1;1	1;1;1	1;1;1	Deoxyribose-phosphate aldolase	DERA	;;	3	1	1	1	0	0	1	1	0	0	1	1	0	0	1	1	4.3	4.3	4.3	25.113	230	230;275;318	3			2								1	-2			By MS/MS	By MS/MS	0	0	4.3
E9PQ57;P78406;E9PPG9	E9PQ57;P78406;E9PPG9	2;2;1	2;2;1	2;2;1	mRNA export factor	RAE1	;;	3	2	2	2	1	1	1	1	1	1	1	1	1	1	1	1	5.9	5.9	5.9	47.831	437	437;368;217	2.5		2	2								0.0038462	1.3487	By MS/MS	By MS/MS	By MS/MS	By matching	3	3	3
E9PQM0;Q8WUK0-2;Q8WUK0-3;Q8WUK0	E9PQM0;Q8WUK0-2;Q8WUK0-3;Q8WUK0	1;1;1;1	1;1;1;1	1;1;1;1	Phosphatidylglycerophosphatase and protein-tyrosine phosphatase 1	PTPMT1	;;;	4	1	1	1	0	0	1	1	0	0	1	1	0	0	1	1	7.7	7.7	7.7	18.215	168	168;137;151;201	9									2		0.0041244	1.307			By matching	By MS/MS	0	0	7.7
E9PQY2;Q9NQP4	E9PQY2;Q9NQP4	4;4	4;4	4;4	Prefoldin subunit 4	PFDN4	;	2	4	4	4	4	2	2	2	4	2	2	2	4	2	2	2	33.1	33.1	33.1	15.598	136	136;134	3	6	5	2		3		1			1	0	34.686	By MS/MS	By MS/MS	By MS/MS	By MS/MS	33.1	16.9	23.5
E9PR30;P62861	E9PR30;P62861	3;3	3;3	3;3	40S ribosomal protein S30	FAU	;	2	3	3	3	3	3	2	2	3	3	2	2	3	3	2	2	12.2	12.2	12.2	10.905	98	98;59	5.26	1	2	6	5	2	2	2	3	1	3	0	5.4141	By MS/MS	By MS/MS	By MS/MS	By MS/MS	12.2	12.2	11.2
H0YDK8;E9PR38;Q5T1Z4;Q5T1Z8;Q14671-4;Q14671-2;Q14671;Q14671-3;H0YEH2	H0YDK8;E9PR38;Q5T1Z4;Q5T1Z8;Q14671-4;Q14671-2;Q14671;Q14671-3;H0YEH2	3;3;3;3;3;3;3;3;2	3;3;3;3;3;3;3;3;2	2;2;2;2;2;2;2;2;1	Pumilio homolog 1	PUM1	;;;;;;;;	9	3	3	2	2	0	1	1	2	0	1	1	2	0	0	0	3.3	3.3	2.4	95.696	900	900;944;1189;1224;1127;1162;1186;1188;1125	4.8			1	1	1	2					0	2.5659	By MS/MS		By MS/MS	By matching	2.4	0	0.9
E9PRF4;Q15047-3;Q15047	E9PRF4;Q15047-3;Q15047	1;1;1	1;1;1	1;1;1	Histone-lysine N-methyltransferase SETDB1	SETDB1	;;	3	1	1	1	1	0	0	0	1	0	0	0	1	0	0	0	0.7	0.7	0.7	139.39	1259	1259;1290;1291	3		1	1	1							1	-2	By MS/MS				0.7	0	0
F1T0I1;O15027-2;O15027-4;O15027-3;X6RGP5	F1T0I1;O15027-2;O15027-4;O15027-3;X6RGP5	19;16;16;16;12	19;16;16;16;12	0;0;0;0;0		SEC16A	;;;;	5	19	19	0	15	7	2	2	15	7	2	2	0	0	0	0	10.9	10.9	0	249.48	2334	2334;2134;2154;2159;1059	6.22		6	4		5	3	4	3	5	6	0	32.614	By MS/MS	By MS/MS	By MS/MS	By MS/MS	8.3	4.1	1.2
F2Z2E2;Q86VI3	F2Z2E2;Q86VI3	3;3	2;2	2;2	Ras GTPase-activating-like protein IQGAP3	IQGAP3	;	2	3	2	2	3	2	1	0	2	1	1	0	2	1	1	0	2	1.4	1.4	179.48	1588	1588;1631	6.5					1		3				0.0040778	1.2687	By MS/MS	By matching	By matching		2	1.2	0.6
F2Z2W6;F2Z2Y5;H7BXJ5;P05114	F2Z2W6;F2Z2Y5;H7BXJ5;P05114	1;1;1;1	1;1;1;1	1;1;1;1	Non-histone chromosomal protein HMG-14	HMGN1	;;;	4	1	1	1	1	1	1	1	1	1	1	1	1	1	1	1	29.5	29.5	29.5	4.7446	44	44;45;48;100	5.15				2	7	4					0	31.748	By MS/MS	By MS/MS	By MS/MS	By MS/MS	29.5	29.5	29.5
F2Z2X4;Q9C0E2	F2Z2X4;Q9C0E2	3;3	3;3	3;3	Exportin-4	XPO4	;	2	3	3	3	1	0	2	1	1	0	2	1	1	0	2	1	3	3	3	130.15	1151	1151;1151	5.2					4	1					0	5.4888	By MS/MS		By MS/MS	By matching	1.2	0	1.7
F8WE18;F8WDZ4;I3L4D5;F2Z3H6;I3L1Q2;Q9BQE9-4;Q9BQE9-3;Q9BQE9;Q4VC05;Q8WUZ0;Q4VC05-2;Q8WUZ0-2	F8WE18;F8WDZ4;I3L4D5;F2Z3H6;I3L1Q2;Q9BQE9-4;Q9BQE9-3;Q9BQE9;Q4VC05;Q8WUZ0;Q4VC05-2;Q8WUZ0-2	1;1;1;1;1;1;1;1;1;1;1;1	1;1;1;1;1;1;1;1;1;1;1;1	1;1;1;1;1;1;1;1;1;1;1;1	B-cell CLL/lymphoma 7 protein family member B;B-cell CLL/lymphoma 7 protein family member A;B-cell CLL/lymphoma 7 protein family member C	BCL7B;BCL7C;BCL7A	;;;;;;;;;;;	12	1	1	1	0	0	1	1	0	0	1	1	0	0	1	1	12.8	12.8	12.8	8.9954	78	78;88;104;213;293;145;163;202;210;217;231;242	9									2		0.0019881	1.524			By MS/MS	By MS/MS	0	0	12.8
F5GWN1;J3KRP6;J3QS72;X6R3J2;J3QQM2;J3KT74;J3QQW2;Q15532-2;Q15532	F5GWN1;J3KRP6;J3QS72;X6R3J2;J3QQM2;J3KT74;J3QQW2;Q15532-2;Q15532	1;1;1;1;1;1;1;1;1	1;1;1;1;1;1;1;1;1	1;1;1;1;1;1;1;1;1	Protein SSXT	SS18	;;;;;;;;	9	1	1	1	0	1	1	1	0	1	1	1	0	1	1	1	29.3	29.3	29.3	4.3871	41	41;58;60;61;68;84;94;387;418	4				3							0	2.2936		By matching	By matching	By MS/MS	0	29.3	29.3
F5GWT4;Q9H4A3-2;Q9H4A3;Q9H4A3-5;Q9H4A3-6;Q9H4A3-7;Q9H4A3-4;F6UYG0;H0YH68;K7ENT7;A6PVV2;F8W9F9;H0Y7T5;Q96J92-2;Q9Y3S1-3;Q96J92-3;Q96J92;Q9Y3S1-2;Q9Y3S1-4;Q9Y3S1	F5GWT4;Q9H4A3-2;Q9H4A3;Q9H4A3-5;Q9H4A3-6;Q9H4A3-7;Q9H4A3-4	5;5;5;5;5;5;3;2;1;1;1;1;1;1;1;1;1;1;1;1	5;5;5;5;5;5;3;2;1;1;1;1;1;1;1;1;1;1;1;1	5;5;5;5;5;5;3;2;1;1;1;1;1;1;1;1;1;1;1;1	Serine/threonine-protein kinase WNK1	WNK1	;;;;;;	20	5	5	5	3	1	1	1	3	1	1	1	3	1	1	1	2.9	2.9	2.9	225.5	2134	2134;2135;2382;2634;2642;2833;1975;393;194;469;790;2217;2220;663;779;1165;1243;2224;2254;2297	8.12				1	1	1				5	0	5.7036	By MS/MS	By MS/MS	By MS/MS	By MS/MS	2	0.5	0.5
F5GX19;F5H3Y3;Q6IAA8;H0YFI1;F5H479	F5GX19;F5H3Y3;Q6IAA8;H0YFI1;F5H479	5;5;5;4;4	5;5;5;4;4	5;5;5;4;4	Ragulator complex protein LAMTOR1	LAMTOR1	;;;;	5	5	5	5	0	1	5	5	0	1	5	5	0	1	5	5	37.3	37.3	37.3	15.687	142	142;160;161;79;99	8.33						3		5	3	4	0	14.041		By matching	By MS/MS	By MS/MS	0	8.5	37.3
F5H169;F5H5V4;F5GX23;J3KN29;O00233-2;O00233;F5H7X1	F5H169;F5H5V4;F5GX23;J3KN29;O00233-2;O00233	5;5;5;5;5;5;2	5;5;5;5;5;5;2	5;5;5;5;5;5;2	26S proteasome non-ATPase regulatory subunit 9	PSMD9	;;;;;	7	5	5	5	5	2	2	1	5	2	2	1	5	2	2	1	37.5	37.5	37.5	14.317	128	128;153;179;222;209;223;85	3.6	4	6	3	2	1		1	1	1	1	0	8.7276	By MS/MS	By MS/MS	By MS/MS	By matching	37.5	16.4	18.8
F5GX24;G3V483;Q7L622	F5GX24;G3V483;Q7L622	1;1;1	1;1;1	1;1;1	G2/M phase-specific E3 ubiquitin-protein ligase	G2E3	;;	3	1	1	1	0	0	1	1	0	0	1	1	0	0	1	1	1.8	1.8	1.8	75.085	660	660;736;706	5.5	1									1	1	-2			By MS/MS	By MS/MS	0	0	1.8
F5GX77;Q9UI30-2;Q9UI30;F5GYQ2	F5GX77;Q9UI30-2;Q9UI30;F5GYQ2	2;2;2;1	2;2;2;1	2;2;2;1	Multifunctional methyltransferase subunit TRM112-like protein	TRMT112	;;;	4	2	2	2	2	0	1	1	2	0	1	1	2	0	1	1	24.5	24.5	24.5	11.972	106	106;120;125;81	6.43				2	1	1	1		1	1	0	10.268	By MS/MS		By MS/MS	By MS/MS	24.5	0	11.3
F5H5N1;F5GXJ1;O75251-2;O75251;A0A087WXF6;A0A087WTI3	F5H5N1;F5GXJ1;O75251-2;O75251;A0A087WXF6;A0A087WTI3	5;5;5;5;3;3	5;5;5;5;3;3	5;5;5;5;3;3	NADH dehydrogenase [ubiquinone] iron-sulfur protein 7, mitochondrial	NDUFS7	;;;;;	6	5	5	5	0	0	5	5	0	0	5	5	0	0	5	5	18.7	18.7	18.7	19.77	182	182;236;206;213;214;214	5.64		6	4					8	4		0	187.72			By MS/MS	By MS/MS	0	0	18.7
F5GXJ9;Q13740-2;Q13740	F5GXJ9;Q13740-2;Q13740	1;1;1	1;1;1	1;1;1	CD166 antigen	ALCAM	;;	3	1	1	1	0	0	1	1	0	0	1	1	0	0	1	1	1.9	1.9	1.9	59.528	532	532;570;583	5					2						0.003856	1.3652			By matching	By MS/MS	0	0	1.9
U3KQ85;F5GXW5;Q99622	U3KQ85;F5GXW5;Q99622	1;1;1	1;1;1	1;1;1	Protein C10	C12orf57	;;	3	1	1	1	1	0	0	0	1	0	0	0	1	0	0	0	18.7	18.7	18.7	9.639	91	91;97;126	6						1					0	2.1283	By MS/MS				18.7	0	0
F5GY37;J3KPX7;Q99623;F5GWA7;Q99623-2;F5H3X6;F5H2D2;F5H0C5;U3KPZ5	F5GY37;J3KPX7;Q99623;F5GWA7;Q99623-2	17;17;17;13;10;8;2;2;1	17;17;17;13;10;8;2;2;1	17;17;17;13;10;8;2;2;1	Prohibitin-2	PHB2	;;;;	9	17	17	17	0	1	16	16	0	1	16	16	0	1	16	16	59.2	59.2	59.2	29.723	267	267;298;299;261;261;213;87;112;103	5.31	11	11	16	11	10	9	8	12	12	9	0	282.76		By matching	By MS/MS	By MS/MS	0	3	59.2
F5GY90;F5H226;F5H345;P08397-4;P08397-3;P08397-2;P08397	F5GY90;F5H226;F5H345;P08397-4;P08397-3;P08397-2;P08397	4;4;4;4;4;4;4	4;4;4;4;4;4;4	4;4;4;4;4;4;4	Porphobilinogen deaminase	HMBS	;;;;;;	7	4	4	4	3	2	2	1	3	2	2	1	3	2	2	1	16	16	16	20.892	187	187;191;330;304;321;344;361	6.18			3	2		1	1		2	2	0	5.663	By MS/MS	By MS/MS	By MS/MS	By MS/MS	15.5	16	15.5
F5H4U8;F5H7C6;F5GYF7;F5H248;Q9UBW8	F5H4U8;F5H7C6;F5GYF7;F5H248;Q9UBW8	2;2;2;2;2	2;2;2;2;2	2;2;2;2;2	COP9 signalosome complex subunit 7a	COPS7A	;;;;	5	2	2	2	1	2	1	1	1	2	1	1	1	2	1	1	17.6	17.6	17.6	13.663	125	125;192;212;262;275	3.67			2	4							0	3.2068	By matching	By MS/MS	By MS/MS	By MS/MS	9.6	17.6	9.6
M0R2A7;M0QYS2;M0R0P4;R4GN16;F5GYK2;Q9NRL3-2;Q9NRL3;Q9NRL3-3	M0R2A7;M0QYS2;M0R0P4;R4GN16;F5GYK2;Q9NRL3-2;Q9NRL3;Q9NRL3-3	1;1;1;1;1;1;1;1	1;1;1;1;1;1;1;1	1;1;1;1;1;1;1;1	Striatin-4	STRN4	;;;;;;;	8	1	1	1	1	0	0	0	1	0	0	0	1	0	0	0	15.5	15.5	15.5	11.648	103	103;114;139;316;634;257;753;760	2		1									0	11.848	By MS/MS				15.5	0	0
F5GYR0;Q6H8Q1-6;Q6H8Q1-8;Q6H8Q1-3;Q6H8Q1-7;Q6H8Q1-2;Q6H8Q1-5;Q6H8Q1;Q6H8Q1-9	F5GYR0;Q6H8Q1-6;Q6H8Q1-8;Q6H8Q1-3;Q6H8Q1-7;Q6H8Q1-2;Q6H8Q1-5;Q6H8Q1;Q6H8Q1-9	1;1;1;1;1;1;1;1;1	1;1;1;1;1;1;1;1;1	1;1;1;1;1;1;1;1;1	Actin-binding LIM protein 2	ABLIM2	;;;;;;;;	9	1	1	1	1	0	1	1	1	0	1	1	1	0	1	1	2.5	2.5	2.5	71.361	646	646;470;521;531;559;572;573;611;645	9.2									4	1	1	-2	By matching		By matching	By MS/MS	2.5	0	2.5
F5GYU3	F5GYU3	22	1	1		UBC		1	22	1	1	21	18	22	13	1	0	1	0	1	0	1	0	98.5	23.9	23.9	15.032	134	134	8.75								2	1	1	0	11.815	By MS/MS	By matching	By MS/MS	By matching	97	94	98.5
F5GYV5;F8WCT1;Q66PJ3-2;H7BZV4;A0A0C4DG62;Q66PJ3-7;Q66PJ3-4;Q66PJ3-3;Q66PJ3;A0A0C4DH18;F5H7X4;Q66PJ3-5;F8WEP2	F5GYV5;F8WCT1;Q66PJ3-2;H7BZV4;A0A0C4DG62;Q66PJ3-7;Q66PJ3-4;Q66PJ3-3;Q66PJ3;A0A0C4DH18;F5H7X4;Q66PJ3-5	14;14;14;12;12;12;12;12;12;8;8;8;6	14;14;14;12;12;12;12;12;12;8;8;8;6	14;14;14;12;12;12;12;12;12;8;8;8;6	ADP-ribosylation factor-like protein 6-interacting protein 4	ARL6IP4	;;;;;;;;;;;	13	14	14	14	11	9	12	14	11	9	12	14	11	9	12	14	45	45	45	23.687	211	211;229;413;216;218;226;399;402;421;181;307;365;170	6.05	12	5	2	13	30	25	35	18	16	8	0	323.31	By MS/MS	By MS/MS	By MS/MS	By MS/MS	43.1	42.7	45
F5GYX7;P09238;P08254	F5GYX7;P09238;P08254	2;2;1	2;2;1	2;2;1	Stromelysin-2;Stromelysin-1	MMP10;MMP3	;;	3	2	2	2	1	1	2	2	1	1	2	2	1	1	2	2	12.2	12.2	12.2	20.482	181	181;476;477	7.17	3							2	3	4	0	3.8988	By MS/MS	By MS/MS	By MS/MS	By MS/MS	5.5	5.5	12.2
H0Y6C7;F5GZ09;Q9BW83-2;Q9BW83	H0Y6C7;F5GZ09;Q9BW83-2;Q9BW83	2;2;2;2	2;2;2;2	2;2;2;2	Intraflagellar transport protein 27 homolog	IFT27	;;;	4	2	2	2	2	1	1	0	2	1	1	0	2	1	1	0	17.1	17.1	17.1	13.919	129	129;183;185;186	7					1		3	2			0	7.1107	By MS/MS	By matching	By MS/MS		17.1	12.4	17.1
M0R0Q7;F5GZ28;P18858-2;P18858-3;P18858;B4E135	M0R0Q7;F5GZ28;P18858-2;P18858-3;P18858;B4E135	4;4;4;4;4;3	4;4;4;4;4;3	4;4;4;4;4;3	DNA ligase;DNA ligase 1	LIG1	;;;;;	6	4	4	4	4	2	0	0	4	2	0	0	4	2	0	0	5.8	5.8	5.8	88.386	800	800;851;801;888;919;415	6.56		1	1			2	1	2	1	1	0	3.8763	By MS/MS	By matching			5.8	2.5	0
F5GZI3;Q5VWU8;Q5VWV2;Q8TEW0-9;Q8TEW0-10;Q8TEW0-8;Q8TEW0-5;Q8TEW0-3;Q8TEW0-7;Q8TEW0-6;Q8TEW0-4;Q8TEW0-11;Q8TEW0-2;Q8TEW0	F5GZI3;Q5VWU8;Q5VWV2;Q8TEW0-9;Q8TEW0-10;Q8TEW0-8;Q8TEW0-5;Q8TEW0-3;Q8TEW0-7;Q8TEW0-6;Q8TEW0-4;Q8TEW0-11;Q8TEW0-2;Q8TEW0	2;2;2;2;2;2;2;2;2;2;2;2;2;2	2;2;2;2;2;2;2;2;2;2;2;2;2;2	2;2;2;2;2;2;2;2;2;2;2;2;2;2	Partitioning defective 3 homolog	PARD3	;;;;;;;;;;;;;	14	2	2	2	2	0	1	1	2	0	1	1	2	0	1	1	4.3	4.3	4.3	82.063	747	747;1001;1296;988;1000;1031;1244;1266;1273;1310;1319;1340;1353;1356	4			2	2		1					0	3.6463	By MS/MS		By matching	By MS/MS	4.3	0	1.5
F5GZS6;J3KPF3;P08195-2;P08195-3;P08195;P08195-4;H0YFS2;F5H0E2;F5GZI0;F5H867;F5GZR9;H0YFX4	F5GZS6;J3KPF3;P08195-2;P08195-3;P08195;P08195-4	33;33;33;33;33;33;13;11;10;8;2;2	33;33;33;33;33;33;13;11;10;8;2;2	33;33;33;33;33;33;13;11;10;8;2;2	4F2 cell-surface antigen heavy chain	SLC3A2	;;;;;	12	33	33	33	12	13	30	33	12	13	30	33	12	13	30	33	46.1	46.1	46.1	64.872	599	599;631;529;568;630;661;247;145;175;135;47;122	5.67	17	14	25	33	45	34	38	26	30	14	0	323.31	By MS/MS	By MS/MS	By MS/MS	By MS/MS	24	24.7	46.1
F8WE62;F5H070;Q9Y4C1	F8WE62;F5H070;Q9Y4C1	1;1;1	1;1;1	1;1;1	Lysine-specific demethylase 3A	KDM3A	;;	3	1	1	1	1	0	0	0	1	0	0	0	1	0	0	0	2.4	2.4	2.4	78.623	711	711;1327;1321	5					1						0.0010345	1.7437	By MS/MS				2.4	0	0
F5H0W7;J3QL54;J3KT10;Q9BW27-3;Q9BW27;J3KS87;J3QLD4;J3QLH0;Q9BW27-2	F5H0W7;J3QL54;J3KT10;Q9BW27-3;Q9BW27;J3KS87;J3QLD4;J3QLH0;Q9BW27-2	2;2;2;2;2;1;1;1;1	2;2;2;2;2;1;1;1;1	2;2;2;2;2;1;1;1;1	Nuclear pore complex protein Nup85	NUP85	;;;;;;;;	9	2	2	2	1	0	2	2	1	0	2	2	1	0	2	2	8.1	8.1	8.1	29.853	259	259;544;611;610;656;98;272;302;462	3.2	2	1				2					0	2.8706	By MS/MS		By MS/MS	By MS/MS	4.2	0	8.1
F5H157;Q15286	F5H157;Q15286	4;4	4;4	4;4	Ras-related protein Rab-35	RAB35	;	2	4	4	4	1	0	4	3	1	0	4	3	1	0	4	3	14.6	14.6	14.6	21.214	185	185;201	5.47	1	1	2	3	2	1	1		2	2	0	35.053	By MS/MS		By MS/MS	By MS/MS	5.9	0	14.6
F5H1S9;G8JLB3;Q9Y606-2;Q9Y606;F5H168;F5GY32;F8W9U5;F5H1B2;F5GXL3	F5H1S9;G8JLB3;Q9Y606-2;Q9Y606	4;4;4;4;1;1;1;1;1	4;4;4;4;1;1;1;1;1	4;4;4;4;1;1;1;1;1	tRNA pseudouridine synthase;tRNA pseudouridine synthase A, mitochondrial	PUS1	;;;	9	4	4	4	2	1	4	4	2	1	4	4	2	1	4	4	13.1	13.1	13.1	41.729	374	374;384;399;427;134;153;156;184;200	7.53					2	2	4	1	5	1	0	3.9737	By matching	By matching	By MS/MS	By MS/MS	5.9	3.2	13.1
F5H1U9;O75970-5;O75970-3;O75970-2;O75970	F5H1U9;O75970-5;O75970-3;O75970-2;O75970	1;1;1;1;1	1;1;1;1;1	1;1;1;1;1	Multiple PDZ domain protein	MPDZ	;;;;	5	1	1	1	0	1	1	0	0	1	1	0	0	1	1	0	0.6	0.6	0.6	223.12	2084	2084;2008;2037;2041;2070	1	2										0.009207	1.0102		By MS/MS	By matching		0	0.6	0.6
F5H1X6;F5H4R1;J3KNB8;F5H538;Q9Y6R4-2;Q9Y6R4	F5H1X6;F5H4R1;J3KNB8;F5H538;Q9Y6R4-2;Q9Y6R4	1;1;1;1;1;1	1;1;1;1;1;1	1;1;1;1;1;1	Mitogen-activated protein kinase kinase kinase 4	MAP3K4	;;;;;	6	1	1	1	1	0	0	0	1	0	0	0	1	0	0	0	2	2	2	71.74	636	636;1442;1554;1604;1558;1608	9									1		0	3.3937	By MS/MS				2	0	0
F5H1Y4;Q9HD26-3;Q9HD26-2;Q9HD26	F5H1Y4;Q9HD26-3;Q9HD26-2;Q9HD26	1;1;1;1	1;1;1;1	1;1;1;1	Golgi-associated PDZ and coiled-coil motif-containing protein	GOPC	;;;	4	1	1	1	1	0	0	0	1	0	0	0	1	0	0	0	2.2	2.2	2.2	44.79	407	407;319;454;462	3			1								0.0040701	1.259	By MS/MS				2.2	0	0
F5H1Z6;F5H8H3;Q9Y365;F5H8G1;F5GY11;F5GWK5;F5H5A8;H0YGN8;F5H3G8;F5H0V7;H0YH17;H0YFF3;F5GY07;H0YGA9	F5H1Z6;F5H8H3;Q9Y365;F5H8G1;F5GY11;F5GWK5;F5H5A8;H0YGN8;F5H3G8;F5H0V7;H0YH17;H0YFF3	4;4;4;3;3;2;2;2;2;2;2;2;1;1	4;4;4;3;3;2;2;2;2;2;2;2;1;1	4;4;4;3;3;2;2;2;2;2;2;2;1;1	PCTP-like protein	STARD10	;;;;;;;;;;;	14	4	4	4	4	3	2	1	4	3	2	1	4	3	2	1	20.6	20.6	20.6	29.043	252	252;262;291;191;245;82;89;121;131;137;142;169;58;150	6.94	2	1	2	3	2	1	3	4	9	5	0	60.445	By MS/MS	By MS/MS	By MS/MS	By MS/MS	20.6	15.9	11.1
F5H2I3;O15397	F5H2I3;O15397	2;2	2;2	2;2	Importin-8	IPO8	;	2	2	2	2	1	0	1	1	1	0	1	1	1	0	1	1	47.8	47.8	47.8	5.3995	46	46;1037	1.25	3	1									0.0041388	1.316	By MS/MS		By MS/MS	By matching	26.1	0	21.7
F5H2U7;Q8NC96;F6SKB8;D6RB24;Q9NVZ3-3;Q9NVZ3-4;Q9NVZ3;Q9NVZ3-2	F5H2U7;Q8NC96	3;3;1;1;1;1;1;1	3;3;1;1;1;1;1;1	3;3;1;1;1;1;1;1	Adaptin ear-binding coat-associated protein 1	NECAP1	;	8	3	3	3	3	1	1	0	3	1	1	0	3	1	1	0	42.2	42.2	42.2	11.781	116	116;275;194;202;172;237;263;273	7.6				1	2	1			4	2	0	8.5036	By MS/MS	By MS/MS	By matching		42.2	10.3	10.3
F5H2Z3	F5H2Z3	22	1	1		UBC		1	22	1	1	21	18	21	13	1	0	0	0	1	0	0	0	98.5	17.6	17.6	15.309	136	136	4				1							0.00036258	2.0162	By MS/MS	By matching	By matching	By matching	97.1	92.6	94.1
F5H365;Q15436;Q15436-2;G3V5X8;G3V4Q2;G3V4V1;G3V1W4;G3V3G5;G3V2R6;G3V5K1	F5H365;Q15436;Q15436-2	15;15;12;2;2;2;2;2;2;1	15;15;12;2;2;2;2;2;2;1	14;14;12;1;1;1;1;1;1;0	Protein transport protein Sec23A	SEC23A	;;	10	15	15	14	6	7	12	15	6	7	12	15	6	7	12	14	23.6	23.6	22.3	82.968	736	736;765;563;85;86;93;108;140;169;40	5.28	4	9	18	8	8	4	2	1	3	17	0	66.806	By MS/MS	By MS/MS	By MS/MS	By MS/MS	9.9	11.7	18.1
F5H3P7;O75864	F5H3P7;O75864	2;2	2;2	2;2	Protein phosphatase 1 regulatory subunit 37	PPP1R37	;	2	2	2	2	2	0	0	0	2	0	0	0	2	0	0	0	11.8	11.8	11.8	20.367	186	186;691	6.5					1			1			0.0038697	1.3796	By MS/MS				11.8	0	0
F5H442;Q99816;Q99816-2	F5H442;Q99816;Q99816-2	4;4;2	4;4;2	4;4;2	Tumor susceptibility gene 101 protein	TSG101	;;	3	4	4	4	3	2	3	2	3	2	3	2	3	2	3	2	14.5	14.5	14.5	40.917	365	365;390;285	5.56	2	1		4	3	1	2	1	3	1	0	6.7579	By MS/MS	By MS/MS	By matching	By MS/MS	11.2	8.5	11.8
F5H4B6;Q8IZ83-3;Q8IZ83	F5H4B6;Q8IZ83-3;Q8IZ83	2;2;2	2;2;2	2;2;2	Aldehyde dehydrogenase family 16 member A1	ALDH16A1	;;	3	2	2	2	2	1	0	0	2	1	0	0	2	1	0	0	3.4	3.4	3.4	67.152	639	639;751;802	4.25			1	1	2						0	3.2407	By MS/MS	By matching			3.4	1.7	0
F5H4V9;Q16342-3;Q16342	F5H4V9;Q16342-3;Q16342	1;1;1	1;1;1	1;1;1	Programmed cell death protein 2	PDCD2	;;	3	1	1	1	1	1	0	0	1	1	0	0	1	1	0	0	4	4	4	33.511	298	298;311;344	8.33								2	1		0.0092207	1.0248	By MS/MS	By matching			4	4	0
F5H5B4;Q13043-2;Q13043	F5H5B4;Q13043-2;Q13043	2;2;2	1;1;1	1;1;1	Serine/threonine-protein kinase 4;Serine/threonine-protein kinase 4 37kDa subunit;Serine/threonine-protein kinase 4 18kDa subunit	STK4	;;	3	2	1	1	2	0	0	0	1	0	0	0	1	0	0	0	6.2	3	3	49.542	432	432;462;487	7.5							1	1			1	-2	By MS/MS				6.2	0	0
H0Y8R1;F5H5I6;H0YAK1;Q12849-5;Q12849	H0Y8R1;F5H5I6;H0YAK1;Q12849-5;Q12849	5;5;5;5;5	5;5;5;5;5	5;5;5;5;5	G-rich sequence factor 1	GRSF1	;;;;	5	5	5	5	1	0	4	3	1	0	4	3	1	0	4	3	12	12	12	47.27	417	417;424;453;318;480	5.92	4				2	1			3	3	0	5.257	By matching		By MS/MS	By MS/MS	1.9	0	7
F5H5P2;P12694;F5GXU9;P12694-2	F5H5P2;P12694;F5GXU9;P12694-2	3;3;2;2	3;3;2;2	3;3;2;2	2-oxoisovalerate dehydrogenase subunit alpha, mitochondrial	BCKDHA	;;;	4	3	3	3	0	1	2	2	0	1	2	2	0	1	2	2	9.8	9.8	9.8	54.202	479	479;445;328;448	6.86			2	1					2	2	0	21.87		By matching	By MS/MS	By MS/MS	0	2.9	6.5
F5H669;Q8N684-2;Q8N684;Q8N684-3;F5H6M0;F5H047;J3QT54;C9J286;C9J323	F5H669;Q8N684-2;Q8N684;Q8N684-3;F5H6M0;F5H047	7;7;7;7;5;5;3;1;1	7;7;7;7;5;5;3;1;1	7;7;7;7;5;5;3;1;1	Cleavage and polyadenylation specificity factor subunit 7	CPSF7	;;;;;	9	7	7	7	4	4	4	4	4	4	4	4	4	4	4	4	20.3	20.3	20.3	41.265	374	374;462;471;514;219;288;204;143;145	4.04		2	6	10	3	1				1	0	8.519	By MS/MS	By MS/MS	By MS/MS	By MS/MS	12.3	15.2	11.8
F5H6E2;O00159-2;O00159-3;O00159;I3L204;I3L4D4;I3L501;I3L3Y6;I3L168;I3L3F5	F5H6E2;O00159-2;O00159-3;O00159	28;28;28;28;6;4;4;4;2;2	28;28;28;28;6;4;4;4;2;2	28;28;28;28;6;4;4;4;2;2	Unconventional myosin-Ic	MYO1C	;;;	10	28	28	28	10	10	24	27	10	10	24	27	10	10	24	27	27.4	27.4	27.4	118.99	1039	1039;1028;1044;1063;267;164;168;170;134;137	5.24	6	5	19	11	8	14	17	6	5	5	0	140.26	By MS/MS	By MS/MS	By MS/MS	By MS/MS	13.5	13.2	25
F5H6Q2	F5H6Q2	22	1	1		UBC		1	22	1	1	21	19	22	13	1	1	1	0	1	1	1	0	98.4	27.9	27.9	13.732	122	122	8.5							2	3	3	2	0	17.226	By MS/MS	By MS/MS	By MS/MS	By matching	96.7	96.7	98.4
F5H6Q4;Q9HBA0-6;Q9HBA0-2;Q9HBA0-4;Q9HBA0-5;Q9HBA0-3;Q9HBA0	F5H6Q4;Q9HBA0-6;Q9HBA0-2;Q9HBA0-4;Q9HBA0-5;Q9HBA0-3;Q9HBA0	2;2;2;2;2;2;2	2;2;2;2;2;2;2	2;2;2;2;2;2;2	Transient receptor potential cation channel subfamily V member 4	TRPV4	;;;;;;	7	2	2	2	1	1	2	2	1	1	2	2	1	1	2	2	2	2	2	61.807	552	552;764;811;824;837;853;871	8.22							3	2	3	1	0	2.4816	By MS/MS	By matching	By MS/MS	By MS/MS	1.8	1.8	2
F5H702;Q96GC5-3;Q96GC5;F5H8D0	F5H702;Q96GC5-3;Q96GC5	3;3;3;1	3;3;3;1	3;3;3;1	39S ribosomal protein L48, mitochondrial	MRPL48	;;	4	3	3	3	0	0	2	2	0	0	2	2	0	0	2	2	31.9	31.9	31.9	12.77	113	113;194;212;121	6					3				1		0	8.8573			By MS/MS	By MS/MS	0	0	20.4
F5H760;P10620;F5H7F6;F5H6X2;P10620-2	F5H760;P10620;F5H7F6;F5H6X2;P10620-2	2;2;1;1;1	2;2;1;1;1	2;2;1;1;1	Microsomal glutathione S-transferase 1	MGST1	;;;;	5	2	2	2	0	0	2	2	0	0	2	2	0	0	2	2	23.6	23.6	23.6	11.894	106	106;155;77;80;87	6	1	2			1	1	1	1	1	2	0	5.7792			By MS/MS	By MS/MS	0	0	23.6
F5H7D6;H0YNT2;H0YKT5;H0YKN8;H0YL70;Q04726-2;Q04726-7;Q04726-3;Q04726-6;Q04726-5;Q04726-4;Q04726;H0YKH0;H0YLW9;H0YLI3;A0A0D9SES8;K7EJR7;H0YNI7;K7EMK7;Q04725-2;Q04727-2;Q04725-3;Q04725;Q04727-4;Q04727;Q04727-3	F5H7D6;H0YNT2;H0YKT5;H0YKN8;H0YL70;Q04726-2;Q04726-7;Q04726-3;Q04726-6;Q04726-5;Q04726-4;Q04726;H0YKH0;H0YLW9;H0YLI3;A0A0D9SES8	4;4;4;4;4;4;4;4;4;4;4;4;3;3;3;3;1;1;1;1;1;1;1;1;1;1	4;4;4;4;4;4;4;4;4;4;4;4;3;3;3;3;1;1;1;1;1;1;1;1;1;1	3;3;3;3;3;3;3;3;3;3;3;3;3;3;3;2;0;0;0;0;0;0;0;0;0;0	Transducin-like enhancer protein 3	TLE3	;;;;;;;;;;;;;;;	26	4	4	3	3	2	0	1	3	2	0	1	3	1	0	0	7.9	7.9	6.3	74.9	699	699;716;774;778;782;760;762;764;767;769;772;772;445;448;611;772;280;353;744;621;704;706;743;748;773;805	5.78			3	2	1					3	0	11.61	By MS/MS	By MS/MS		By MS/MS	6.3	3.7	0
H0YGW5;F5H7J9;O75581	H0YGW5;F5H7J9;O75581	1;1;1	1;1;1	1;1;1	Low-density lipoprotein receptor-related protein 6	LRP6	;;	3	1	1	1	1	1	1	1	1	1	1	1	1	1	1	1	0.7	0.7	0.7	165.38	1478	1478;1568;1613	2.82	1	3	4	3							0	15.383	By MS/MS	By MS/MS	By MS/MS	By MS/MS	0.7	0.7	0.7
F5H7P7;Q96BP3-2;Q96BP3	F5H7P7;Q96BP3-2;Q96BP3	1;1;1	1;1;1	1;1;1	Peptidylprolyl isomerase domain and WD repeat-containing protein 1	PPWD1	;;	3	1	1	1	1	1	0	1	1	1	0	1	1	1	0	1	1.9	1.9	1.9	70.276	616	616;490;646	2.25	1	1	2								0.0032499	1.4226	By MS/MS	By MS/MS		By MS/MS	1.9	1.9	0
G5EA44;F5H7W8;Q96C57	G5EA44;F5H7W8;Q96C57	1;1;1	1;1;1	1;1;1	Uncharacterized protein C12orf43	C12orf43	;;	3	1	1	1	1	0	0	0	1	0	0	0	1	0	0	0	6.3	6.3	6.3	27.048	252	252;293;262	7							1				0.0096633	0.95162	By MS/MS				6.3	0	0
F5H8D7;P18887;M0QYS5;M0R1U8	F5H8D7;P18887;M0QYS5	6;6;3;1	6;6;3;1	6;6;3;1	DNA repair protein XRCC1	XRCC1	;;	4	6	6	6	6	2	0	1	6	2	0	1	6	2	0	1	15.1	15.1	15.1	66.013	602	602;633;292;210	4.94			5	4	1	3	2	2			0	9.6761	By MS/MS	By matching		By matching	15.1	3.3	0
F5H8F7;Q9UBL3-2;Q9UBL3-3;Q9UBL3	F5H8F7;Q9UBL3-2;Q9UBL3-3;Q9UBL3	2;2;2;2	2;2;2;2	2;2;2;2	Set1/Ash2 histone methyltransferase complex subunit ASH2	ASH2L	;;;	4	2	2	2	1	0	0	1	1	0	0	1	1	0	0	1	7.2	7.2	7.2	55.324	489	489;501;534;628	6					1	1	1				0	2.1681	By MS/MS			By MS/MS	4.5	0	0
F5H8G6	F5H8G6	2	1	1		NOP2		1	2	1	1	1	1	1	0	0	0	1	0	0	0	1	0	24.5	12.2	12.2	11.483	98	98	1	1										1	-2	By matching	By matching	By MS/MS		12.2	12.2	12.2
F5H8H2;Q03426;F5H163;F5H368;F5GXC0;F5H092;A0A1B0GWC2;A0A1B0GWF3	F5H8H2;Q03426;F5H163;F5H368;F5GXC0;F5H092;A0A1B0GWC2	4;4;2;2;2;2;2;1	4;4;2;2;2;2;2;1	4;4;2;2;2;2;2;1	Mevalonate kinase	MVK	;;;;;;	8	4	4	4	4	2	0	0	4	2	0	0	4	2	0	0	16.6	16.6	16.6	37.171	344	344;396;83;117;170;200;346;150	5.38				2	4	1			1		0	3.9727	By MS/MS	By matching			16.6	9.3	0
I3L0H8;F6QDS0;H3BQK0;Q9UMR2-2;Q9UMR2-4;Q9NUU7;Q9UMR2;H3BTB3;H3BMQ5;H3BN59;I3L352;Q9UMR2-3;Q9NUU7-2	I3L0H8;F6QDS0;H3BQK0;Q9UMR2-2;Q9UMR2-4;Q9NUU7;Q9UMR2;H3BTB3;H3BMQ5;H3BN59	5;5;5;5;5;5;5;3;3;3;2;2;2	5;5;5;5;5;5;5;3;3;3;2;2;2	5;5;5;5;5;5;5;3;3;3;2;2;2	ATP-dependent RNA helicase DDX19B;ATP-dependent RNA helicase DDX19A	DDX19A;DDX19B	;;;;;;;;;	13	5	5	5	5	4	4	2	5	4	4	2	5	4	4	2	11.2	11.2	11.2	50.519	447	447;479;484;448;453;478;479;129;233;261;396;370;388	5.5	2		1	5	7	3	2	4	1	1	0	88.12	By MS/MS	By MS/MS	By MS/MS	By MS/MS	11.2	11.2	7.8
F6RFD5;P60981-2;P60981	F6RFD5;P60981-2;P60981	4;4;4	2;2;2	2;2;2	Destrin	DSTN	;;	3	4	2	2	4	4	2	2	2	2	0	0	2	2	0	0	18.5	10.4	10.4	15.397	135	135;148;165	5.69			1	1	3	5	2	1			0	15.032	By MS/MS	By MS/MS	By matching	By matching	18.5	18.5	8.1
H7C3P4;F6S8M0;P15586-2;P15586;F5H4C6;H0YFA9	H7C3P4;F6S8M0;P15586-2;P15586;F5H4C6;H0YFA9	4;4;4;4;3;3	4;4;4;4;3;3	4;4;4;4;3;3	N-acetylglucosamine-6-sulfatase	GNS	;;;;;	6	4	4	4	0	0	3	3	0	0	3	3	0	0	3	3	9.5	9.5	9.5	56.374	496	496;584;532;552;247;303	6.3	1			2	2	1		1		3	0	7.952			By MS/MS	By MS/MS	0	0	6.9
F6T1Q0;Q6L8Q7-2;Q6L8Q7	F6T1Q0;Q6L8Q7-2;Q6L8Q7	5;5;5	5;5;5	5;5;5	2,5-phosphodiesterase 12	PDE12	;;	3	5	5	5	3	3	4	4	3	3	4	4	3	3	4	4	12.9	12.9	12.9	52.175	472	472;535;609	6	1	4	2	2			2	6	3	2	0	10.769	By MS/MS	By MS/MS	By MS/MS	By MS/MS	7.2	7.2	10
F6TLX2;Q9HC38-2;Q9HC38;I3L1I0;I3L3Q4;Q9HC38-3	F6TLX2;Q9HC38-2;Q9HC38;I3L1I0	3;3;3;2;1;1	3;3;3;2;1;1	3;3;3;2;1;1	Glyoxalase domain-containing protein 4	GLOD4	;;;	6	3	3	3	3	2	1	1	3	2	1	1	3	2	1	1	8	8	8	54.719	502	502;298;313;115;227;188	6.5					1	4	4	1			0	4.1086	By MS/MS	By matching	By MS/MS	By MS/MS	8	6	2
F6V107;Q9NRD5-2;Q9NRD5	F6V107;Q9NRD5-2;Q9NRD5	1;1;1	1;1;1	1;1;1	PRKCA-binding protein	PICK1	;;	3	1	1	1	0	1	0	0	0	1	0	0	0	1	0	0	7.4	7.4	7.4	25.092	229	229;364;415	10										1	0	2.53		By MS/MS			0	7.4	0
F6VDH7;Q3KNR6;P50502;H7C3I1;Q8IZP2;Q8NFI4	F6VDH7;Q3KNR6;P50502;H7C3I1;Q8IZP2;Q8NFI4	7;7;7;6;6;6	7;7;7;6;6;6	7;7;7;6;6;6	Hsc70-interacting protein;Putative protein FAM10A4;Putative protein FAM10A5	ST13;ST13P4;ST13P5	;;;;;	6	7	7	7	3	2	4	7	3	2	4	7	3	2	4	7	38.9	38.9	38.9	18.085	162	162;211;369;146;240;369	5.83	1	2		6	4	3	1	1	2	4	0	25.185	By MS/MS	By MS/MS	By MS/MS	By MS/MS	25.9	17.9	17.9
F6W983;Q969N2-2;Q969N2-4;Q969N2-5;Q969N2;Q969N2-3;Q969N2-6	F6W983;Q969N2-2;Q969N2-4;Q969N2-5;Q969N2;Q969N2-3;Q969N2-6	3;3;3;3;3;2;2	3;3;3;3;3;2;2	3;3;3;3;3;2;2	GPI transamidase component PIG-T	PIGT	;;;;;;	7	3	3	3	0	0	3	3	0	0	3	3	0	0	3	3	13.4	13.4	13.4	19.681	172	172;384;476;522;578;367;511	7.44					1	1	2	3	2		0.0072398	1.0873			By MS/MS	By MS/MS	0	0	13.4
Q70Z44-2;F6WC43	Q70Z44-2;F6WC43	1;1	1;1	1;1		HTR3D	;	2	1	1	1	0	0	1	0	0	0	1	0	0	0	1	0	2.5	2.5	2.5	30.477	279	279;279	2		1									1	-2			By MS/MS		0	0	2.5
F6XGT7;Q5JVP2;Q14914-2;Q14914	F6XGT7;Q5JVP2;Q14914-2;Q14914	1;1;1;1	1;1;1;1	1;1;1;1	Prostaglandin reductase 1	PTGR1	;;;	4	1	1	1	1	0	1	0	1	0	1	0	1	0	1	0	19.2	19.2	19.2	8.3237	73	73;119;301;329	8.5								1	1		0	3.9695	By MS/MS		By MS/MS		19.2	0	19.2
F8VP99;F8VP63;F8VYN9;P40616-2;P40616	F8VP99;F8VP63;F8VYN9;P40616-2;P40616	1;1;1;1;1	1;1;1;1;1	1;1;1;1;1	ADP-ribosylation factor-like protein 1	ARL1	;;;;	5	1	1	1	1	0	1	1	1	0	1	1	1	0	1	1	64.7	64.7	64.7	1.7852	17	17;64;194;164;181	4.57			2	2	1	1	1				0	2.4958	By MS/MS		By MS/MS	By MS/MS	64.7	0	64.7
F8VPD4;P27708;H7C2E4;H7BZB3;H7C3Z5	F8VPD4;P27708	43;43;7;4;3	43;43;7;4;3	43;43;7;4;3	CAD protein;Glutamine-dependent carbamoyl-phosphate synthase;Aspartate carbamoyltransferase;Dihydroorotase	CAD	;	5	43	43	43	33	17	24	30	33	17	24	30	33	17	24	30	19.5	19.5	19.5	236.02	2162	2162;2225;293;279;269	6.02	16	10	13	15	21	22	16	21	25	20	0	323.31	By MS/MS	By MS/MS	By MS/MS	By MS/MS	15.7	8	11.4
F8W1G3;F8VQW0;F8VX73;F8VPI1;F8W201;F8W086;F8VR05;F8VQQ5;F8VSI7;F8VVJ4;P55061;P55061-2	F8W1G3;F8VQW0;F8VX73;F8VPI1;F8W201;F8W086;F8VR05;F8VQQ5;F8VSI7;F8VVJ4;P55061;P55061-2	1;1;1;1;1;1;1;1;1;1;1;1	1;1;1;1;1;1;1;1;1;1;1;1	1;1;1;1;1;1;1;1;1;1;1;1	Bax inhibitor 1	TMBIM6	;;;;;;;;;;;	12	1	1	1	0	0	1	1	0	0	1	1	0	0	1	1	50	50	50	1.9854	16	16;41;44;89;95;108;113;130;138;145;237;295	2.67		1	2								0.0052179	1.168			By MS/MS	By MS/MS	0	0	50
H0YH87;F8WB06;F8VQP2;V9GY86;Q99700-2;Q99700-5;Q99700-4;Q99700;F8VRK6;F8W0B5	H0YH87;F8WB06;F8VQP2;V9GY86;Q99700-2;Q99700-5;Q99700-4;Q99700;F8VRK6	6;6;6;6;6;6;6;6;4;1	6;6;6;6;6;6;6;6;4;1	6;6;6;6;6;6;6;6;4;1	Ataxin-2	ATXN2	;;;;;;;;	10	6	6	6	6	0	1	1	6	0	1	1	6	0	1	1	11.1	11.1	11.1	98.004	916	916;1050;1073;1153;995;1006;1243;1313;235;296	6.5			1		4	1	1		1	2	0	7.5438	By MS/MS		By matching	By matching	11.1	0	1.3
F8VQX6;H0YI09;Q9H8H3	F8VQX6;H0YI09;Q9H8H3	1;1;1	1;1;1	1;1;1	Methyltransferase-like protein 7A	METTL7A	;;	3	1	1	1	0	0	1	1	0	0	1	1	0	0	1	1	8.3	8.3	8.3	20.662	180	180;244;244	9.33									2	1	0	8.6248			By MS/MS	By MS/MS	0	0	8.3
F8VUA7;F8VQX7;Q9BZF1-3;Q9BZF1-2;Q9BZF1	F8VUA7;F8VQX7;Q9BZF1-3;Q9BZF1-2;Q9BZF1	3;3;3;3;3	3;3;3;3;3	3;3;3;3;3	Oxysterol-binding protein;Oxysterol-binding protein-related protein 8	OSBPL8	;;;;	5	3	3	3	0	0	3	2	0	0	3	2	0	0	3	2	7.1	7.1	7.1	79.052	694	694;721;847;874;889	4.71	1		2			2	2				0	5.3841			By MS/MS	By MS/MS	0	0	7.1
F8VQZ7;P50579-2;F8VRR3	F8VQZ7;P50579-2;F8VRR3	6;6;4	6;6;4	2;2;0	Methionine aminopeptidase 2	METAP2	;;	3	6	6	2	5	2	1	1	5	2	1	1	2	0	0	0	15.9	15.9	5	52.82	477	477;455;442	5.77			3	1	2	1	3	2	1		0	19.467	By MS/MS	By matching	By matching	By MS/MS	13.2	5.9	2.7
F8VR82;F8VYE8;F8W0W8;P36873;P36873-2;A0A087WYY5	F8VR82;F8VYE8;F8W0W8;P36873;P36873-2;A0A087WYY5	2;2;2;2;2;1	1;1;1;1;1;1	1;1;1;1;1;1	Serine/threonine-protein phosphatase;Serine/threonine-protein phosphatase PP1-gamma catalytic subunit	PPP1CC	;;;;;	6	2	1	1	1	0	0	2	1	0	0	1	1	0	0	1	7.4	3.7	3.7	30.987	270	270;304;332;323;337;140	4.33	1	1								1	0	2.546	By MS/MS			By MS/MS	3.7	0	0
F8VU90;Q9NYL4-2;Q9NYL4;E9PAR0	F8VU90;Q9NYL4-2;Q9NYL4;E9PAR0	2;2;2;1	2;2;2;1	2;2;2;1	Peptidyl-prolyl cis-trans isomerase;Peptidyl-prolyl cis-trans isomerase FKBP11	FKBP11	;;;	4	2	2	2	0	0	2	2	0	0	2	2	0	0	2	2	15.9	15.9	15.9	19.814	182	182;146;201;99	1.83	2	3	1								0	2.6343			By MS/MS	By MS/MS	0	0	15.9
F8VXB1;F8VUC5;F8W156;F8VXR1;F8VYZ4;F8VVA7;P61923-5;P61923;P61923-4	F8VXB1;F8VUC5;F8W156;F8VXR1;F8VYZ4;F8VVA7;P61923-5;P61923;P61923-4	1;1;1;1;1;1;1;1;1	1;1;1;1;1;1;1;1;1	1;1;1;1;1;1;1;1;1	Coatomer subunit zeta-1	COPZ1	;;;;;;;;	9	1	1	1	1	1	1	1	1	1	1	1	1	1	1	1	10.9	10.9	10.9	10.628	92	92;95;107;138;163;198;160;177;185	3.17		2	2	1	1						0.00070497	1.8535	By MS/MS	By MS/MS	By MS/MS	By MS/MS	10.9	10.9	10.9
F8VUY8;Q96QD8	F8VUY8;Q96QD8	2;2	2;2	2;2	Sodium-coupled neutral amino acid transporter 2	SLC38A2	;	2	2	2	2	1	0	2	2	1	0	2	2	1	0	2	2	25	25	25	10.027	88	88;506	5				2	4	2					0	40.124	By matching		By MS/MS	By MS/MS	25	0	25
F8VV52;Q9NZN8-4;Q9NZN8-5;Q9NZN8;F8VQD8;A0A087X050;F8VVY1;F8VUB4;F8VX63;F8VP97;H0YI11;H0YH84;F8VRS8;F8W145;Q9NZN8-2	F8VV52;Q9NZN8-4;Q9NZN8-5;Q9NZN8;F8VQD8;A0A087X050;F8VVY1;F8VUB4;F8VX63;F8VP97	4;4;4;4;3;3;3;3;3;3;1;1;1;1;1	4;4;4;4;3;3;3;3;3;3;1;1;1;1;1	4;4;4;4;3;3;3;3;3;3;1;1;1;1;1	CCR4-NOT transcription complex subunit 2	CNOT2	;;;;;;;;;	15	4	4	4	4	2	1	0	4	2	1	0	4	2	1	0	9	9	9	58.62	531	531;475;490;540;131;152;182;196;217;321;182;186;276;309;365	4.89		1	2		1	4	1				0	8.9183	By MS/MS	By matching	By matching		9	4.3	3.2
F8VVL1;O43583	F8VVL1;O43583	2;2	2;2	2;2	Density-regulated protein	DENR	;	2	2	2	2	1	2	2	0	1	2	2	0	1	2	2	0	17.5	17.5	17.5	17.77	160	160;198	5.67				4	3					2	0	29.076	By MS/MS	By MS/MS	By MS/MS		12.5	17.5	17.5
H0YHB1;J3KNM6;F8VVT9;Q99490-2;Q99490	H0YHB1;J3KNM6;F8VVT9;Q99490-2;Q99490	1;1;1;1;1	1;1;1;1;1	1;1;1;1;1	Arf-GAP with GTPase, ANK repeat and PH domain-containing protein 2	AGAP2	;;;;	5	1	1	1	1	1	0	0	1	1	0	0	1	1	0	0	9.5	9.5	9.5	18.484	169	169;1036;1192;836;1192	6.5						1	1				0	2.2091	By MS/MS	By matching			9.5	9.5	0
F8VX04;Q9H2H9;F8VX12	F8VX04;Q9H2H9;F8VX12	5;5;4	5;5;4	5;5;4	Sodium-coupled neutral amino acid transporter 1	SLC38A1	;;	3	5	5	5	0	0	5	3	0	0	5	3	0	0	5	3	6	6	6	56.195	503	503;487;78	4.33	2	1	3	1	1	1	2			1	0	7.7634			By MS/MS	By MS/MS	0	0	6
F8VXC8;Q8TAQ2-2;Q8TAQ2-3;Q8TAQ2;F8VZW6	F8VXC8;Q8TAQ2-2;Q8TAQ2-3;Q8TAQ2;F8VZW6	4;4;4;4;2	4;4;4;4;2	3;3;3;3;2	SWI/SNF complex subunit SMARCC2	SMARCC2	;;;;	5	4	4	3	0	0	2	4	0	0	2	4	0	0	2	3	4.5	4.5	3.9	136.18	1245	1245;1130;1152;1214;105	4.17			2	3			1				0	14.908			By MS/MS	By MS/MS	0	0	2
F8VXU5;Q9UBQ0;Q9UBQ0-2	F8VXU5;Q9UBQ0;Q9UBQ0-2	2;2;2	2;2;2	2;2;2	Vacuolar protein sorting-associated protein 29	VPS29	;;	3	2	2	2	2	2	2	2	2	2	2	2	2	2	2	2	9.8	9.8	9.8	23.98	214	214;182;186	7.27	1	1	1					1	4	3	0.00071942	1.963	By MS/MS	By MS/MS	By MS/MS	By MS/MS	9.8	9.8	9.8
H3BU82;F8VZ44;Q9NRG9;Q9NRG9-2;F8VUB6	H3BU82;F8VZ44;Q9NRG9;Q9NRG9-2	4;4;4;2;1	4;4;4;2;1	4;4;4;2;1	Aladin	AAAS	;;;	5	4	4	4	0	1	3	4	0	1	3	4	0	1	3	4	14.2	14.2	14.2	38.518	358	358;422;546;513;277	6		2				2	1	2	1		0	3.485		By matching	By MS/MS	By MS/MS	0	3.1	10.1
F8W031;F8VXJ7;Q9Y2B0;F8W1K5;F8VP03;H0YIH9;F8W0J2;H0YI18;F8W1U5;F8VWQ5;F8VU34;Q9Y2B0-2	F8W031;F8VXJ7;Q9Y2B0;F8W1K5;F8VP03	4;3;3;2;2;1;1;1;1;1;1;1	3;3;3;2;1;1;0;1;1;0;0;1	3;3;3;2;1;1;0;1;1;0;0;1	Protein canopy homolog 2	CNPY2	;;;;	12	4	3	3	0	1	2	2	0	1	1	1	0	1	1	1	22.4	17.5	17.5	29.224	263	263;168;182;102;105;41;75;80;82;132;142;84	4.6	1				2	2					0	11.841		By MS/MS	By MS/MS	By MS/MS	0	4.9	11
F8W108;F8WCU9;Q68CP9-3;Q68CP9;F8VWP4;A0A087WY37	F8W108;F8WCU9;Q68CP9-3;Q68CP9;F8VWP4	15;15;15;15;10;2	15;15;15;15;10;2	15;15;15;15;10;2	AT-rich interactive domain-containing protein 2	ARID2	;;;;	6	15	15	15	4	2	14	13	4	2	14	13	4	2	14	13	15.6	15.6	15.6	153.12	1445	1445;1639;1783;1835;401;64	4.81	1	4	14	13	5	1	7	6	1	2	0	149.69	By MS/MS	By MS/MS	By MS/MS	By MS/MS	3.3	1.5	14.8
F8W1A4;P54819-5;P54819-2;P54819;P54819-3;F8VZG5;F8VY04;G3V213;P54819-6;P54819-4;F8VPP1	F8W1A4;P54819-5;P54819-2;P54819;P54819-3;F8VZG5;F8VY04;G3V213;P54819-6;P54819-4	9;9;9;9;8;7;7;6;6;5;3	9;9;9;9;8;7;7;6;6;5;3	9;9;9;9;8;7;7;6;6;5;3	Adenylate kinase 2, mitochondrial;Adenylate kinase 2, mitochondrial;Adenylate kinase 2, mitochondrial, N-terminally processed	AK2	;;;;;;;;;	11	9	9	9	2	2	8	9	2	2	8	9	2	2	8	9	43.5	43.5	43.5	25.63	232	232;224;232;239;202;162;190;133;191;130;42	4.41	6	6	8	4	6		1		3	5	0	36.107	By MS/MS	By MS/MS	By MS/MS	By MS/MS	12.1	9.9	43.5
F8W1B3;Q8WUD6-2;Q8WUD6	F8W1B3;Q8WUD6-2;Q8WUD6	1;1;1	1;1;1	1;1;1	Cholinephosphotransferase 1	CHPT1	;;	3	1	1	1	0	0	1	1	0	0	1	1	0	0	1	1	3	3	3	44.258	398	398;218;406	7.67							1	2			0	2.6075			By MS/MS	By matching	0	0	3
F8W1I6;Q13561;Q13561-3;Q13561-2;F8VW18;H0YI98;H0YHL1;F8VRV7;F8W0U6;F8VX93	F8W1I6;Q13561;Q13561-3;Q13561-2;F8VW18	7;7;7;7;4;3;2;2;1;1	7;7;7;7;4;3;2;2;1;1	7;7;7;7;4;3;2;2;1;1	Dynactin subunit 2	DCTN2	;;;;	10	7	7	7	4	5	3	3	4	5	3	3	4	5	3	3	27.3	27.3	27.3	34.258	315	315;401;403;406;278;268;128;152;45;135	6.04		1	2	2	3	5	5	3	1	1	0	4.3559	By MS/MS	By MS/MS	By MS/MS	By MS/MS	13.3	18.4	14.9
F8W7Q4;Q96A26;E9PH05	F8W7Q4;Q96A26;E9PH05	3;3;2	3;3;2	3;3;2	Protein FAM162A	FAM162A	;;	3	3	3	3	0	0	3	2	0	0	3	2	0	0	3	2	20.1	20.1	20.1	16.515	144	144;154;141	7.33			1	1	1			2	2	2	0	2.826			By MS/MS	By MS/MS	0	0	20.1
H3BP78;F8W7R3;Q9NVI1-2;Q9NVI1-1;Q9NVI1	H3BP78;F8W7R3;Q9NVI1-2;Q9NVI1-1;Q9NVI1	5;5;5;5;5	5;5;5;5;5	5;5;5;5;5	Fanconi anemia group I protein	FANCI	;;;;	5	5	5	5	5	1	0	0	5	1	0	0	5	1	0	0	4.4	4.4	4.4	122.83	1090	1090;1095;1267;1268;1328	4.83			2	1	1		2				0	8.4856	By MS/MS	By matching			4.4	0.6	0
F8W7T7;P15621-2;P15621-3;P15621	F8W7T7;P15621-2;P15621-3;P15621	1;1;1;1	1;1;1;1	1;1;1;1	Zinc finger protein 44	ZNF44	;;;	4	1	1	1	0	0	0	1	0	0	0	1	0	0	0	1	2	2	2	71.15	615	615;589;637;663	3			1								1	-2				By MS/MS	0	0	0
F8W7U8;P49959-2;P49959;P49959-3	F8W7U8;P49959-2;P49959;P49959-3	5;5;5;5	5;5;5;5	5;5;5;5	Double-strand break repair protein MRE11A	MRE11A	;;;	4	5	5	5	5	2	1	1	5	2	1	1	5	2	1	1	8.9	8.9	8.9	80.521	707	707;680;708;711	8.5						1	2	2	4	3	0	3.0886	By MS/MS	By matching	By MS/MS	By MS/MS	8.9	2.7	1.3
F8W8D4;Q8TBC4-2;Q8TBC4	F8W8D4;Q8TBC4-2;Q8TBC4	1;1;1	1;1;1	1;1;1	NEDD8-activating enzyme E1 catalytic subunit	UBA3	;;	3	1	1	1	1	1	0	0	1	1	0	0	1	1	0	0	2.6	2.6	2.6	47.271	422	422;449;463	5					2						0.0091418	0.98928	By MS/MS	By MS/MS			2.6	2.6	0
F8W8V9;Q12756;Q12756-3;Q12756-2;H7C0K6;A0A087WWA3;Q4R9M9;O60333-3;O60333-2;O60333;O60333-4	F8W8V9;Q12756;Q12756-3;Q12756-2;H7C0K6;A0A087WWA3;Q4R9M9;O60333-3;O60333-2;O60333;O60333-4	3;3;3;3;2;2;2;2;2;2;2	1;1;1;1;0;0;0;0;0;0;0	1;1;1;1;0;0;0;0;0;0;0	Kinesin-like protein;Kinesin-like protein KIF1A;Kinesin-like protein KIF1B	KIF1A;KIF1B;KIF1Bbeta	;;;;;;;;;;	11	3	1	1	1	1	0	1	0	0	0	1	0	0	0	1	2.2	0.7	0.7	165.98	1471	1471;1690;1791;1799;227;1797;1809;1153;1770;1816;1823	3			1								1	-2	By matching	By matching		By MS/MS	0.6	0.9	0
F8W8Z9;Q8N4H5;Q8N4H5-3;Q8N4H5-2	F8W8Z9;Q8N4H5;Q8N4H5-3;Q8N4H5-2	1;1;1;1	1;1;1;1	1;1;1;1	Mitochondrial import receptor subunit TOM5 homolog	TOMM5	;;;	4	1	1	1	0	0	1	0	0	0	1	0	0	0	1	0	15.3	15.3	15.3	10.976	98	98;51;85;92	6						1					1	-2			By MS/MS		0	0	15.3
F8W914;Q9NQC3-2;Q9NQC3-5;Q9NQC3;H7C106;Q9NQC3-4;Q9NQC3-6;A0A0U1RQR6	F8W914;Q9NQC3-2;Q9NQC3-5;Q9NQC3;H7C106;Q9NQC3-4;Q9NQC3-6	3;3;3;3;2;2;2;1	3;3;3;3;2;2;2;1	1;1;1;1;0;0;0;0	Reticulon;Reticulon-4	RTN4	;;;;;;	8	3	3	1	1	0	3	3	1	0	3	3	0	0	1	1	10.1	10.1	3.8	37.144	345	345;373;392;1192;203;960;986;127	7.36			1		2	2	1	3	3	2	0	145.46	By matching		By MS/MS	By MS/MS	4.1	0	10.1
F8W943;P04424-2;P04424;P04424-3	F8W943;P04424-2;P04424;P04424-3	2;2;2;1	2;2;2;1	2;2;2;1	Argininosuccinate lyase	ASL	;;;	4	2	2	2	0	0	2	1	0	0	2	1	0	0	2	1	14.9	14.9	14.9	27.379	242	242;444;464;438	5	1					2	1				0	2.8495			By MS/MS	By MS/MS	0	0	14.9
F8W9S7;Q14C86-3;Q14C86-4;Q14C86-5;Q14C86-2;Q14C86;Q14C86-6;B0QZ65;A0A0A0MQV8;B4DGD8;H0Y4E7;H0Y7I9;C9IZ08	F8W9S7;Q14C86-3;Q14C86-4;Q14C86-5;Q14C86-2;Q14C86;Q14C86-6;B0QZ65;A0A0A0MQV8;B4DGD8;H0Y4E7;H0Y7I9;C9IZ08	5;5;5;5;5;5;5;3;3;3;3;3;3	5;5;5;5;5;5;5;3;3;3;3;3;3	5;5;5;5;5;5;5;3;3;3;3;3;3	GTPase-activating protein and VPS9 domain-containing protein 1	GAPVD1	;;;;;;;;;;;;	13	5	5	5	5	1	2	0	5	1	2	0	5	1	2	0	5	5	5	157.46	1412	1412;1433;1439;1452;1460;1478;1487;497;629;756;830;837;988	6		2		2			1	2	1	1	0	6.3069	By MS/MS	By matching	By matching		5	0.6	1.4
F8W9X7;Q567U6	F8W9X7;Q567U6	1;1	1;1	1;1	Coiled-coil domain-containing protein 93	CCDC93	;	2	1	1	1	1	0	0	0	1	0	0	0	1	0	0	0	2.1	2.1	2.1	73.041	630	630;631	10										1	0.0075188	1.0663	By MS/MS				2.1	0	0
F8WAE5;Q9BY44-3;Q9BY44;Q9BY44-4;C9IZE1;Q9BY44-2;H7C5Q3;H7C5R5;F8WF18;F8WAT3	F8WAE5;Q9BY44-3;Q9BY44;Q9BY44-4;C9IZE1	13;13;13;11;7;6;3;3;2;2	13;13;13;11;7;6;3;3;2;2	13;13;13;11;7;6;3;3;2;2	Eukaryotic translation initiation factor 2A;Eukaryotic translation initiation factor 2A, N-terminally processed	EIF2A	;;;;	10	13	13	13	11	5	8	7	11	5	8	7	11	5	8	7	32.6	32.6	32.6	64.449	580	580;560;585;524;236;371;158;316;59;75	5.86	2	6	8	4	8	5	7	5	3	10	0	47.399	By MS/MS	By MS/MS	By MS/MS	By MS/MS	27.1	12.9	18.6
F8WAE6;Q7Z3Z5;Q86YW9-4;Q86YW9;Q93074-3;Q93074;Q93074-2	F8WAE6;Q7Z3Z5;Q86YW9-4;Q86YW9;Q93074-3;Q93074;Q93074-2	1;1;1;1;1;1;1	1;1;1;1;1;1;1	1;1;1;1;1;1;1	Mediator of RNA polymerase II transcription subunit 12-like protein;Mediator of RNA polymerase II transcription subunit 12	MED12L;TNRC11;MED12	;;;;;;	7	1	1	1	1	0	0	0	1	0	0	0	1	0	0	0	0.9	0.9	0.9	203.78	1809	1809;2027;2144;2145;2176;2177;2180	7							1				0	6.1872	By MS/MS				0.9	0	0
F8WBF9;Q5TH30;Q9UGV2-3;Q9UGV2-2;Q9UGV2	F8WBF9;Q5TH30;Q9UGV2-3;Q9UGV2-2;Q9UGV2	2;2;2;2;2	2;2;2;2;2	2;2;2;2;2	Protein NDRG3	NDRG3	;;;;	5	2	2	2	2	0	0	0	2	0	0	0	2	0	0	0	9.6	9.6	9.6	30.723	280	280;388;286;363;375	5.4				1	2	1	1				0	2.5993	By MS/MS				9.6	0	0
F8WC32;Q96GG9	F8WC32;Q96GG9	1;1	1;1	1;1	DCN1-like protein 1	DCUN1D1	;	2	1	1	1	0	0	1	0	0	0	1	0	0	0	1	0	31.4	31.4	31.4	4.175	35	35;259	1	1										1	-2			By MS/MS		0	0	31.4
F8WF48;F8WCJ7;Q99442	F8WF48;F8WCJ7;Q99442	2;2;2	2;2;2	2;2;2	Translocation protein SEC62	SEC62	;;	3	2	2	2	1	0	2	1	1	0	2	1	1	0	2	1	25.9	25.9	25.9	9.8703	85	85;101;399	4.5			2	1	1	2					0.00036166	1.9991	By matching		By MS/MS	By matching	14.1	0	25.9
F8WDB4;Q9UFC0	F8WDB4;Q9UFC0	1;1	1;1	1;1	Leucine-rich repeat and WD repeat-containing protein 1	LRWD1	;	2	1	1	1	1	1	0	0	1	1	0	0	1	1	0	0	7.1	7.1	7.1	16.746	154	154;647	5.67					1	2					0.0081081	1.0616	By MS/MS	By matching			7.1	7.1	0
F8WJN3;Q16630-3;Q16630;Q16630-2	F8WJN3;Q16630-3;Q16630;Q16630-2	7;7;7;7	7;7;7;7	7;7;7;7	Cleavage and polyadenylation specificity factor subunit 6	CPSF6	;;;	4	7	7	7	6	3	1	3	6	3	1	3	6	3	1	3	13.4	13.4	13.4	52.269	478	478;478;551;588	5.35	3	1	4	1	1	2	2	2	1	3	0	15.35	By MS/MS	By matching	By MS/MS	By MS/MS	13.4	7.1	2.3
G1UD79;Q7Z309-5;Q7Z309-4;Q7Z309;Q7Z309-2;Q7Z309-3	G1UD79;Q7Z309-5;Q7Z309-4;Q7Z309;Q7Z309-2;Q7Z309-3	1;1;1;1;1;1	1;1;1;1;1;1	1;1;1;1;1;1	Protein FAM122B	SPACIA2;FAM122B	;;;;;	6	1	1	1	1	0	0	0	1	0	0	0	1	0	0	0	6.4	6.4	6.4	29.186	267	267;170;241;247;248;266	7							1				1	-2	By MS/MS				6.4	0	0
G3V0I5;P49821-2;P49821;B4DE93;E9PPS5;H0YD04;E9PQP1;H0YE81;E9PPR0;E9PMX3	G3V0I5;P49821-2;P49821;B4DE93	6;6;6;4;2;2;2;1;1;1	6;6;6;4;2;2;2;1;1;1	6;6;6;4;2;2;2;1;1;1	NADH dehydrogenase [ubiquinone] flavoprotein 1, mitochondrial	NDUFV1	;;;	10	6	6	6	0	0	3	6	0	0	3	6	0	0	3	6	15.8	15.8	15.8	50.054	457	457;455;464;363;75;127;178;133;144;178	4.83	2	2		1		4	1	1	1		0	5.1941			By MS/MS	By MS/MS	0	0	5.9
G3V105;E5RGW5;O14920-3;O14920-4;O15111;O14920-2;O14920	G3V105;E5RGW5;O14920-3;O14920-4;O15111;O14920-2;O14920	2;1;1;1;1;1;1	2;1;1;1;1;1;1	2;1;1;1;1;1;1	Inhibitor of nuclear factor kappa-B kinase subunit beta;Inhibitor of nuclear factor kappa-B kinase subunit alpha	IKBKB;CHUK	;;;;;;	7	2	2	2	1	1	1	1	1	1	1	1	1	1	1	1	6.2	6.2	6.2	63.739	562	562;375;256;697;745;754;756	4.4	2	1							2		0.0072529	1.0913	By MS/MS	By matching	By MS/MS	By matching	1.4	1.4	4.8
G3V1D3;G3V180;Q9NY33;Q9NY33-4;E9PQ14;E9PNX5;E9PPK9;Q9NY33-2;E9PKK8	G3V1D3;G3V180;Q9NY33;Q9NY33-4;E9PQ14	9;9;9;8;5;3;3;3;2	9;9;9;8;5;3;3;3;2	9;9;9;8;5;3;3;3;2	Dipeptidyl peptidase 3	DPP3	;;;;	9	9	9	9	8	7	4	4	8	7	4	4	8	7	4	4	15.2	15.2	15.2	84.304	756	756;757;737;707;177;104;201;317;170	6.03	5	4	3	3	1	1	1	1	5	10	0	30.035	By MS/MS	By MS/MS	By MS/MS	By MS/MS	13	11.9	6.2
G3V1B6;H7C1U8;Q9BUR5-2;Q9BUR5	G3V1B6;H7C1U8;Q9BUR5-2;Q9BUR5	1;1;1;1	1;1;1;1	1;1;1;1	Apolipoprotein O	APOO	;;;	4	1	1	1	0	0	1	0	0	0	1	0	0	0	1	0	9.6	9.6	9.6	13.101	114	114;178;180;198	5					1						0	4.401			By MS/MS		0	0	9.6
G3V1J5;Q9Y2L1-2;Q9Y2L1;F2Z2C0	G3V1J5;Q9Y2L1-2;Q9Y2L1	11;11;11;3	11;11;11;3	11;11;11;3	Exosome complex exonuclease RRP44	DIS3	;;	4	11	11	11	10	2	3	1	10	2	3	1	10	2	3	1	15.1	15.1	15.1	90.583	796	796;928;958;559	5.1		2	5	3		4	2	3	1		0	16.584	By MS/MS	By MS/MS	By MS/MS	By MS/MS	13.8	3.4	4.3
G3V1U5;Q9Y3E0	G3V1U5;Q9Y3E0	1;1	1;1	1;1	Vesicle transport protein GOT1B	GOLT1B	;	2	1	1	1	0	0	1	1	0	0	1	1	0	0	1	1	17.6	17.6	17.6	8.2139	74	74;138	3.67			1	2							0	5.2372			By matching	By MS/MS	0	0	17.6
G3V203;Q07020;H0YHA7;J3QQ67;Q07020-2;F8VYV2;A0A075B7A0;F8VUA6;F8VXR6	G3V203;Q07020;H0YHA7;J3QQ67;Q07020-2;F8VYV2;A0A075B7A0;F8VUA6	9;9;8;8;8;7;7;6;1	9;9;8;8;8;7;7;6;1	9;9;8;8;8;7;7;6;1	60S ribosomal protein L18	RPL18	;;;;;;;	9	9	9	9	9	5	3	4	9	5	3	4	9	5	3	4	41.5	41.5	41.5	18.756	164	164;188;167;190;159;133;138;130;84	5.27	7	5	13	9	9	9	8	7	7	5	0	37.482	By MS/MS	By MS/MS	By MS/MS	By MS/MS	41.5	29.3	20.7
G3V235;G3V2Q3;G3V5E1;O75909-2;O75909-1;O75909;O75909-4	G3V235;G3V2Q3;G3V5E1;O75909-2;O75909-1;O75909;O75909-4	1;1;1;1;1;1;1	1;1;1;1;1;1;1	1;1;1;1;1;1;1	Cyclin-K	CCNK	;;;;;;	7	1	1	1	0	0	1	0	0	0	1	0	0	0	1	0	17.4	17.4	17.4	12.628	109	109;227;378;354;357;580;600	2		1									0	2.1117			By MS/MS		0	0	17.4
G3V274;Q9UL15;Q9UL15-2	G3V274;Q9UL15;Q9UL15-2	2;2;2	2;2;2	2;2;2	BAG family molecular chaperone regulator 5	BAG5	;;	3	2	2	2	2	0	0	0	2	0	0	0	2	0	0	0	18.5	18.5	18.5	23.98	211	211;447;488	7				1				1	1		0	3.9443	By MS/MS				18.5	0	0
G3V340;Q13033-2;Q13033;G3V3G7	G3V340;Q13033-2;Q13033;G3V3G7	2;2;2;1	2;2;2;1	2;2;2;1	Striatin-3	STRN3	;;;	4	2	2	2	2	0	1	0	2	0	1	0	2	0	1	0	6.3	6.3	6.3	36.271	332	332;713;797;112	8.33							1		2		0	2.6151	By MS/MS		By MS/MS		6.3	0	2.4
G3V4X8;G3V3A4;Q13573	G3V4X8;G3V3A4;Q13573	5;5;5	5;5;5	5;5;5	SNW domain-containing protein 1	SNW1	;;	3	5	5	5	4	0	2	2	4	0	2	2	4	0	2	2	17.4	17.4	17.4	43.331	374	374;571;536	8		1						2	4	1	0	3.9945	By MS/MS		By MS/MS	By MS/MS	14.2	0	6.1
G3V5Q1;G3V3M6;P27695;A0A0C4DGK8;G3V3C7;G3V5D9;H7C4A8;G3V5M0;G3V359	G3V5Q1;G3V3M6;P27695;A0A0C4DGK8;G3V3C7;G3V5D9	5;5;5;4;4;3;1;1;1	5;5;5;4;4;3;1;1;1	5;5;5;4;4;3;1;1;1	DNA-(apurinic or apyrimidinic site) lyase;DNA-(apurinic or apyrimidinic site) lyase, mitochondrial	APEX1	;;;;;	9	5	5	5	4	4	1	1	4	4	1	1	4	4	1	1	16.1	16.1	16.1	27.125	242	242;263;318;146;174;107;150;162;172	4.83	2			1	5	2	1	1			0	4.48	By MS/MS	By MS/MS	By MS/MS	By matching	11.6	15.7	7.4
H0YL53;G3V3N7;O43663-3;O43663-2;O43663-4;O43663	H0YL53;G3V3N7;O43663-3;O43663-2;O43663-4;O43663	2;2;2;2;2;2	2;2;2;2;2;2	2;2;2;2;2;2	Protein regulator of cytokinesis 1	PRC1	;;;;;	6	2	2	2	2	1	0	0	2	1	0	0	2	1	0	0	11.3	11.3	11.3	22.964	195	195;238;525;576;606;620	3.5			2	2							0.0010493	1.8095	By MS/MS	By matching			11.3	6.7	0
G3V3Q2;O43542	G3V3Q2;O43542	1;1	1;1	1;1	DNA repair protein XRCC3	XRCC3	;	2	1	1	1	1	0	0	0	1	0	0	0	1	0	0	0	8.5	8.5	8.5	15.147	141	141;346	6.5						1	1				0.00071556	1.927	By MS/MS				8.5	0	0
G3V3R7;P54252-4;P54252-2;P54252;G3V328;G3V4U9;C9JQV6;D3VVH9;A0A0A0MS38;A0A087X1A8;F5H211;P54252-3;G3V2G2;G3V2G1;G3V3T6;P54252-5;A0A087WXY4;E9PJN5;S4R399;G3V526;G3V4F5;G3V4F4;G3V5H3;G3V3A6;D3VVP3;G3V3T0;D6R9I5;G3V4B1;G3V390;G3V3S5	G3V3R7;P54252-4;P54252-2;P54252;G3V328;G3V4U9;C9JQV6;D3VVH9;A0A0A0MS38;A0A087X1A8;F5H211;P54252-3;G3V2G2;G3V2G1;G3V3T6;P54252-5;A0A087WXY4;E9PJN5	11;11;11;11;10;10;10;10;10;10;10;10;9;9;9;9;7;6;5;5;2;2;2;1;1;1;1;1;1;1	11;11;11;11;10;10;10;10;10;10;10;10;9;9;9;9;7;6;5;5;2;2;2;1;1;1;1;1;1;1	11;11;11;11;10;10;10;10;10;10;10;10;9;9;9;9;7;6;5;5;2;2;2;1;1;1;1;1;1;1	Ataxin-3	ATXN3	;;;;;;;;;;;;;;;;;	30	11	11	11	11	2	9	1	11	2	9	1	11	2	9	1	33.7	33.7	33.7	37.741	329	329;346;361;364;260;278;291;301;310;324;370;306;151;223;232;182;288;205;199;200;150;159;161;78;79;95;99;110;110;114	5.89	5	7	7	10	12	13	12	10	8	10	0	292.23	By MS/MS	By MS/MS	By MS/MS	By matching	33.7	6.4	29.2
G3V3Y1;Q8N8N7-2;Q8N8N7	G3V3Y1;Q8N8N7-2;Q8N8N7	2;2;2	2;2;2	2;2;2	Prostaglandin reductase 2	PTGR2	;;	3	2	2	2	1	1	0	0	1	1	0	0	1	1	0	0	9.8	9.8	9.8	31.743	287	287;180;351	4.5				1	1						0	2.7219	By MS/MS	By MS/MS			6.3	3.5	0
G3V591;G3V470;G3V5X7;Q99973-2;Q99973	G3V591;G3V470;G3V5X7;Q99973-2;Q99973	1;1;1;1;1	1;1;1;1;1	1;1;1;1;1	Telomerase protein component 1	TEP1	;;;;	5	1	1	1	1	1	1	1	1	1	1	1	1	1	1	1	7.8	7.8	7.8	18.422	166	166;1481;2519;2620;2627	5.31		1	3	3	2			1	2	1	1	-2	By matching	By matching	By MS/MS	By MS/MS	7.8	7.8	7.8
G3V4M9;Q13572;Q13572-2	G3V4M9;Q13572;Q13572-2	2;2;1	2;2;1	2;2;1	Inositol-tetrakisphosphate 1-kinase	ITPK1	;;	3	2	2	2	2	0	1	2	2	0	1	2	2	0	1	2	7.5	7.5	7.5	31.717	295	295;414;314	6.57					2	1	2	2			0	5.4615	By MS/MS		By MS/MS	By MS/MS	7.5	0	4.4
G3V4W4;Q96EK6	G3V4W4;Q96EK6	1;1	1;1	1;1	Glucosamine 6-phosphate N-acetyltransferase	GNPNAT1	;	2	1	1	1	0	0	0	1	0	0	0	1	0	0	0	1	11	11	11	18.057	163	163;184	2		1									0.0038585	1.3667				By MS/MS	0	0	0
G3V529;Q9GZR7;Q9GZR7-2;F5GYL3;A0A087WXU8	G3V529;Q9GZR7;Q9GZR7-2;F5GYL3;A0A087WXU8	23;23;20;17;13	23;23;20;17;13	23;23;20;17;13	ATP-dependent RNA helicase DDX24	DDX24	;;;;	5	23	23	23	22	7	1	1	22	7	1	1	22	7	1	1	33.7	33.7	33.7	91.48	816	816;859;804;609;485	6.83		3	8	4	7	7	6	8	5	17	0	83.291	By MS/MS	By MS/MS	By matching	By matching	32	13	2.1
G3V599;O15320-9;O15320-8;O15320-6;O15320-4;O15320-3;O15320-10;O15320;O15320-5;Q96PC5	G3V599;O15320-9;O15320-8;O15320-6;O15320-4;O15320-3;O15320-10;O15320;O15320-5;Q96PC5	1;1;1;1;1;1;1;1;1;1	1;1;1;1;1;1;1;1;1;1	1;1;1;1;1;1;1;1;1;1	cTAGE family member 5;Melanoma inhibitory activity protein 2	CTAGE5;MIA2	;;;;;;;;;	10	1	1	1	0	0	1	1	0	0	1	1	0	0	1	1	1	1	1	151.72	1339	1339;672;724;729;771;775;792;804;809;1412	5				1	2	1					0.0055181	1.1641			By MS/MS	By MS/MS	0	0	1
H0YJJ8;G3V5E5;P49770	H0YJJ8;G3V5E5;P49770	1;1;1	1;1;1	1;1;1	Translation initiation factor eIF-2B subunit beta	EIF2B2	;;	3	1	1	1	1	0	1	0	1	0	1	0	1	0	1	0	6	6	6	22.629	200	200;206;351	4				2							0.0010334	1.741	By matching		By MS/MS		6	0	6
G3V5T9;P24941-2;P24941	G3V5T9;P24941-2;P24941	3;3;3	2;2;2	2;2;2	Cyclin-dependent kinase 2	CDK2	;;	3	3	2	2	3	3	1	1	2	2	0	0	2	2	0	0	6.9	4.6	4.6	39.178	346	346;264;298	4.6		2				2	1				0.00071301	1.9153	By MS/MS	By matching	By matching	By matching	6.9	6.9	2.3
G3V5Z7;P60900;G3V295;G3V3U4;G3V3I1;P60900-2;G3V4S5;G3V2S7;P60900-3;H0YJC4	G3V5Z7;P60900;G3V295;G3V3U4;G3V3I1;P60900-2	8;8;7;6;6;5;2;2;2;1	8;8;7;6;6;5;2;2;2;1	8;8;7;6;6;5;2;2;2;1	Proteasome subunit alpha type;Proteasome subunit alpha type-6	PSMA6	;;;;;	10	8	8	8	3	3	4	6	3	3	4	6	3	3	4	6	33.7	33.7	33.7	28.147	252	252;246;203;107;148;227;41;67;167;85	6.31	6			1	1	2	3	4	6	3	0	12.974	By MS/MS	By MS/MS	By MS/MS	By MS/MS	13.1	12.7	16.3
G3XAH6;P51003;A0A0C4DGK1;P51003-2;G3V457;G3V3I9;H0YJL4;H0YJ00;G3V2A0;Q9NRJ5	G3XAH6;P51003;A0A0C4DGK1;P51003-2;G3V457;G3V3I9	4;4;3;3;2;2;1;1;1;1	4;4;3;3;2;2;1;1;1;1	4;4;3;3;2;2;1;1;1;1	Poly(A) polymerase alpha	PAPOLA	;;;;;	10	4	4	4	3	2	0	1	3	2	0	1	3	2	0	1	8.7	8.7	8.7	80.625	724	724;745;238;285;111;177;181;203;475;636	4.56		1	3	1		2	2				0	3.7365	By MS/MS	By matching		By MS/MS	6.1	3.7	0
G3XAI2;P07942;E7EPA6	G3XAI2;P07942;E7EPA6	4;4;2	4;4;2	4;4;2	Laminin subunit beta-1	LAMB1	;;	3	4	4	4	2	1	1	3	2	1	1	3	2	1	1	3	2.4	2.4	2.4	200.48	1810	1810;1786;850	5.43	1				2	2	1	1			0	6.767	By MS/MS	By matching	By MS/MS	By MS/MS	1.1	0.4	0.7
G3XAL9;P55011-3;P55011	G3XAL9;P55011-3;P55011	1;1;1	1;1;1	1;1;1	Solute carrier family 12 member 2	SLC12A2	;;	3	1	1	1	0	0	1	1	0	0	1	1	0	0	1	1	1	1	1	124.59	1150	1150;1196;1212	7.33							2	1			0.0091797	1.001			By MS/MS	By matching	0	0	1
G3XAN4;Q15629-2;Q15629	G3XAN4;Q15629-2;Q15629	1;1;1	1;1;1	1;1;1	Translocating chain-associated membrane protein 1	TRAM1	;;	3	1	1	1	0	0	1	1	0	0	1	1	0	0	1	1	6.9	6.9	6.9	33.435	288	288;343;374	3.33			2	1							0	2.5138			By MS/MS	By MS/MS	0	0	6.9
G5E972;P42167;H0YJH7	G5E972;P42167	11;11;5	1;1;1	1;1;1	Lamina-associated polypeptide 2, isoforms beta/gamma;Thymopoietin;Thymopentin	TMPO	;	3	11	1	1	9	5	9	7	0	1	1	0	0	1	1	0	35.7	3.9	3.9	46.306	414	414;454;237	10										2	0	4.0236	By matching	By matching	By MS/MS	By matching	29.7	15	28.5
G5E9A6;P51784;Q5JXD3	G5E9A6;P51784	28;28;2	26;26;2	26;26;2	Ubiquitin carboxyl-terminal hydrolase;Ubiquitin carboxyl-terminal hydrolase 11	USP11	;	3	28	26	26	21	8	28	0	19	8	26	0	19	8	26	0	28.3	25.8	25.8	105.03	920	920;963;140	6.36	9	11	10	5	9	6	14	15	16	22	0	193.21	By MS/MS	By MS/MS	By MS/MS		20.1	9.8	28.3
I3L1A4;I3L4X3;G5E9C2;Q15653-2;Q15653	I3L1A4;I3L4X3;G5E9C2;Q15653-2;Q15653	1;1;1;1;1	1;1;1;1;1	1;1;1;1;1	NF-kappa-B inhibitor beta	NFKBIB	;;;;	5	1	1	1	1	1	0	0	1	1	0	0	1	1	0	0	8.7	8.7	8.7	16.451	149	149;233;270;338;356	10										2	0	4.1686	By MS/MS	By MS/MS			8.7	8.7	0
G5E9D5;Q9BQ52-4;Q9BQ52;E7ES68;Q9BQ52-3;Q9BQ52-2;H7C2I4;V9GZ72;V9GYS7;J3QRS2;V9GYU5;J3QL08;J3QLK4	G5E9D5;Q9BQ52-4;Q9BQ52;E7ES68;Q9BQ52-3;Q9BQ52-2	10;10;10;8;7;5;4;2;2;1;1;1;1	10;10;10;8;7;5;4;2;2;1;1;1;1	10;10;10;8;7;5;4;2;2;1;1;1;1	Zinc phosphodiesterase ELAC protein 2	ELAC2	;;;;;	13	10	10	10	9	2	3	2	9	2	3	2	9	2	3	2	10.3	10.3	10.3	90.036	807	807;786;826;626;454;501;286;158;242;122;124;132;148	5.91		1	3	1	3	5	6	2	2		0	19.612	By MS/MS	By matching	By MS/MS	By matching	7.9	1.9	5.5
G5E9E8;Q8N465-2;Q8N465-3;Q8N465;H7C021;F8WCF9;B5MCV2	G5E9E8;Q8N465-2;Q8N465-3;Q8N465;H7C021;F8WCF9;B5MCV2	2;2;2;2;1;1;1	2;2;2;2;1;1;1	2;2;2;2;1;1;1	D-2-hydroxyglutarate dehydrogenase, mitochondrial	D2HGDH	;;;;;;	7	2	2	2	0	0	1	2	0	0	1	2	0	0	1	2	6.6	6.6	6.6	34.474	320	320;307;319;521;152;243;387	4.67		2								1	0.0038898	1.4014			By matching	By MS/MS	0	0	3.1
G5E9W7;G5E9V5;P82650;H7C5L9;H7C5F2;H7C5H3;P82650-2	G5E9W7;G5E9V5;P82650;H7C5L9	8;8;8;4;2;2;2	8;8;8;4;2;2;2	8;8;8;4;2;2;2	28S ribosomal protein S22, mitochondrial	MRPS22	;;;	7	8	8	8	2	0	8	8	2	0	8	8	2	0	8	8	18.8	18.8	18.8	36.805	319	319;359;360;121;165;200;168	5.13		1	5	5	9	5	1	2	1	1	0	23.093	By MS/MS		By MS/MS	By MS/MS	7.2	0	18.8
G5E9W3;Q9UKF6	G5E9W3;Q9UKF6	3;3	3;3	3;3	Cleavage and polyadenylation specificity factor subunit 3	CPSF3	;	2	3	3	3	2	1	0	1	2	1	0	1	2	1	0	1	5.1	5.1	5.1	73.476	647	647;684	8.2						1	1		2	1	0	3.5777	By MS/MS	By matching		By MS/MS	3.7	1.7	0
G5EA06;Q92552;Q92552-2;D6RH20;D6RJC7	G5EA06;Q92552;Q92552-2;D6RH20	3;3;3;2;1	3;3;3;2;1	3;3;3;2;1	28S ribosomal protein S27, mitochondrial	MRPS27	;;;	5	3	3	3	0	0	1	3	0	0	1	3	0	0	1	3	9.5	9.5	9.5	41.329	358	358;414;428;299;197	5.5		2							2		0	2.1381			By MS/MS	By MS/MS	0	0	3.4
G5EA30;Q92879-5;Q92879-2;Q92879-3;Q92879-6;Q92879;Q92879-4;E9PQK4;E9PSH0;E9PKU1;E9PKA1;F5H4Y5;F5H0D8	G5EA30;Q92879-5;Q92879-2;Q92879-3;Q92879-6;Q92879;Q92879-4;E9PQK4;E9PSH0;E9PKU1	3;3;3;3;3;3;3;2;2;2;1;1;1	3;3;3;3;3;3;3;2;2;2;1;1;1	3;3;3;3;3;3;3;2;2;2;1;1;1	CUGBP Elav-like family member 1	CELF1	;;;;;;;;;	13	3	3	3	2	0	2	3	2	0	2	3	2	0	2	3	6.4	6.4	6.4	55.142	514	514;468;482;483;485;486;512;87;95;114;56;78;103	4.53	1	4	1	2	2	1	1	2	1		0	2.3732	By MS/MS		By MS/MS	By MS/MS	3.7	0	3.7
H0YH08;H7BYT4;G5EA50;Q6ZN18-3;Q6ZN18-2;Q6ZN18	H0YH08;H7BYT4;G5EA50;Q6ZN18-3;Q6ZN18-2;Q6ZN18	1;1;1;1;1;1	1;1;1;1;1;1	1;1;1;1;1;1	Zinc finger protein AEBP2	AEBP2	;;;;;	6	1	1	1	1	0	0	0	1	0	0	0	1	0	0	0	9.2	9.2	9.2	14.965	130	130;140;274;301;503;517	9									1		0.0099473	0.9475	By MS/MS				9.2	0	0
G8JLD5;O00429-4;O00429-5;O00429-2;O00429-8;F8VZ52;H0YHY4;F8VR28;F8VYL3;B4DPZ9;F8W1W3;F8VUJ9;B4DDQ3	G8JLD5;O00429-4;O00429-5;O00429-2;O00429-8	9;9;8;8;8;4;1;1;1;1;1;1;1	1;1;0;0;0;0;0;0;0;0;0;0;0	1;1;0;0;0;0;0;0;0;0;0;0;0	Dynamin-1-like protein	DNM1L	;;;;	13	9	1	1	4	1	5	6	1	0	0	0	1	0	0	0	15.6	3.2	3.2	79.621	712	712;699;710;725;738;261;54;97;117;156;168;172;180	4				1							0.0086983	1.0542	By MS/MS	By matching	By matching	By matching	7.6	1.8	8.7
Q2L6G8;G8JLG2;Q15517	Q2L6G8;G8JLG2;Q15517	2;2;2	2;2;2	2;2;2	Corneodesmosin	CDSN	;;	3	2	2	2	1	0	2	2	1	0	2	2	1	0	2	2	4.3	4.3	4.3	51.539	529	529;529;529	8.8								2	2	1	0.0010341	1.7416	By MS/MS		By MS/MS	By MS/MS	3.4	0	4.3
G8JLH9;P40763-3;P40763-2;P40763	G8JLH9;P40763-3;P40763-2;P40763	3;3;3;3	3;3;3;3	3;3;3;3	Signal transducer and activator of transcription;Signal transducer and activator of transcription 3	STAT3	;;;	4	3	3	3	2	2	2	2	2	2	2	2	2	2	2	2	6.7	6.7	6.7	76.138	672	672;722;769;770	4.38	1	2	1	2					1	1	0	8.3008	By MS/MS	By MS/MS	By MS/MS	By MS/MS	2.8	2.8	2.8
X6RLT1;H0UI80;Q8IXH7-4;Q8IXH7	X6RLT1;H0UI80;Q8IXH7-4;Q8IXH7	2;2;2;2	2;2;2;2	2;2;2;2	Negative elongation factor C/D	NELFCD;TH1L	;;;	4	2	2	2	2	0	0	0	2	0	0	0	2	0	0	0	2.9	2.9	2.9	66.432	593	593;599;581;590	3			2								0.0032584	1.4376	By MS/MS				2.9	0	0
H0Y2Y8;Q15942;Q15942-2;H7C3D3;C9IZ41	H0Y2Y8;Q15942;Q15942-2;H7C3D3	6;6;5;3;1	6;6;5;3;1	6;6;5;3;1	Zyxin	ZYX	;;;	5	6	6	6	4	3	5	5	4	3	5	5	4	3	5	5	18.1	18.1	18.1	57.643	540	540;572;415;176;164	4.47	1	4	7	5	5	4	1	1		2	0	24.245	By MS/MS	By MS/MS	By MS/MS	By MS/MS	11.5	7.2	14.6
H0Y360;Q01433-2;Q01433;Q01433-3;Q01433-5;Q01433-4;H0YF16;E9PJF6;H0YCL9	H0Y360;Q01433-2;Q01433;Q01433-3;Q01433-5;Q01433-4	9;9;9;8;8;8;2;1;1	9;9;9;8;8;8;2;1;1	9;9;9;8;8;8;2;1;1	AMP deaminase 2	AMPD2	;;;;;	9	9	9	9	7	2	6	6	7	2	6	6	7	2	6	6	10.6	10.6	10.6	98.401	861	861;798;879;760;761;804;231;103;195	5.97		3	5	4	2	1	4	6	4	2	0	13.953	By MS/MS	By MS/MS	By MS/MS	By MS/MS	8.4	2.6	7.1
Q5QPK2;H0Y368;O60762;Q5QPJ9	Q5QPK2;H0Y368;O60762;Q5QPJ9	8;8;8;5	8;8;8;5	8;8;8;5	Dolichol-phosphate mannosyltransferase subunit 1	DPM1	;;;	4	8	8	8	0	0	5	5	0	0	5	5	0	0	5	5	30.7	30.7	30.7	32.426	287	287;295;260;221	5.07		1	2	5	3				2	1	0	9.6084			By MS/MS	By MS/MS	0	0	13.2
H0Y3K4;Q96EV2	H0Y3K4;Q96EV2	2;2	2;2	2;2	RNA-binding protein 33	RBM33	;	2	2	2	2	2	0	0	0	2	0	0	0	2	0	0	0	3.4	3.4	3.4	100.24	909	909;1170	6.5				1					1		0	2.5401	By MS/MS				3.4	0	0
H0Y4K8;H0Y7Z1;P02751-12;P02751-4;P02751-10;P02751-6;P02751-5;P02751-9;P02751-14;P02751-13;P02751-8;P02751-17;P02751-3;P02751-11;P02751;P02751-7;P02751-15	H0Y4K8;H0Y7Z1;P02751-12;P02751-4;P02751-10;P02751-6;P02751-5;P02751-9;P02751-14;P02751-13;P02751-8;P02751-17;P02751-3;P02751-11;P02751;P02751-7;P02751-15	1;1;1;1;1;1;1;1;1;1;1;1;1;1;1;1;1	1;1;1;1;1;1;1;1;1;1;1;1;1;1;1;1;1	1;1;1;1;1;1;1;1;1;1;1;1;1;1;1;1;1	Fibronectin;Anastellin;Ugl-Y1;Ugl-Y2;Ugl-Y3	FN1	;;;;;;;;;;;;;;;;	17	1	1	1	1	1	0	0	1	1	0	0	1	1	0	0	7.9	7.9	7.9	26.554	241	241;1103;2008;2031;2176;2184;2211;2240;2265;2267;2296;2330;2355;2386;2386;2446;2477	8								2			0	2.1126	By MS/MS	By matching			7.9	7.9	0
H0Y4R1;P12268;E7ETK5	H0Y4R1;P12268	20;20;9	20;20;9	18;18;7	Inosine-5-monophosphate dehydrogenase 2	IMPDH2	;	3	20	20	18	18	13	4	5	18	13	4	5	16	11	4	4	38.5	38.5	36.8	50.957	470	470;514;279	6.35	3	5	7	7	8	6	8	5	14	11	0	145	By MS/MS	By MS/MS	By MS/MS	By MS/MS	38.5	28.7	11.9
H0Y994;H0Y4R5;Q5SNT2	H0Y994;H0Y4R5;Q5SNT2	1;1;1	1;1;1	1;1;1	Transmembrane protein 201	TMEM201	;;	3	1	1	1	0	0	1	0	0	0	1	0	0	0	1	0	7.2	7.2	7.2	17.458	166	166;552;666	6						1					0.0010331	1.741			By MS/MS		0	0	7.2
H0Y4T6;J3KMW3;H0Y8P6;H0Y610;Q9Y237;Q9Y237-3;Q9Y237-2	H0Y4T6;J3KMW3;H0Y8P6;H0Y610;Q9Y237;Q9Y237-3;Q9Y237-2	1;1;1;1;1;1;1	1;1;1;1;1;1;1	1;1;1;1;1;1;1	Peptidyl-prolyl cis-trans isomerase NIMA-interacting 4	PIN4	;;;;;;	7	1	1	1	1	1	0	0	1	1	0	0	1	1	0	0	15.4	15.4	15.4	9.5428	91	91;111;115;116;131;133;156	3			2								0	2.4977	By MS/MS	By MS/MS			15.4	15.4	0
X6RDH7;H0Y4Y8;Q8N539	X6RDH7;H0Y4Y8;Q8N539	1;1;1	1;1;1	1;1;1	Fibrinogen C domain-containing protein 1	FIBCD1	;;	3	1	1	1	0	0	1	1	0	0	1	1	0	0	1	1	6.9	6.9	6.9	31.143	289	289;310;461	10										2	0	3.4768			By matching	By MS/MS	0	0	6.9
H0Y5Y2;Q9Y6Y0	H0Y5Y2;Q9Y6Y0	1;1	1;1	1;1	Influenza virus NS1A-binding protein	IVNS1ABP	;	2	1	1	1	0	0	0	1	0	0	0	1	0	0	0	1	6	6	6	13.562	117	117;642	4				1							0.0040804	1.2702				By MS/MS	0	0	0
H0Y626;O95361;B3KP96;J3QL38;K7EL43;K7ENN8;O95361-2;I3L3K9;I3L2F3;Q309B1	H0Y626;O95361;B3KP96	5;5;4;2;2;2;2;1;1;1	5;5;4;2;2;2;2;1;1;1	5;5;4;2;2;2;2;1;1;1	Tripartite motif-containing protein 16	TRIM16	;;	10	5	5	5	5	2	0	1	5	2	0	1	5	2	0	1	8.7	8.7	8.7	107.97	953	953;564;434;96;184;232;348;224;232;348	6	1	2			2	2			1	3	0	9.0918	By MS/MS	By MS/MS		By matching	8.7	1.8	0
H0Y6E7;H3BT71;P38159;P38159-2;H3BR27;P38159-3;Q96E39;A0A1B0GUK8;H3BUY5;O75526;H3BNC1;Q8N7X1	H0Y6E7;H3BT71;P38159;P38159-2;H3BR27;P38159-3;Q96E39	11;11;11;8;6;6;6;3;3;3;2;1	11;11;11;8;6;6;6;3;3;3;2;1	11;11;11;8;6;6;6;3;3;3;2;1	RNA-binding motif protein, X chromosome;RNA-binding motif protein, X chromosome, N-terminally processed;RNA binding motif protein, X-linked-like-1	RBMX;RBMXL1	;;;;;;	12	11	11	11	5	2	10	11	5	2	10	11	5	2	10	11	33.6	33.6	33.6	31.745	292	292;296;391;378;78;196;390;158;263;392;37;1067	5.72	6	10	5	6	5	1	6	8	10	8	0	125.93	By MS/MS	By MS/MS	By MS/MS	By MS/MS	20.9	7.2	33.6
H0Y6I0;Q13439-3;Q13439-4;Q13439;Q13439-5	H0Y6I0;Q13439-3;Q13439-4;Q13439;Q13439-5	3;3;3;3;3	3;3;3;3;3	3;3;3;3;3	Golgin subfamily A member 4	GOLGA4	;;;;	5	3	3	3	1	0	1	1	1	0	1	1	1	0	1	1	1.9	1.9	1.9	246.6	2099	2099;2223;2228;2230;2243	3.33		1		2							0.004065	1.2555	By MS/MS		By MS/MS	By MS/MS	0.5	0	0.9
H0Y6K5;H0Y7L6;Q02447-4;Q02447-3;Q02447-5;Q02447-6;Q02447-2;Q02447	H0Y6K5;H0Y7L6;Q02447-4;Q02447-3;Q02447-5;Q02447-6;Q02447-2;Q02447	1;1;1;1;1;1;1;1	1;1;1;1;1;1;1;1	1;1;1;1;1;1;1;1	Transcription factor Sp3	SP3	;;;;;;;	8	1	1	1	1	1	1	0	1	1	1	0	1	1	1	0	2.4	2.4	2.4	75.311	713	713;738;479;496;713;728;769;781	5					3						0	2.0577	By MS/MS	By matching	By matching		2.4	2.4	2.4
H0Y6T7;Q92542-2;Q92542;Q5T205;H0Y3Z4	H0Y6T7;Q92542-2;Q92542;Q5T205;H0Y3Z4	3;3;3;2;2	3;3;3;2;2	3;3;3;2;2	Nicastrin	NCSTN	;;;;	5	3	3	3	0	0	3	2	0	0	3	2	0	0	3	2	12.4	12.4	12.4	30.045	275	275;689;709;219;319	7	1				1	2			2	2	0	4.7408			By MS/MS	By MS/MS	0	0	12.4
H0Y7Q2;Q96JG6-3;Q96JG6	H0Y7Q2;Q96JG6-3;Q96JG6	1;1;1	1;1;1	1;1;1	Coiled-coil domain-containing protein 132	CCDC132	;;	3	1	1	1	1	0	0	0	1	0	0	0	1	0	0	0	2.8	2.8	2.8	53.922	469	469;934;964	6						1					0.0060901	1.1296	By MS/MS				2.8	0	0
H0Y8B3;O43865-2;Q96HN2-4;Q96HN2-3;O43865;Q96HN2-2;Q96HN2	H0Y8B3;O43865-2;Q96HN2-4;Q96HN2-3;O43865;Q96HN2-2;Q96HN2	4;4;4;4;4;4;4	4;4;4;4;4;4;4	4;4;4;4;4;4;4	Adenosylhomocysteinase;Putative adenosylhomocysteinase 2;Putative adenosylhomocysteinase 3	AHCYL2;AHCYL1	;;;;;;	7	4	4	4	4	1	2	3	4	1	2	3	4	1	2	3	6.2	6.2	6.2	58.004	518	518;483;508;508;530;610;611	6.18			2	3	1			1	3	1	0	3.3218	By MS/MS	By MS/MS	By MS/MS	By MS/MS	6.2	1.5	3.5
H0Y8N7;Q9BYD6	H0Y8N7;Q9BYD6	2;2	2;2	2;2	39S ribosomal protein L1, mitochondrial	MRPL1	;	2	2	2	2	0	0	2	2	0	0	2	2	0	0	2	2	9.5	9.5	9.5	26.614	231	231;325	3.8			2	2	1						0.0038722	1.3823			By MS/MS	By MS/MS	0	0	9.5
H0Y8X4;O43598;O43598-2	H0Y8X4;O43598;O43598-2	2;2;1	2;2;1	2;2;1	2-deoxynucleoside 5-phosphate N-hydrolase 1	DNPH1	;;	3	2	2	2	1	0	2	1	1	0	2	1	1	0	2	1	9.9	9.9	9.9	25.868	243	243;174;148	6.2			1	1	1				1	1	0	3.4899	By MS/MS		By MS/MS	By MS/MS	2.9	0	9.9
H0Y9V9;P32969;H0Y9R4;D6RAN4;E7ESE0	H0Y9V9;P32969;H0Y9R4;D6RAN4	4;4;3;3;1	4;4;3;3;1	4;4;3;3;1	60S ribosomal protein L9	RPL9	;;;	5	4	4	4	4	4	2	1	4	4	2	1	4	4	2	1	13.8	13.8	13.8	21.459	189	189;192;91;181;166	6.62	2	3					2		6	3	0	4.0028	By MS/MS	By MS/MS	By MS/MS	By MS/MS	13.8	13.8	9.5
H0YA22;P36551	H0YA22;P36551	1;1	1;1	1;1	Oxygen-dependent coproporphyrinogen-III oxidase, mitochondrial	CPOX	;	2	1	1	1	0	0	1	1	0	0	1	1	0	0	1	1	18.6	18.6	18.6	8.1112	70	70;454	7.5							2	2			0	4.0965			By MS/MS	By MS/MS	0	0	18.6
H0YB79;J3KNV1;O60281-2;O60281	H0YB79;J3KNV1;O60281-2;O60281	1;1;1;1	1;1;1;1	1;1;1;1	Zinc finger protein 292	ZNF292	;;;	4	1	1	1	0	0	0	1	0	0	0	1	0	0	0	1	4.7	4.7	4.7	28.816	256	256;2718;2578;2723	4				1							1	-2				By MS/MS	0	0	0
H0YBR0;Q96Q05-3;Q96Q05;Q96Q05-2	H0YBR0;Q96Q05-3;Q96Q05;Q96Q05-2	4;4;4;4	4;4;4;4	4;4;4;4	Trafficking protein particle complex subunit 9	TRAPPC9	;;;	4	4	4	4	4	1	0	0	4	1	0	0	4	1	0	0	4.3	4.3	4.3	110.09	992	992;1139;1148;1246	6.88		1	1				1	3	1	1	0	2.1597	By MS/MS	By matching			4.3	1	0
H0YC42;E5RFR7;H0YC44;H7C5V3;P55327-8	H0YC42	8;1;1;1;1	8;1;1;1;1	0;0;0;0;0				5	8	8	0	4	5	7	7	4	5	7	7	0	0	0	0	28.8	28.8	0	31.17	278	278;111;148;162;151	4.81	5	4	4	1		4	1	2	6		0	44.241	By MS/MS	By MS/MS	By MS/MS	By MS/MS	15.8	19.8	23.7
H0YC67;Q96DB5;H0YC27;H0YBD9;Q96DB5-2;H0YB03;H0YB83;E5RH53;Q96DB5-3	H0YC67;Q96DB5;H0YC27;H0YBD9;Q96DB5-2;H0YB03;H0YB83;E5RH53	5;5;4;4;4;3;3;3;2	5;5;4;4;4;3;3;3;2	5;5;4;4;4;3;3;3;2	Regulator of microtubule dynamics protein 1	RMDN1	;;;;;;;	9	5	5	5	0	0	5	4	0	0	5	4	0	0	5	4	33.8	33.8	33.8	17.501	151	151;314;107;159;284;165;225;248;271	5.36	3	3	2							6	0	9.5024			By MS/MS	By MS/MS	0	0	33.8
H0YCY8;P53634	H0YCY8;P53634	1;1	1;1	1;1	Dipeptidyl peptidase 1;Dipeptidyl peptidase 1 exclusion domain chain;Dipeptidyl peptidase 1 heavy chain;Dipeptidyl peptidase 1 light chain	CTSC	;	2	1	1	1	1	1	1	1	1	1	1	1	1	1	1	1	4.9	4.9	4.9	27.725	244	244;463	3.17		2	2	1	1						0	4.098	By MS/MS	By MS/MS	By MS/MS	By MS/MS	4.9	4.9	4.9
H0YD62;H0YF37;Q9H6S3;Q9H6S3-3	H0YD62;H0YF37;Q9H6S3;Q9H6S3-3	1;1;1;1	1;1;1;1	1;1;1;1	Epidermal growth factor receptor kinase substrate 8-like protein 2	EPS8L2	;;;	4	1	1	1	1	1	0	0	1	1	0	0	1	1	0	0	9.4	9.4	9.4	15.632	139	139;167;715;731	9.33									2	1	0	3.778	By MS/MS	By matching			9.4	9.4	0
H0YDD4;P10515;E9PEJ4	H0YDD4;P10515;E9PEJ4	12;12;11	12;12;11	12;12;11	Acetyltransferase component of pyruvate dehydrogenase complex;Dihydrolipoyllysine-residue acetyltransferase component of pyruvate dehydrogenase complex, mitochondrial	DLAT	;;	3	12	12	12	3	2	10	12	3	2	10	12	3	2	10	12	23.6	23.6	23.6	51.201	479	479;647;542	5.6	2	2	7	3	7	8	3	5	2	4	0	40.663	By MS/MS	By matching	By MS/MS	By MS/MS	8.1	6.3	18.4
X6R3R3;H0YDM2;O94964-4;O94964;O94964-2	X6R3R3;H0YDM2;O94964-4;O94964;O94964-2	3;3;3;3;3	3;3;3;3;3	3;3;3;3;3	Protein SOGA1;N-terminal form;C-terminal 80 kDa form	SOGA1	;;;;	5	3	3	3	3	1	1	0	3	1	1	0	3	1	1	0	3.4	3.4	3.4	115.76	1016	1016;1275;1016;1423;1661	4.86		2	1		1		2	1			0	2.2585	By MS/MS	By matching	By matching		3.4	0.9	1.8
H0YE37;P51587	H0YE37;P51587	1;1	1;1	1;1	Breast cancer type 2 susceptibility protein	BRCA2	;	2	1	1	1	0	0	1	0	0	0	1	0	0	0	1	0	10.2	10.2	10.2	20.753	186	186;3418	3			1								0.009218	1.0159			By MS/MS		0	0	10.2
H0YEI6;Q8N5D0-4;Q8N5D0	H0YEI6;Q8N5D0-4;Q8N5D0	1;1;1	1;1;1	1;1;1	WD and tetratricopeptide repeats protein 1	WDTC1	;;	3	1	1	1	1	0	0	0	1	0	0	0	1	0	0	0	11.2	11.2	11.2	13.607	125	125;676;677	10										1	0.00411	1.2928	By MS/MS				11.2	0	0
H0YEL0;H0YDP6;O14893-3;O14893-2;O14893	H0YEL0;H0YDP6;O14893-3;O14893-2;O14893	3;2;2;2;2	3;2;2;2;2	3;2;2;2;2	Gem-associated protein 2	GEMIN2	;;;;	5	3	3	3	2	1	0	0	2	1	0	0	2	1	0	0	16.8	16.8	16.8	24.495	220	220;197;250;265;280	5				2	1		1				0	4.5716	By MS/MS	By MS/MS			9.5	7.3	0
H0YEP3;Q8NDH3-3;Q8NDH3-2;Q8NDH3-5;Q8NDH3-4;Q8NDH3	H0YEP3;Q8NDH3-3;Q8NDH3-2;Q8NDH3-5;Q8NDH3-4;Q8NDH3	2;2;2;2;2;2	2;2;2;2;2;2	2;2;2;2;2;2	Probable aminopeptidase NPEPL1	NPEPL1	;;;;;	6	2	2	2	2	2	0	0	2	2	0	0	2	2	0	0	12.2	12.2	12.2	19.294	180	180;393;412;475;495;523	5.83		2	1						2	1	0.0019835	1.5117	By MS/MS	By MS/MS			12.2	12.2	0
H0YET9;P49407-2;P49407	H0YET9;P49407-2;P49407	1;1;1	1;1;1	1;1;1	Beta-arrestin-1	ARRB1	;;	3	1	1	1	1	1	1	1	1	1	1	1	1	1	1	1	6.2	6.2	6.2	21.805	195	195;410;418	9								2		2	0.0038672	1.3771	By MS/MS	By MS/MS	By matching	By MS/MS	6.2	6.2	6.2
H0YEW1;Q38SD2	H0YEW1;Q38SD2	1;1	1;1	1;1	Leucine-rich repeat serine/threonine-protein kinase 1	LRRK1	;	2	1	1	1	0	0	1	0	0	0	1	0	0	0	1	0	1.7	1.7	1.7	72.89	660	660;2015	3.5			1	1							1	-2			By MS/MS		0	0	1.7
H0YF29;Q6P1X6-2;Q6P1X6	H0YF29;Q6P1X6-2;Q6P1X6	1;1;1	1;1;1	1;1;1	UPF0598 protein C8orf82	C8orf82	;;	3	1	1	1	1	0	1	1	1	0	1	1	1	0	1	1	3.4	3.4	3.4	28.487	261	261;208;216	5				2	1	2					0.0055164	1.1632	By MS/MS		By MS/MS	By MS/MS	3.4	0	3.4
H0YFA4;P52943;P52943-2;H0YHD8	H0YFA4;P52943;P52943-2;H0YHD8	4;4;4;2	4;4;4;2	4;4;4;2	Cysteine-rich protein 2	CRIP2	;;;	4	4	4	4	4	2	2	2	4	2	2	2	4	2	2	2	36.5	36.5	36.5	20.6	192	192;208;282;104	5.62	2	2	2	1	5	7	4	3	2	1	0	57.872	By MS/MS	By matching	By MS/MS	By MS/MS	36.5	26.6	26.6
H0YH60;Q16827-4;Q16827-3;Q16827-2;Q16827	H0YH60;Q16827-4;Q16827-3;Q16827-2;Q16827	1;1;1;1;1	1;1;1;1;1	1;1;1;1;1	Receptor-type tyrosine-protein phosphatase O	PTPRO	;;;;	5	1	1	1	0	0	0	1	0	0	0	1	0	0	0	1	11.2	11.2	11.2	13.773	116	116;377;405;1188;1216	9									1		1	-2				By MS/MS	0	0	0
H0YHG0;P82979;F8VZQ9	H0YHG0;P82979;F8VZQ9	6;6;5	6;6;5	6;6;5	SAP domain-containing ribonucleoprotein	SARNP	;;	3	6	6	6	4	2	2	3	4	2	2	3	4	2	2	3	12.2	12.2	12.2	59.075	523	523;210;213	4.42	6	2	2	2	1		1	1		4	0	10.954	By MS/MS	By MS/MS	By MS/MS	By MS/MS	10.3	3.6	4
H0YHS6;Q9Y2Z4	H0YHS6;Q9Y2Z4	4;4	4;4	4;4	Tyrosine--tRNA ligase;Tyrosine--tRNA ligase, mitochondrial	YARS2	;	2	4	4	4	1	0	2	3	1	0	2	3	1	0	2	3	17.2	17.2	17.2	32.184	291	291;477	7		1				1	2	1	1	1	0	8.1484	By MS/MS		By MS/MS	By MS/MS	3.4	0	7.9
H0YI92;H0YIA8;O14910;Q9NUP9	H0YI92;H0YIA8;O14910;Q9NUP9	2;2;2;1	2;2;2;1	2;2;2;1	Protein lin-7 homolog A;Protein lin-7 homolog C	LIN7A;LIN7C	;;;	4	2	2	2	1	0	2	1	1	0	2	1	1	0	2	1	19.2	19.2	19.2	14.028	130	130;180;233;197	6					2	2		1			0	11.762	By matching		By MS/MS	By MS/MS	12.3	0	19.2
H0YIQ2;P49750-3;P49750;P49750-4	H0YIQ2;P49750-3;P49750;P49750-4	2;2;2;2	2;2;2;2	2;2;2;2	YLP motif-containing protein 1	YLPM1	;;;	4	2	2	2	1	0	0	1	1	0	0	1	1	0	0	1	2.4	2.4	2.4	180.28	1595	1595;1862;1951;2146	4	1				1	1					0	2.368	By MS/MS			By MS/MS	1.1	0	0
H0YML6;H0YLD7;H0YLW1;H0YLT5;H0YKM6;H0YMB7;H0YKB0;Q9NZD8-2;Q9NZD8	H0YML6;H0YLD7;H0YLW1;H0YLT5;H0YKM6;H0YMB7;H0YKB0;Q9NZD8-2;Q9NZD8	1;1;1;1;1;1;1;1;1	1;1;1;1;1;1;1;1;1	1;1;1;1;1;1;1;1;1	Maspardin	SPG21	;;;;;;;;	9	1	1	1	1	0	1	1	1	0	1	1	1	0	1	1	47.5	47.5	47.5	4.6262	40	40;53;71;102;129;141;150;281;308	7						2	1	2			0	2.7411	By MS/MS		By MS/MS	By matching	47.5	0	47.5
H0YMY6;H0YLY3;H0YKR4;H0YNR6;H0YN04;H0YKC9;Q9HA82	H0YMY6;H0YLY3;H0YKR4;H0YNR6;H0YN04;H0YKC9;Q9HA82	1;1;1;1;1;1;1	1;1;1;1;1;1;1	1;1;1;1;1;1;1	Ceramide synthase 4	CERS4	;;;;;;	7	1	1	1	0	0	1	0	0	0	1	0	0	0	1	0	10.9	10.9	10.9	10.919	92	92;113;136;192;306;343;394	2.5		1	1								0.0091472	0.99171			By MS/MS		0	0	10.9
H0YMF4;H0YKD8;P46779-4;P46779-5;P46779;P46779-2;P46779-3;H0YLP6	H0YMF4;H0YKD8;P46779-4;P46779-5;P46779;P46779-2;P46779-3;H0YLP6	6;6;6;6;6;6;6;5	6;6;6;6;6;6;6;5	6;6;6;6;6;6;6;5	60S ribosomal protein L28	RPL28	;;;;;;;	8	6	6	6	5	6	4	6	5	6	4	6	5	6	4	6	34.8	34.8	34.8	12.39	112	112;170;69;87;137;163;169;89	5.25	6	8	2	3	2	1	4	4	6	4	0	74.182	By MS/MS	By MS/MS	By MS/MS	By MS/MS	28.6	34.8	32.1
H0YKX0;Q96EP0-3;Q96EP0;H0YKI4;A0A0B4J293;Q96EP0-2	H0YKX0;Q96EP0-3;Q96EP0	3;3;3;1;1;1	3;3;3;1;1;1	3;3;3;1;1;1	E3 ubiquitin-protein ligase RNF31	RNF31	;;	6	3	3	3	3	0	0	0	3	0	0	0	3	0	0	0	5.5	5.5	5.5	102.29	917	917;921;1072;165;547;505	7						2	1		1		0	2.8433	By MS/MS				5.5	0	0
H0YNN4;H0YNB7;H0YL22;Q9Y375	H0YNN4;H0YNB7;H0YL22;Q9Y375	2;2;2;2	2;2;2;2	2;2;2;2	Complex I intermediate-associated protein 30, mitochondrial	NDUFAF1	;;;	4	2	2	2	1	0	2	1	1	0	2	1	1	0	2	1	12	12	12	21.556	191	191;209;261;327	5.2				1	3		1				0.0091311	0.98577	By matching		By MS/MS	By MS/MS	6.3	0	12
H0YL61;Q8N5C7;H0YK73;H0YMP4;H0YML0;Q8N5C7-3;Q8N5C7-2	H0YL61;Q8N5C7;H0YK73;H0YMP4;H0YML0;Q8N5C7-3;Q8N5C7-2	2;2;1;1;1;1;1	2;2;1;1;1;1;1	2;2;1;1;1;1;1	DTW domain-containing protein 1	DTWD1	;;;;;;	7	2	2	2	2	0	0	0	2	0	0	0	2	0	0	0	10.4	10.4	10.4	21.823	193	193;304;94;102;152;109;217	6					1		1				0.0010438	1.7727	By MS/MS				10.4	0	0
H0YL91;Q15650	H0YL91;Q15650	2;2	2;2	2;2	Activating signal cointegrator 1	TRIP4	;	2	2	2	2	2	0	0	0	2	0	0	0	2	0	0	0	8.7	8.7	8.7	42.052	368	368;581	8							1		1		0	4.3536	By MS/MS				8.7	0	0
H0YM23;O75179-6;O75179-7;O75179-2;O75179;H7C2F5;H3BLS9;H0YLQ3;E9PDP5;O75179-4;O75179-5;O75179-3	H0YM23;O75179-6;O75179-7;O75179-2;O75179;H7C2F5;H3BLS9;H0YLQ3;E9PDP5;O75179-4	4;4;4;4;4;2;2;2;2;2;1;1	2;2;2;2;2;0;0;0;0;2;1;1	2;2;2;2;2;0;0;0;0;2;1;1	Ankyrin repeat domain-containing protein 17	ANKRD17;ANKHD1	;;;;;;;;;	12	4	2	2	3	2	0	0	2	0	0	0	2	0	0	0	2.9	1.4	1.4	263.25	2487	2487;2352;2490;2602;2603;608;687;862;1565;2010;751;1187	5				1	2	1					0	2.8024	By MS/MS	By matching			2.2	1.5	0
H0YME5;Q9P2K8-2;Q9P2K8	H0YME5;Q9P2K8-2;Q9P2K8	1;1;1	1;1;1	1;1;1	Eukaryotic translation initiation factor 2-alpha kinase 4	EIF2AK4	;;	3	1	1	1	1	1	1	1	1	1	1	1	1	1	1	1	0.9	0.9	0.9	161.12	1427	1427;1621;1649	7.38	1					1	1	1	3	1	1	-2	By matching	By MS/MS	By matching	By matching	0.9	0.9	0.9
Q6JHV3;H0YMI4;Q9Y6I4;H0YLB7;H0YKU8;Q9Y6I4-2;H0YL81;H0YLG0;H0YM72;H0YMP6	Q6JHV3;H0YMI4;Q9Y6I4;H0YLB7;H0YKU8;Q9Y6I4-2;H0YL81	16;16;16;13;13;13;8;6;4;3	16;16;16;13;13;13;8;6;4;3	16;16;16;13;13;13;8;6;4;3	Ubiquitin carboxyl-terminal hydrolase;Ubiquitin carboxyl-terminal hydrolase 3	USP3	;;;;;;	10	16	16	16	10	2	16	1	10	2	16	1	10	2	16	1	23.9	23.9	23.9	56.648	498	498;503;520;431;443;476;126;133;106;132	5.42	2	7	23	12	11	7	10	9	11	6	0	323.31	By MS/MS	By matching	By MS/MS	By matching	16.5	4.4	23.9
H0YMV8;Q71UM5;C9JLI6	H0YMV8;Q71UM5;C9JLI6	5;5;4	3;3;3	3;3;3	40S ribosomal protein S27;40S ribosomal protein S27-like	RPS27L	;;	3	5	3	3	5	4	1	2	3	3	1	2	3	3	1	2	35	13	13	11.345	100	100;84;97	6.69		1	4				1	1	2	4	0	10.403	By MS/MS	By MS/MS	By MS/MS	By MS/MS	35	26	13
H0YN26;P39687;H7BZ09;O95626;O43423	H0YN26;P39687	9;9;2;2;2	9;9;2;2;2	8;8;2;2;2	Acidic leucine-rich nuclear phosphoprotein 32 family member A	ANP32A	;	5	9	9	8	6	6	8	6	6	6	8	6	5	5	7	5	36.2	36.2	36.2	19.997	177	177;249;79;131;234	4.6	5	4	8	10	5	3	3	1	2	4	0	20.396	By MS/MS	By MS/MS	By MS/MS	By MS/MS	28.2	29.4	34.5
H0YNG3;P67812-4;P67812;P67812-3;H0YNX5;P67812-2;H0YKT4;H0YNA5;P0C7V7	H0YNG3;P67812-4;P67812;P67812-3;H0YNX5;P67812-2;H0YKT4	7;7;7;7;5;5;4;3;3	7;7;7;7;5;5;4;3;3	7;7;7;7;5;5;4;3;3	Signal peptidase complex catalytic subunit SEC11;Signal peptidase complex catalytic subunit SEC11A	SEC11A	;;;;;;	9	7	7	7	1	0	5	6	1	0	5	6	1	0	5	6	32.5	32.5	32.5	18.651	163	163;164;179;185;106;153;129;135;166	4.71	5	6	1					3	5	1	0	13.588	By matching		By MS/MS	By MS/MS	8	0	27
H0YNN7;Q9UPX6	H0YNN7;Q9UPX6	1;1	1;1	1;1	UPF0258 protein KIAA1024	KIAA1024	;	2	1	1	1	1	0	1	1	1	0	1	1	1	0	1	1	1.5	1.5	1.5	95.999	854	854;916	10										3	0.0096717	0.96011	By matching		By matching	By MS/MS	1.5	0	1.5
H0YNW5;P33316-2;P33316;A0A0C4DGL3;H0YKC5;H0YMM5;H0YNJ9;H0YKI0	H0YNW5;P33316-2;P33316;A0A0C4DGL3;H0YKC5;H0YMM5;H0YNJ9;H0YKI0	4;4;4;3;3;2;2;2	4;4;4;3;3;2;2;2	4;4;4;3;3;2;2;2	Deoxyuridine 5-triphosphate nucleotidohydrolase, mitochondrial	DUT	;;;;;;;	8	4	4	4	4	3	3	2	4	3	3	2	4	3	3	2	29.9	29.9	29.9	17.827	167	167;164;252;141;221;133;143;226	3.65	3	3	4	2	1	1	2	1			0	15.484	By MS/MS	By MS/MS	By MS/MS	By MS/MS	29.9	22.8	23.4
H3BLU7;O43488;Q8NHP1;H7C5H7	H3BLU7;O43488;Q8NHP1	4;4;2;1	4;4;2;1	4;4;2;1	Aflatoxin B1 aldehyde reductase member 2;Aflatoxin B1 aldehyde reductase member 4	AKR7A2;AKR7L	;;	4	4	4	4	4	2	1	1	4	2	1	1	4	2	1	1	15	15	15	34.684	314	314;359;331;205	4.82	2	2	2		1	1				3	0	6.1112	By MS/MS	By MS/MS	By MS/MS	By MS/MS	15	8.6	4.8
H3BLV9;Q96SB4-4;Q96SB4;Q96SB4-3	H3BLV9;Q96SB4-4;Q96SB4;Q96SB4-3	3;3;3;3	3;3;3;3	3;3;3;3	SRSF protein kinase 1	SRPK1	;;;	4	3	3	3	3	1	0	0	3	1	0	0	3	1	0	0	6.9	6.9	6.9	76.039	671	671;639;655;826	3.71			3	3	1						0	3.39	By MS/MS	By matching			6.9	2.1	0
H3BLZ8;Q92841;Q92841-1;Q92841-3;Q92841-2;A0A0U1RQJ0	H3BLZ8;Q92841;Q92841-1;Q92841-3;Q92841-2	16;16;15;15;15;3	12;12;11;11;11;2	12;12;11;11;11;2	Probable ATP-dependent RNA helicase DDX17	DDX17	;;;;	6	16	12	12	14	7	7	9	10	5	5	6	10	5	5	6	21.9	17.5	17.5	80.439	731	731;729;650;652;652;56	5.18	4	4	5	7	5	7	3	1	3	5	0	35.42	By MS/MS	By MS/MS	By MS/MS	By MS/MS	19.6	10.3	10.4
H3BNG6;H3BU94;H3BNE1;H3BR18;H3BM38;H3BPJ0;O00161-2;O00161	H3BNG6;H3BU94;H3BNE1;H3BR18;H3BM38;H3BPJ0;O00161-2;O00161	1;1;1;1;1;1;1;1	1;1;1;1;1;1;1;1	1;1;1;1;1;1;1;1	Synaptosomal-associated protein;Synaptosomal-associated protein 23	SNAP23	;;;;;;;	8	1	1	1	0	0	1	1	0	0	1	1	0	0	1	1	31.8	31.8	31.8	5.1107	44	44;53;97;109;125;127;158;211	1	2										0.0094173	0.98117			By MS/MS	By MS/MS	0	0	31.8
H3BM58;Q9Y2B5;Q9Y2B5-2	H3BM58;Q9Y2B5;Q9Y2B5-2	1;1;1	1;1;1	1;1;1	VPS9 domain-containing protein 1	VPS9D1	;;	3	1	1	1	1	0	0	0	1	0	0	0	1	0	0	0	2.7	2.7	2.7	61.438	561	561;631;662	6						1					1	-2	By MS/MS				2.7	0	0
H3BM67;H3BUP2;H3BUN4;O60936;O60936-3;H3BQJ5;O60936-1	H3BM67;H3BUP2;H3BUN4;O60936;O60936-3;H3BQJ5;O60936-1	2;2;2;2;2;1;1	2;2;2;2;2;1;1	2;2;2;2;2;1;1	Nucleolar protein 3	NOL3	;;;;;;	7	2	2	2	2	0	0	0	2	0	0	0	2	0	0	0	28.3	28.3	28.3	14.924	138	138;174;206;208;270;216;219	7.5					1					1	0.00035984	1.9659	By MS/MS				28.3	0	0
H3BTD3;H3BMD8;P56211-2;P56211;H3BQ52;A6NMQ3;Q5T5H1;O43768-6;O43768-5;O43768-2;O43768;O43768-9;O43768-7;O43768-3;O43768-4	H3BTD3;H3BMD8;P56211-2;P56211;H3BQ52;A6NMQ3;Q5T5H1;O43768-6;O43768-5;O43768-2;O43768;O43768-9;O43768-7;O43768-3;O43768-4	2;2;2;2;1;1;1;1;1;1;1;1;1;1;1	2;2;2;2;1;1;1;1;1;1;1;1;1;1;1	2;2;2;2;1;1;1;1;1;1;1;1;1;1;1	cAMP-regulated phosphoprotein 19;Alpha-endosulfine	ARPP19;ENSA	;;;;;;;;;;;;;;	15	2	2	2	1	1	1	2	1	1	1	2	1	1	1	2	36.1	36.1	36.1	8.1272	72	72;131;96;112;71;140;187;113;117;117;121;133;133;137;140	5.15	1			2	5	3	1	1			0	3.0853	By MS/MS	By MS/MS	By MS/MS	By MS/MS	15.3	15.3	15.3
H3BVB1;H3BME1;H7C112;H3BPZ0;Q6PCT2-2;Q6PCT2-3;Q6PCT2;H3BPI8	H3BVB1;H3BME1;H7C112;H3BPZ0;Q6PCT2-2;Q6PCT2-3;Q6PCT2;H3BPI8	3;3;3;3;3;3;3;2	3;3;3;3;3;3;3;2	3;3;3;3;3;3;3;2	F-box/LRR-repeat protein 19	FBXL19	;;;;;;;	8	3	3	3	3	0	0	0	3	0	0	0	3	0	0	0	12.6	12.6	12.6	42.27	382	382;558;586;674;651;665;694;138	6.6					2	1		1	1		0	4.085	By MS/MS				12.6	0	0
H3BT44;H3BPQ9;H3BR82;H3BMF4;Q9H2V7-5;Q9H2V7-3;Q9H2V7-2;Q9H2V7	H3BT44;H3BPQ9;H3BR82;H3BMF4;Q9H2V7-5;Q9H2V7-3;Q9H2V7-2;Q9H2V7	1;1;1;1;1;1;1;1	1;1;1;1;1;1;1;1	1;1;1;1;1;1;1;1	Protein spinster homolog 1	SPNS1	;;;;;;;	8	1	1	1	0	0	1	0	0	0	1	0	0	0	1	0	7.9	7.9	7.9	18.967	178	178;274;538;573;229;454;476;528	5.5					1	1					0	3.5729			By MS/MS		0	0	7.9
H3BMH2;H3BSC1;P62491-2;Q15907-2;P62491;Q15907;M0R377;M0R2D0;H3BN38;B4DQU5	H3BMH2;H3BSC1;P62491-2;Q15907-2;P62491;Q15907	9;9;9;9;9;9;1;1;1;1	9;9;9;9;9;9;1;1;1;1	8;8;8;8;8;8;1;1;1;1	Ras-related protein Rab-11A;Ras-related protein Rab-11B	RAB11A;RAB11B	;;;;;	10	9	9	8	2	3	8	9	2	3	8	9	1	2	8	8	48.4	48.4	43.2	17.668	155	155;198;155;179;216;218;46;60;81;146	5.22	1	5	5	2	3	9	8		1	2	0	13.466	By MS/MS	By MS/MS	By MS/MS	By MS/MS	12.3	17.4	43.2
H3BS87;H3BMJ8;Q9H7D3;H3BSP8;H3BTU3;Q9BQ70	H3BS87;H3BMJ8;Q9H7D3;H3BSP8;H3BTU3;Q9BQ70	1;1;1;1;1;1	1;1;1;1;1;1	1;1;1;1;1;1	Transcription factor 25	TCF25	;;;;;	6	1	1	1	1	0	0	0	1	0	0	0	1	0	0	0	18.5	18.5	18.5	15.652	146	146;210;216;233;265;676	9									1		0	5.5497	By MS/MS				18.5	0	0
H3BV80;H3BMM9;H3BTC0;Q15287;Q15287-3;Q15287-2;H3BMS0;H3BPG5;H3BRK4;H3BTV0;H3BNI3;H3BP82;H3BTR6;H3BUG0;H3BTY0;H3BNU7;H3BUL0	H3BV80;H3BMM9;H3BTC0;Q15287;Q15287-3;Q15287-2;H3BMS0;H3BPG5	13;13;13;13;11;11;9;7;2;2;2;2;2;2;2;2;2	13;13;13;13;11;11;9;7;2;2;2;2;2;2;2;2;2	13;13;13;13;11;11;9;7;2;2;2;2;2;2;2;2;2	RNA-binding protein with serine-rich domain 1	RNPS1	;;;;;;;	17	13	13	13	11	6	12	13	11	6	12	13	11	6	12	13	46.4	46.4	46.4	24.561	211	211;284;302;305;268;282;257;128;29;45;85;98;127;139;150;156;169	5.4	21	17	23	25	23	27	22	14	23	17	0	323.31	By MS/MS	By MS/MS	By MS/MS	By MS/MS	46.4	25.6	46.4
H3BMQ0;P49815-7;P49815-6;P49815-5;P49815-3;P49815-2;P49815-4;P49815;H3BQK4	H3BMQ0;P49815-7;P49815-6;P49815-5;P49815-3;P49815-2;P49815-4;P49815;H3BQK4	4;4;4;4;4;4;4;4;2	4;4;4;4;4;4;4;4;2	4;4;4;4;4;4;4;4;2	Tuberin	TSC2	;;;;;;;;	9	4	4	4	4	1	0	0	4	1	0	0	4	1	0	0	4.5	4.5	4.5	194.39	1751	1751;1692;1704;1740;1763;1764;1784;1807;535	4.43		1	1	1	2	2					0	5.0917	By MS/MS	By matching			4.5	1.2	0
I3L187;H3BMS5;Q6ZVD8-2;Q6ZVD8-3;Q6ZVD8;H3BS75	I3L187;H3BMS5;Q6ZVD8-2;Q6ZVD8-3;Q6ZVD8;H3BS75	2;2;2;2;2;1	2;2;2;2;2;1	2;2;2;2;2;1	PH domain leucine-rich repeat-containing protein phosphatase 2	PHLPP2	;;;;;	6	2	2	2	1	0	1	1	1	0	1	1	1	0	1	1	4.3	4.3	4.3	80.494	723	723;1358;956;1256;1323;319	5.8				2	1	1				1	0	3.391	By MS/MS		By MS/MS	By MS/MS	1.8	0	2.5
H3BQF7;H3BMU1;H3BUI0;P53990-2;P53990-3;P53990;P53990-4;P53990-5;F5GXM3;H3BPP6;H3BRE2;J3KR23	H3BQF7;H3BMU1;H3BUI0;P53990-2;P53990-3;P53990;P53990-4;P53990-5;F5GXM3;H3BPP6;H3BRE2;J3KR23	4;4;4;4;4;4;4;4;3;2;2;2	4;4;4;4;4;4;4;4;3;2;2;2	4;4;4;4;4;4;4;4;3;2;2;2	IST1 homolog	IST1	;;;;;;;;;;;	12	4	4	4	1	3	2	2	1	3	2	2	1	3	2	2	19.9	19.9	19.9	19.013	166	166;206;253;335;360;364;366;379;141;59;105;289	6.67		2	1		1				2	3	0	3.6387	By MS/MS	By MS/MS	By MS/MS	By MS/MS	8.4	19.3	13.3
H3BN98;H3BPJ2;Q15041-3;Q15041-2;Q15041	H3BN98	4;1;1;1;1	1;1;1;1;1	1;1;1;1;1				5	4	1	1	3	3	3	4	1	0	1	1	1	0	1	1	16.5	3.4	3.4	27.168	237	237;101;151;174;203	6.67	1								1	1	0.0043695	1.2437	By MS/MS	By matching	By MS/MS	By MS/MS	10.5	13.1	10.5
H3BNB9;Q9Y4X5	H3BNB9;Q9Y4X5	1;1	1;1	1;1	E3 ubiquitin-protein ligase ARIH1	ARIH1	;	2	1	1	1	1	1	0	0	1	1	0	0	1	1	0	0	4.9	4.9	4.9	22.216	204	204;557	5.33					2	1					0.0040625	1.2533	By MS/MS	By matching			4.9	4.9	0
H3BNC2;Q7LC14;O00221	H3BNC2;Q7LC14;O00221	1;1;1	1;1;1	1;1;1	NF-kappa-B inhibitor epsilon	NFKBIE	;;	3	1	1	1	1	0	0	0	1	0	0	0	1	0	0	0	13.5	13.5	13.5	15.207	141	141;361;500	9									1		0.0038822	1.3961	By MS/MS				13.5	0	0
H3BND4;Q6P996-3;Q6P996-4;Q6P996-5;Q6P996;Q6XYB5;Q86XE2;Q6P996-2	H3BND4;Q6P996-3;Q6P996-4;Q6P996-5;Q6P996	10;10;10;10;10;1;1;1	10;10;10;10;10;1;1;1	10;10;10;10;10;1;1;1	Pyridoxal-dependent decarboxylase domain-containing protein 1	PDXDC1	;;;;	8	10	10	10	9	2	0	1	9	2	0	1	9	2	0	1	16.9	16.9	16.9	88.761	806	806;697;760;761;788;204;498;429	4.31		6	3	2	1	1			1	2	0	17.135	By MS/MS	By MS/MS		By MS/MS	15.9	4.1	0
H3BNI9;H3BSA1;P19784	H3BNI9;H3BSA1;P19784	1;1;1	1;1;1	1;1;1	Casein kinase II subunit alpha	CSNK2A2	;;	3	1	1	1	1	1	0	0	1	1	0	0	1	1	0	0	8.1	8.1	8.1	15.642	135	135;230;350	8								2			0.0038772	1.3884	By MS/MS	By MS/MS			8.1	8.1	0
H3BSB3;H3BNT4;Q99547	H3BSB3;H3BNT4;Q99547	1;1;1	1;1;1	1;1;1	M-phase phosphoprotein 6	MPHOSPH6	;;	3	1	1	1	1	0	0	0	1	0	0	0	1	0	0	0	14.5	14.5	14.5	15.489	131	131;142;160	7							1				0.0041152	1.3023	By MS/MS				14.5	0	0
H3BTK3;I3L3X8;H3BSW7;H3BUY4;H3BPY5;H3BNU9;Q9Y2V2	H3BTK3;I3L3X8;H3BSW7;H3BUY4;H3BPY5;H3BNU9;Q9Y2V2	4;4;4;4;4;4;4	4;4;4;4;4;4;4	4;4;4;4;4;4;4	Calcium-regulated heat stable protein 1	CARHSP1	;;;;;;	7	4	4	4	4	2	0	0	4	2	0	0	4	2	0	0	38	38	38	7.6697	71	71;94;112;124;125;131;147	5.53		1	2	2	3	3	1	1	1	1	0.0020094	1.5782	By MS/MS	By matching			38	21.1	0
H3BU85;H3BTD4;H3BS10;H3BP20;P06865;P06865-2	H3BU85;H3BTD4;H3BS10;H3BP20;P06865;P06865-2	2;2;2;2;2;1	2;2;2;2;2;1	2;2;2;2;2;1	Beta-hexosaminidase;Beta-hexosaminidase subunit alpha	HEXA	;;;;;	6	2	2	2	0	0	2	1	0	0	2	1	0	0	2	1	5.7	5.7	5.7	36.196	318	318;373;509;540;529;168	5				1	2	1					0.0007125	1.9126			By MS/MS	By MS/MS	0	0	5.7
H3BP35;P53602	H3BP35;P53602	3;3	3;3	3;3	Diphosphomevalonate decarboxylase	MVD	;	2	3	3	3	3	2	2	2	3	2	2	2	3	2	2	2	12.2	12.2	12.2	29.378	271	271;400	6.42				2	3	2	1	1	3		0	2.1477	By MS/MS	By MS/MS	By MS/MS	By MS/MS	12.2	8.5	7.4
H3BP52;H3BTF4;Q8IWI9-3;Q8IWI9;Q8IWI9-4	H3BP52;H3BTF4;Q8IWI9-3;Q8IWI9;Q8IWI9-4	2;2;2;2;2	2;2;2;2;2	2;2;2;2;2	MAX gene-associated protein	MGA	;;;;	5	2	2	2	2	0	0	0	2	0	0	0	2	0	0	0	2.4	2.4	2.4	120.59	1086	1086;1138;2856;3026;3065	5.5				1			1				0	3.863	By MS/MS				2.4	0	0
H3BP66;P34059	H3BP66;P34059	3;3	3;3	3;3	N-acetylgalactosamine-6-sulfatase	GALNS	;	2	3	3	3	0	0	3	3	0	0	3	3	0	0	3	3	18.8	18.8	18.8	19.382	170	170;522	4.43	1	2			2			2			0	2.9352			By MS/MS	By MS/MS	0	0	18.8
H3BP71;O75150-4;O75150;O75150-3;H3BS50;A0A087WTK2	H3BP71;O75150-4;O75150;O75150-3	7;6;6;5;1;1	7;6;6;5;1;1	7;6;6;5;1;1	E3 ubiquitin-protein ligase BRE1B	RNF40	;;;	6	7	7	7	7	0	0	1	7	0	0	1	7	0	0	1	10.6	10.6	10.6	109.05	961	961;901;1001;838;174;177	7.1			1		3		1	1	2	2	0	10.063	By MS/MS			By matching	10.6	0	0
H3BPE7;P35637-2;P35637;H3BNZ4	H3BPE7;P35637-2;P35637	14;14;14;1	12;12;12;1	12;12;12;1	RNA-binding protein FUS	FUS	;;	4	14	12	12	8	8	13	14	6	6	11	12	6	6	11	12	18.4	18.4	18.4	53.496	527	527;525;526;263	5.12	10	23	23	16	13	8	18	8	9	17	0	323.31	By MS/MS	By MS/MS	By MS/MS	By MS/MS	16.9	16.9	18.4
H3BPJ9;O96000;O96000-2;H3BV16	H3BPJ9;O96000;O96000-2;H3BV16	8;8;6;5	8;8;6;5	8;8;6;5	NADH dehydrogenase [ubiquinone] 1 beta subcomplex subunit 10	NDUFB10	;;;	4	8	8	8	0	0	7	7	0	0	7	7	0	0	7	7	47.8	47.8	47.8	19.258	161	161;172;168;142	3.77	1	3	5	6	5	2					0	28.723			By MS/MS	By MS/MS	0	0	39.8
H3BPK3;Q16775-2;Q16775;H3BV79;H3BPQ4;H3BQW8	H3BPK3;Q16775-2;Q16775;H3BV79;H3BPQ4	4;4;4;2;2;1	4;4;4;2;2;1	4;4;4;2;2;1	Hydroxyacylglutathione hydrolase, mitochondrial	HAGH	;;;;	6	4	4	4	2	0	4	3	2	0	4	3	2	0	4	3	18	18	18	26.305	239	239;260;308;64;258;160	2.82	2	4	3			2					0	6.1363	By MS/MS		By MS/MS	By MS/MS	7.5	0	18
H3BPZ1;H3BS72;Q9P035;H3BRL8;Q9P035-2;H3BMZ1	H3BPZ1;H3BS72;Q9P035;H3BRL8;Q9P035-2	5;5;5;3;3;2	5;5;5;3;3;2	5;5;5;3;3;2	Very-long-chain (3R)-3-hydroxyacyl-CoA dehydratase 3	HACD3	;;;;	6	5	5	5	0	0	5	5	0	0	5	5	0	0	5	5	12.2	12.2	12.2	40.069	337	337;400;362;245;307;139	6		2		2	2	3	1	2	3		0	14.7			By MS/MS	By MS/MS	0	0	12.2
H3BQB1;P07741-2;P07741;H3BQF1;H3BQZ9;H3BSW3	H3BQB1;P07741-2;P07741;H3BQF1;H3BQZ9	7;7;7;5;5;3	7;7;7;5;5;3	7;7;7;5;5;3	Adenine phosphoribosyltransferase	APRT	;;;;	6	7	7	7	5	5	6	7	5	5	6	7	5	5	6	7	40.1	40.1	40.1	17.451	162	162;134;180;148;153;63	5.7	4	6	3	3	9	6	10	7	5	3	0	19.769	By MS/MS	By MS/MS	By MS/MS	By MS/MS	32.1	32.1	35.8
H3BQH3;Q8TBB5-2;Q8TBB5-3;Q8TBB5	H3BQH3;Q8TBB5-2;Q8TBB5-3;Q8TBB5	1;1;1;1	1;1;1;1	1;1;1;1	Kelch domain-containing protein 4	KLHDC4	;;;	4	1	1	1	1	1	0	0	1	1	0	0	1	1	0	0	3.9	3.9	3.9	37.075	334	334;463;489;520	10										2	0	4.4063	By MS/MS	By MS/MS			3.9	3.9	0
H3BRB3;Q14807-2;Q14807;H3BTH5	H3BRB3;Q14807-2;Q14807;H3BTH5	2;2;2;1	2;2;2;1	2;2;2;1	Kinesin-like protein;Kinesin-like protein KIF22	KIF22	;;;	4	2	2	2	0	0	2	0	0	0	2	0	0	0	2	0	4.4	4.4	4.4	67.752	611	611;597;665;185	8.5								1	1		0	3.3227			By MS/MS		0	0	4.4
H3BRL3;O14562;H3BUM8	H3BRL3;O14562;H3BUM8	4;4;2	4;4;2	4;4;2	Ubiquitin domain-containing protein UBFD1	UBFD1	;;	3	4	4	4	3	1	2	2	3	1	2	2	3	1	2	2	14	14	14	32.64	300	300;309;190	4	1	2	1	4		1	2				0	4.4565	By MS/MS	By matching	By MS/MS	By MS/MS	12.3	3.3	5.7
H3BRS3;Q9Y4R8	H3BRS3;Q9Y4R8	2;2	2;2	2;2	Telomere length regulation protein TEL2 homolog	TELO2	;	2	2	2	2	2	0	0	0	2	0	0	0	2	0	0	0	6.1	6.1	6.1	47.38	426	426;837	5.4			1	1	1		1	1			0	3.3206	By MS/MS				6.1	0	0
H3BRV9;P61970	H3BRV9;P61970	1;1	1;1	1;1	Nuclear transport factor 2	NUTF2	;	2	1	1	1	1	0	1	1	1	0	1	1	1	0	1	1	13.1	13.1	13.1	12.159	107	107;127	8.2							2	1	1	1	0	8.5714	By MS/MS		By MS/MS	By MS/MS	13.1	0	13.1
H3BRY5;P50225	H3BRY5;P50225	1;1	1;1	1;1	Sulfotransferase;Sulfotransferase 1A1	SULT1A1	;	2	1	1	1	1	0	0	0	1	0	0	0	1	0	0	0	6.4	6.4	6.4	32.625	281	281;295	9									1		0.0013708	1.7215	By MS/MS				6.4	0	0
H3BS74;J3KQ26;Q96C12-3;Q96C12-4;Q96C12-2;Q96C12	H3BS74;J3KQ26;Q96C12-3;Q96C12-4;Q96C12-2;Q96C12	1;1;1;1;1;1	1;1;1;1;1;1	1;1;1;1;1;1	Armadillo repeat-containing protein 5	ARMC5	;;;;;	6	1	1	1	1	1	1	1	1	1	1	1	1	1	1	1	1.8	1.8	1.8	63.092	598	598;1030;502;725;771;935	4.12	2		1	1	3				1		0.0038885	1.3996	By MS/MS	By MS/MS	By matching	By MS/MS	1.8	1.8	1.8
H3BSM5;P60520	H3BSM5;P60520	1;1	1;1	1;1	Gamma-aminobutyric acid receptor-associated protein-like 2	GABARAPL2	;	2	1	1	1	1	1	1	0	1	1	1	0	1	1	1	0	14.8	14.8	14.8	10.401	88	88;117	7						1	2	1			0.0020114	1.5826	By matching	By MS/MS	By MS/MS		14.8	14.8	14.8
H3BSW6;Q2VPK5-5;Q2VPK5;Q2VPK5-3;H3BNM3	H3BSW6;Q2VPK5-5;Q2VPK5;Q2VPK5-3	4;4;4;3;1	4;4;4;3;1	4;4;4;3;1	Cytoplasmic tRNA 2-thiolation protein 2	CTU2	;;;	5	4	4	4	4	1	0	0	4	1	0	0	4	1	0	0	7.2	7.2	7.2	63.681	586	586;485;515;428;69	5.71				4	1				1	1	0	2.4367	By MS/MS	By matching			7.2	1.5	0
H3BT22;Q9Y5N6	H3BT22;Q9Y5N6	1;1	1;1	1;1	Origin recognition complex subunit 6	ORC6	;	2	1	1	1	1	0	0	0	1	0	0	0	1	0	0	0	8.4	8.4	8.4	22.791	203	203;252	3			1								0.0019841	1.5131	By MS/MS				8.4	0	0
H3BTA2;P60510;I3L4X0;H3BV22	H3BTA2;P60510;I3L4X0;H3BV22	2;2;1;1	2;2;1;1	2;2;1;1	Serine/threonine-protein phosphatase;Serine/threonine-protein phosphatase 4 catalytic subunit	PPP4C	;;;	4	2	2	2	2	2	1	1	2	2	1	1	2	2	1	1	9	9	9	30.561	267	267;307;120;203	7.5						2	3	3	2		0	21.544	By MS/MS	By MS/MS	By MS/MS	By MS/MS	9	9	4.1
H3BTB7;Q5JPH6;Q5JPH6-2	H3BTB7;Q5JPH6;Q5JPH6-2	5;5;5	5;5;5	5;5;5	Probable glutamate--tRNA ligase, mitochondrial	EARS2	;;	3	5	5	5	2	0	2	5	2	0	2	5	2	0	2	5	12.5	12.5	12.5	56.825	506	506;523;534	5.42	1	1	3	2				2	1	2	0	7.8678	By MS/MS		By matching	By MS/MS	4.3	0	4
H3BTX0;Q9BTK6	H3BTX0;Q9BTK6	2;2	2;2	2;2	PAXIP1-associated glutamate-rich protein 1	PAGR1	;	2	2	2	2	2	0	0	0	2	0	0	0	2	0	0	0	35.7	35.7	35.7	9.5056	84	84;254	8							1		1		0	2.7815	By MS/MS				35.7	0	0
H3BU51;Q9Y639-1;Q9Y639	H3BU51;Q9Y639-1;Q9Y639	1;1;1	1;1;1	1;1;1	Neuroplastin	NPTN	;;	3	1	1	1	0	0	0	1	0	0	0	1	0	0	0	1	9.2	9.2	9.2	20.14	184	184;282;398	7.5							1	1			1	-2				By MS/MS	0	0	0
Q96NX8;H3BU86;O14662-2;O14662-4;O14662-5;O14662;B7ZBM4;B7ZBM5;F8W9Z6;B7ZBM8;O14662-3;O14662-6	Q96NX8;H3BU86;O14662-2;O14662-4;O14662-5;O14662;B7ZBM4;B7ZBM5;F8W9Z6;B7ZBM8;O14662-3;O14662-6	2;2;2;2;2;2;1;1;1;1;1;1	2;2;2;2;2;2;1;1;1;1;1;1	2;2;2;2;2;2;1;1;1;1;1;1	Syntaxin-16	STX16;STX16-NPEPL1	;;;;;;;;;;;	12	2	2	2	0	0	2	2	0	0	2	2	0	0	2	2	8.4	8.4	8.4	23.021	202	202;382;304;308;321;325;120;122;204;219;115;272	5.2					4	1					0.0069549	1.0936			By MS/MS	By MS/MS	0	0	8.4
H3BUR4;Q9ULX3	H3BUR4;Q9ULX3	2;2	2;2	2;2	RNA-binding protein NOB1	NOB1	;	2	2	2	2	2	1	0	0	2	1	0	0	2	1	0	0	36.4	36.4	36.4	7.5737	66	66;412	4		2	1	1					1		0.0041375	1.3152	By MS/MS	By matching			36.4	13.6	0
H3BUX2;J3KNF8;O43169;D6RFH4	H3BUX2;J3KNF8;O43169	3;3;3;1	3;3;3;1	3;3;3;1	Cytochrome b5 type B	CYB5B	;;	4	3	3	3	0	0	3	0	0	0	3	0	0	0	3	0	25	25	25	15.716	140	140;150;146;131	6		1					1		1		0.00070323	1.8393			By MS/MS		0	0	25
H3BVD9;O43278-2;O43278;H3BMB6;H3BTQ8;H3BSM2	H3BVD9;O43278-2;O43278;H3BMB6;H3BTQ8;H3BSM2	2;2;2;1;1;1	2;2;2;1;1;1	2;2;2;1;1;1	Kunitz-type protease inhibitor 1	SPINT1	;;;;;	6	2	2	2	0	0	2	2	0	0	2	2	0	0	2	2	5.9	5.9	5.9	52.373	472	472;513;529;294;301;313	4			2		2						0	3.9686			By MS/MS	By MS/MS	0	0	5.9
H3BVG0;Q8N1F7-2;Q8N1F7;H3BMX0;H3BRD9;H3BP95;H3BV15;H3BVE2;H3BPA9	H3BVG0;Q8N1F7-2;Q8N1F7	5;5;5;2;2;2;1;1;1	5;5;5;2;2;2;1;1;1	5;5;5;2;2;2;1;1;1	Nuclear pore complex protein Nup93	NUP93	;;	9	5	5	5	2	0	5	4	2	0	5	4	2	0	5	4	6.6	6.6	6.6	99.554	880	880;696;819;125;140;156;84;117;229	3.77	4	2	1	2	1			2	1		0	7.7641	By MS/MS		By MS/MS	By MS/MS	2.3	0	6.6
H7BXE3;Q9NWH9;H0YLW7;H0YMW8;H0YNF3;H0YMR6;H0YLE6;H0YL55	H7BXE3;Q9NWH9;H0YLW7;H0YMW8;H0YNF3;H0YMR6;H0YLE6;H0YL55	2;2;1;1;1;1;1;1	2;2;1;1;1;1;1;1	2;2;1;1;1;1;1;1	SAFB-like transcription modulator	SLTM	;;;;;;;	8	2	2	2	2	0	0	0	2	0	0	0	2	0	0	0	4.6	4.6	4.6	48.848	453	453;1034;62;89;161;177;192;229	6.67					1	1			1		0	3.2583	By MS/MS				4.6	0	0
H7BXI1;A0FGR8-2;A0FGR8-6;A0A087WXU3;A0FGR8;A0FGR8-5;A0FGR8-4	H7BXI1;A0FGR8-2;A0FGR8-6;A0A087WXU3;A0FGR8;A0FGR8-5	13;12;12;11;11;7;6	13;12;12;11;11;7;6	13;12;12;11;11;7;6	Extended synaptotagmin-2	ESYT2	;;;;;	7	13	13	13	1	0	12	7	1	0	12	7	1	0	12	7	20	20	20	98.008	884	884;893;942;921;921;328;527	7.16	1		3	3	5	1		2	10	7	0	30.952	By matching		By MS/MS	By MS/MS	1.6	0	18.3
H7BXK9;Q9NP58-4;Q9NP58	H7BXK9;Q9NP58-4;Q9NP58	2;2;2	2;2;2	2;2;2	ATP-binding cassette sub-family B member 6, mitochondrial	ABCB6	;;	3	2	2	2	0	0	2	2	0	0	2	2	0	0	2	2	4.9	4.9	4.9	77.434	690	690;796;842	8.5								3	3		0	2.415			By MS/MS	By matching	0	0	4.9
H7BXY3;Q7L2E3-3;Q7L2E3;Q7L2E3-2	H7BXY3;Q7L2E3-3;Q7L2E3;Q7L2E3-2	1;1;1;1	1;1;1;1	1;1;1;1	Putative ATP-dependent RNA helicase DHX30	DHX30	;;;	4	1	1	1	0	0	1	1	0	0	1	1	0	0	1	1	0.8	0.8	0.8	130.55	1166	1166;1155;1194;1222	5					2						0.0060883	1.125			By MS/MS	By MS/MS	0	0	0.8
H7BXZ6;Q8IXI2-6;Q8IXI2-4;Q8IXI2;Q8IXI2-5;Q8IXI2-2;Q8IXI2-7;Q8IXI2-3	H7BXZ6;Q8IXI2-6;Q8IXI2-4;Q8IXI2;Q8IXI2-5;Q8IXI2-2;Q8IXI2-7;Q8IXI2-3	2;2;2;2;2;2;2;2	1;1;1;1;1;1;1;1	1;1;1;1;1;1;1;1	Mitochondrial Rho GTPase;Mitochondrial Rho GTPase 1	RHOT1	;;;;;;;	8	2	1	1	0	0	1	1	0	0	1	0	0	0	1	0	3.4	1.5	1.5	68.449	597	597;247;580;618;625;650;659;691	8.5								1	1		0.0041191	1.305			By MS/MS	By matching	0	0	1.5
Q5JRG1;H7BYF2;Q9BVL2-2;Q9BVL2-3;Q9BVL2	Q5JRG1;H7BYF2;Q9BVL2-2;Q9BVL2-3;Q9BVL2	1;1;1;1;1	1;1;1;1;1	1;1;1;1;1	Nucleoporin p58/p45	NUPL1	;;;;	5	1	1	1	0	0	1	0	0	0	1	0	0	0	1	0	2.6	2.6	2.6	49.095	463	463;510;485;587;599	4				1							0.0041467	1.3316			By MS/MS		0	0	2.6
H7BYN3;Q00059-2;Q00059	H7BYN3;Q00059-2;Q00059	2;2;2	2;2;2	2;2;2	Transcription factor A, mitochondrial	TFAM	;;	3	2	2	2	0	0	2	0	0	0	2	0	0	0	2	0	8.2	8.2	8.2	25.567	219	219;214;246	4			1	1	1						0.0032648	1.4398			By MS/MS		0	0	8.2
H7BYT1;P48730-2;P48730	H7BYT1;P48730-2;P48730	2;2;2	2;2;2	2;2;2	Casein kinase I isoform delta	CSNK1D	;;	3	2	2	2	2	0	1	0	2	0	1	0	2	0	1	0	4.4	4.4	4.4	49.064	427	427;409;415	4.25				3	1						0.006092	1.1318	By MS/MS		By matching		4.4	0	2.3
H7BZJ3	H7BZJ3	8	1	1		PDIA3		1	8	1	1	8	5	7	5	1	1	1	1	1	1	1	1	48.8	11.4	11.4	13.519	123	123	6.76	1		1	1	1	2	4	3	2	2	0	7.2592	By MS/MS	By MS/MS	By MS/MS	By MS/MS	48.8	40.7	48
H7BZK6;P62068-4;P62068-3;P62068;P62068-2	H7BZK6;P62068-4;P62068-3;P62068;P62068-2	7;7;7;7;5	7;7;7;7;5	5;5;5;5;4	Ubiquitin carboxyl-terminal hydrolase 46	USP46	;;;;	5	7	7	5	3	1	7	0	3	1	7	0	2	0	5	0	15.3	15.3	13	39.499	339	339;354;359;366;225	6.68	1		1	2	2	4	2	5	3	2	0	62.789	By MS/MS	By matching	By MS/MS		10.3	2.4	15.3
H7C0E5;H7BZM7;O75312	H7C0E5;H7BZM7;O75312	1;1;1	1;1;1	1;1;1	Zinc finger protein ZPR1	ZPR1	;;	3	1	1	1	1	0	0	0	1	0	0	0	1	0	0	0	6.7	6.7	6.7	42.542	386	386;430;459	5					1						0	3.1012	By MS/MS				6.7	0	0
H7BZQ4;Q96P26-3;Q96P26-2;Q96P26-4;Q96P26	H7BZQ4;Q96P26-3;Q96P26-2;Q96P26-4;Q96P26	1;1;1;1;1	1;1;1;1;1	1;1;1;1;1	Cytosolic 5-nucleotidase 1B	NT5C1B	;;;;	5	1	1	1	1	1	1	0	1	1	1	0	1	1	1	0	4.2	4.2	4.2	29.648	265	265;402;550;602;610	6.2	1		3			1		1	2	2	0	2.4589	By MS/MS	By matching	By MS/MS		4.2	4.2	4.2
H7BZT7;X6RA14;P10768;U3KQT1	H7BZT7;X6RA14;P10768;U3KQT1	4;4;4;3	4;4;4;3	4;4;4;3	S-formylglutathione hydrolase	ESD	;;;	4	4	4	4	4	4	3	3	4	4	3	3	4	4	3	3	19.1	19.1	19.1	25.368	230	230;253;282;120	7.28					4	3	7	5	5	1	0	48.723	By MS/MS	By MS/MS	By MS/MS	By MS/MS	19.1	19.1	18.7
H7C003;Q15435-2;Q15435;B5MBZ8;C9JD73;C9J177;Q15435-5;Q15435-4;Q15435-3;H7C3Q5;C9JRC4	H7C003;Q15435-2;Q15435;B5MBZ8;C9JD73;C9J177;Q15435-5;Q15435-4;Q15435-3	3;3;3;2;2;2;2;2;2;1;1	3;3;3;2;2;2;2;2;2;1;1	3;3;3;2;2;2;2;2;2;1;1	Protein phosphatase 1 regulatory subunit 7	PPP1R7	;;;;;;;;	11	3	3	3	2	3	1	1	2	3	1	1	2	3	1	1	9	9	9	38.633	335	335;317;360;274;282;289;221;237;280;108;184	8					2			2		3	0	2.2961	By MS/MS	By MS/MS	By matching	By MS/MS	6	9	3
H7C0R6;Q9BV44;H7C3J3	H7C0R6;Q9BV44	3;3;1	3;3;1	3;3;1	THUMP domain-containing protein 3	THUMPD3	;	3	3	3	3	3	2	2	2	3	2	2	2	3	2	2	2	14.7	14.7	14.7	25.83	232	232;507;269	3.17	2	1	4	3	2						0	5.3006	By MS/MS	By MS/MS	By MS/MS	By MS/MS	14.7	9.5	9.5
H7C131;P09110;C9JDE9;P09110-2;H0Y4D4;B4DVF4	H7C131;P09110;C9JDE9;P09110-2;H0Y4D4	4;4;3;3;2;1	4;4;3;3;2;1	4;4;3;3;2;1	3-ketoacyl-CoA thiolase, peroxisomal	ACAA1	;;;;	6	4	4	4	0	0	4	4	0	0	4	4	0	0	4	4	22.8	22.8	22.8	30.222	290	290;424;383;331;237;153	4.85			2	4	2	4	1				0	4.9165			By MS/MS	By MS/MS	0	0	22.8
H7C155;P04049;P04049-2;Q96II5;P10398	H7C155;P04049;P04049-2	3;3;3;1;1	3;3;3;1;1	3;3;3;1;1	RAF proto-oncogene serine/threonine-protein kinase	RAF1	;;	5	3	3	3	3	1	0	0	3	1	0	0	3	1	0	0	9.7	9.7	9.7	59.741	527	527;648;668;609;606	7.17		1	1						2	2	0	3.3072	By MS/MS	By matching			9.7	1.7	0
H7C165;Q2M3G0-1;Q2M3G0	H7C165;Q2M3G0-1;Q2M3G0	1;1;1	1;1;1	1;1;1	ATP-binding cassette sub-family B member 5	ABCB5	;;	3	1	1	1	0	0	0	1	0	0	0	1	0	0	0	1	6.7	6.7	6.7	34.576	314	314;812;1257	9									1		0.0091526	0.99325				By MS/MS	0	0	0
H7C1I0;Q96K37-2;Q96K37	H7C1I0;Q96K37-2;Q96K37	1;1;1	1;1;1	1;1;1	Solute carrier family 35 member E1	SLC35E1	;;	3	1	1	1	0	0	1	0	0	0	1	0	0	0	1	0	4.1	4.1	4.1	38.265	344	344;110;410	5					1						0	2.4201			By MS/MS		0	0	4.1
H7C2H2;Q86X27-3;Q86X27	H7C2H2;Q86X27-3;Q86X27	1;1;1	1;1;1	1;1;1	Ras-specific guanine nucleotide-releasing factor RalGPS2	RALGPS2	;;	3	1	1	1	1	0	0	0	1	0	0	0	1	0	0	0	17.2	17.2	17.2	10.718	99	99;557;583	8								1			0	2.0477	By MS/MS				17.2	0	0
H7C2Q8;Q99848	H7C2Q8;Q99848	3;3	3;3	3;3	Probable rRNA-processing protein EBP2	EBNA1BP2	;	2	3	3	3	3	3	0	0	3	3	0	0	3	3	0	0	8.9	8.9	8.9	40.684	361	361;306	6.57					4	1				2	0	2.5109	By MS/MS	By MS/MS			8.9	8.9	0
H7C312;P23919-2;P23919;G5E9E9;H7C3A4	H7C312;P23919-2;P23919;G5E9E9;H7C3A4	2;2;2;1;1	2;2;2;1;1	2;2;2;1;1	Thymidylate kinase	DTYMK	;;;;	5	2	2	2	1	1	1	2	1	1	1	2	1	1	1	2	12.4	12.4	12.4	19.368	170	170;188;212;83;101	8.83								2	3	1	0	2.407	By MS/MS	By matching	By MS/MS	By MS/MS	7.1	7.1	7.1
H7C3F5;O75175-3;O75175-2;O75175;H0Y5X7;H7C148	H7C3F5;O75175-3;O75175-2;O75175;H0Y5X7;H7C148	2;2;2;2;1;1	2;2;2;2;1;1	2;2;2;2;1;1	CCR4-NOT transcription complex subunit 3	CNOT3	;;;;;	6	2	2	2	1	0	0	1	1	0	0	1	1	0	0	1	5.6	5.6	5.6	58.866	571	571;571;609;753;288;375	3.67		1	1			1					0	3.0512	By MS/MS			By MS/MS	3.3	0	0
H7C3P6;P52948-6;P52948-2;P52948-5;P52948	H7C3P6;P52948-6;P52948-2;P52948-5;P52948	1;1;1;1;1	1;1;1;1;1	1;1;1;1;1	Nuclear pore complex protein Nup98-Nup96;Nuclear pore complex protein Nup98;Nuclear pore complex protein Nup96	NUP98	;;;;	5	1	1	1	0	1	1	0	0	1	1	0	0	1	1	0	1.2	1.2	1.2	85.676	753	753;1714;1726;1800;1817	8.5								1	1		0.0041009	1.2809		By matching	By MS/MS		0	1.2	1.2
H7C3P9;Q9UNS2-2;Q9UNS2;K7ES36;C9JLV5	H7C3P9;Q9UNS2-2;Q9UNS2	3;3;3;1;1	3;3;3;1;1	3;3;3;1;1	COP9 signalosome complex subunit 3	COPS3	;;	5	3	3	3	2	1	2	1	2	1	2	1	2	1	2	1	11.6	11.6	11.6	39.036	345	345;403;423;122;318	6.55					2	4	3	1	1		0	4.3703	By MS/MS	By matching	By MS/MS	By MS/MS	9.3	4.9	6.7
H7C3X5;Q13190-3;Q13190-2;Q13190-4;Q13190;E9PNU4	H7C3X5;Q13190-3;Q13190-2;Q13190-4;Q13190;E9PNU4	2;2;2;2;2;1	2;2;2;2;2;1	2;2;2;2;2;1	Syntaxin-5	STX5	;;;;;	6	2	2	2	0	0	2	2	0	0	2	2	0	0	2	2	17.7	17.7	17.7	17.5	158	158;267;301;321;355;250	7				2						2	0	11.61			By MS/MS	By MS/MS	0	0	17.7
H7C4K2;H7C4M4;Q9ULI3	H7C4K2;H7C4M4;Q9ULI3	1;1;1	1;1;1	1;1;1	Protein HEG homolog 1	HEG1	;;	3	1	1	1	0	0	0	1	0	0	0	1	0	0	0	1	33.3	33.3	33.3	7.3952	63	63;265;1381	10										1	1	-2				By MS/MS	0	0	0
H7C4U4	H7C4U4	1	1	1		C6orf136		1	1	1	1	1	0	1	1	1	0	1	1	1	0	1	1	7.7	7.7	7.7	12.769	104	104	8.8								2	2	1	0	3.1894	By MS/MS		By MS/MS	By MS/MS	7.7	0	7.7
H7C5I4;Q96IK1	H7C5I4;Q96IK1	1;1	1;1	1;1	Biorientation of chromosomes in cell division protein 1	BOD1	;	2	1	1	1	1	0	0	0	1	0	0	0	1	0	0	0	9.3	9.3	9.3	12.261	118	118;185	6.5						1	1				0.0040663	1.2577	By MS/MS				9.3	0	0
H9KV31;O15394;O15394-2	H9KV31;O15394	3;3;1	3;3;1	3;3;1	Neural cell adhesion molecule 2	NCAM2	;	3	3	3	3	0	0	2	2	0	0	2	2	0	0	2	2	5	5	5	91.122	819	819;837;424	7.2					1		1	3			0	4.2522			By MS/MS	By MS/MS	0	0	3.1
H9KV62;H9KV63;Q9BXT4;Q9BXT4-3;Q9BXT4-4;Q9BXT4-2	H9KV62;H9KV63;Q9BXT4;Q9BXT4-3;Q9BXT4-4;Q9BXT4-2	2;2;2;2;1;1	2;2;2;2;1;1	2;2;2;2;1;1	Tudor domain-containing protein 1	TDRD1	;;;;;	6	2	2	2	0	1	1	1	0	1	1	1	0	1	1	1	1.9	1.9	1.9	123.81	1104	1104;1113;1180;1189;708;1066	3.67			2		1						1	-2		By MS/MS	By MS/MS	By MS/MS	0	1	0.9
H9KVB4;O15417	H9KVB4;O15417	4;4	4;4	4;4	Trinucleotide repeat-containing gene 18 protein	TNRC18	;	2	4	4	4	1	1	4	4	1	1	4	4	1	1	4	4	1.9	1.9	1.9	314.46	2968	2968;2968	4.58		2	3	1		4	2				0	10.747	By matching	By MS/MS	By MS/MS	By MS/MS	0.3	0.3	1.9
I3L0A0;Q13404;Q13404-7;Q13404-2;Q13404-1;G3V2F7;A0A0A0MSL3;Q13404-6	I3L0A0;Q13404;Q13404-7;Q13404-2;Q13404-1;G3V2F7;A0A0A0MSL3;Q13404-6	5;5;5;5;5;4;3;3	3;3;3;3;3;3;3;3	3;3;3;3;3;3;3;3	Ubiquitin-conjugating enzyme E2 variant 1	TMEM189-UBE2V1;UBE2V1	;;;;;;;	8	5	3	3	5	1	3	3	3	0	1	1	3	0	1	1	13.2	7.8	7.8	42.208	370	370;147;170;170;221;105;103;103	7.29						2	2	2	1		0	4.639	By MS/MS	By matching	By MS/MS	By MS/MS	13.2	2.7	7.8
I3L0N3;P46459;P46459-2;I3L2G1;I3L0L3;K7EQD6;I3L338;I3L4Q9	I3L0N3;P46459;P46459-2	19;19;17;4;3;3;1;1	19;19;17;4;3;3;1;1	19;19;17;4;3;3;1;1	Vesicle-fusing ATPase	NSF	;;	8	19	19	19	5	3	18	19	5	3	18	19	5	3	18	19	27.9	27.9	27.9	82.091	739	739;744;644;136;161;180;44;81	5.94	2	3	13	6	9	11	11	7	12	4	0	156.91	By MS/MS	By MS/MS	By MS/MS	By MS/MS	7	4.5	26.5
I3L139;Q9HA64;I3L2G3;I3L407;I3L3W5	I3L139;Q9HA64;I3L2G3	3;3;2;1;1	3;3;2;1;1	3;3;2;1;1	Ketosamine-3-kinase	FN3KRP	;;	5	3	3	3	1	2	2	3	1	2	2	3	1	2	2	3	15.2	15.2	15.2	15.642	145	145;309;127;56;102	7.33				3			1		3	2	0	5.7262	By MS/MS	By MS/MS	By MS/MS	By MS/MS	9.7	15.2	15.2
I3L170;P10636-3;P10636-2;P10636-4;P10636-5;A0A0G2JQJ7;A0A0G2JPD5;A0A0G2JS76;A0A0G2JMX7;P10636-6;P10636-7;P10636-8;P10636;P10636-9	I3L170;P10636-3;P10636-2;P10636-4;P10636-5;A0A0G2JQJ7;A0A0G2JPD5;A0A0G2JS76;A0A0G2JMX7;P10636-6;P10636-7;P10636-8;P10636;P10636-9	4;4;4;4;4;3;3;3;3;3;3;3;3;3	4;4;4;4;4;3;3;3;3;3;3;3;3;3	4;4;4;4;4;3;3;3;3;3;3;3;3;3	Microtubule-associated protein;Microtubule-associated protein tau	MAPT	;;;;;;;;;;;;;	14	4	4	4	3	1	0	2	3	1	0	2	3	1	0	2	14.7	14.7	14.7	35.671	341	341;316;352;381;410;758;758;776;776;383;412;441;758;776	7	1		2	1					4	3	0	15.829	By MS/MS	By matching		By MS/MS	11.7	3.5	0
I3L172;Q9BUT9-2;Q9BUT9	I3L172;Q9BUT9-2;Q9BUT9	1;1;1	1;1;1	1;1;1	Protein FAM195A	FAM195A	;;	3	1	1	1	1	1	0	0	1	1	0	0	1	1	0	0	16.9	16.9	16.9	7.032	65	65;75;160	8.33								2	1		0.0057962	1.1365	By MS/MS	By matching			16.9	16.9	0
I3L1P8;Q02978;Q02978-2	I3L1P8;Q02978;Q02978-2	10;10;7	10;10;7	10;10;7	Mitochondrial 2-oxoglutarate/malate carrier protein	SLC25A11	;;	3	10	10	10	0	0	8	10	0	0	8	10	0	0	8	10	39.9	39.9	39.9	32.182	296	296;314;263	4.71	3	4	4	1	4	4	4	3	1		0	50.307			By MS/MS	By MS/MS	0	0	30.7
I3L1R7;Q99447-2;Q99447-4;Q99447;Q99447-3;I3L3V9;I3L1C4;I3L2Q1;I3L1L9	I3L1R7;Q99447-2;Q99447-4;Q99447;Q99447-3;I3L3V9	3;3;3;3;3;2;1;1;1	3;3;3;3;3;2;1;1;1	3;3;3;3;3;2;1;1;1	Ethanolamine-phosphate cytidylyltransferase	PCYT2	;;;;;	9	3	3	3	2	0	2	1	2	0	2	1	2	0	2	1	9.5	9.5	9.5	41.395	367	367;311;357;389;407;207;81;286;314	6.14				2	1	1	1	1	1		0	3.3889	By MS/MS		By MS/MS	By MS/MS	6.3	0	5.7
I3L1T3;Q9GZP9	I3L1T3;Q9GZP9	1;1	1;1	1;1	Derlin-2	DERL2	;	2	1	1	1	0	0	1	1	0	0	1	1	0	0	1	1	19	19	19	18.038	158	158;239	5.67					1	2					0.0013671	1.7074			By matching	By MS/MS	0	0	19
I3L1Y9;Q96CP2;I3L4I0	I3L1Y9;Q96CP2;I3L4I0	7;7;5	7;7;5	7;7;5	FLYWCH family member 2	FLYWCH2	;;	3	7	7	7	7	3	0	1	7	3	0	1	7	3	0	1	47.9	47.9	47.9	15.604	144	144;140;91	5.96		1	1	3	9	5	2	1	3	2	0	40.845	By MS/MS	By MS/MS		By MS/MS	47.9	29.9	0
I3L2B0;I3L318;I3L3A3;I3L350;I3L4B5	I3L2B0	21;4;1;1;1	21;4;1;1;1	2;0;0;0;0		CLUH		5	21	21	2	18	8	11	11	18	8	11	11	2	1	1	1	18.7	18.7	1.4	138.23	1236	1236;164;73;91;160	4.76	4	8	10	10	16	7	2	5	2	4	0	68.356	By MS/MS	By MS/MS	By MS/MS	By MS/MS	16.3	7	9.1
I3L2C7;P57678	I3L2C7;P57678	2;2	2;2	2;2	Gem-associated protein 4	GEMIN4	;	2	2	2	2	2	0	0	0	2	0	0	0	2	0	0	0	1.9	1.9	1.9	118.82	1047	1047;1058	5.67					1	2					0.0052163	1.1661	By MS/MS				1.9	0	0
I3L2K5;Q8IWR0;I3L323	I3L2K5;Q8IWR0;I3L323	2;2;1	2;2;1	2;2;1	Zinc finger CCCH domain-containing protein 7A	ZC3H7A	;;	3	2	2	2	2	0	0	0	2	0	0	0	2	0	0	0	5.2	5.2	5.2	83.647	733	733;971;328	6.67					1		1	1			0.0013596	1.6656	By MS/MS				5.2	0	0
I3L2R6;Q9BRA2	I3L2R6;Q9BRA2	1;1	1;1	1;1	Thioredoxin domain-containing protein 17	TXNDC17	;	2	1	1	1	1	1	1	1	1	1	1	1	1	1	1	1	9.2	9.2	9.2	11.292	98	98;123	3.83		2	4	3	1	1	1				0.0041126	1.2949	By MS/MS	By MS/MS	By MS/MS	By MS/MS	9.2	9.2	9.2
I3L3W3;I3L4V1;I3L362;Q86W50-2;Q86W50	I3L3W3;I3L4V1;I3L362;Q86W50-2;Q86W50	1;1;1;1;1	1;1;1;1;1	1;1;1;1;1	Methyltransferase-like protein 16	METTL16	;;;;	5	1	1	1	1	0	1	1	1	0	1	1	1	0	1	1	9.9	9.9	9.9	13.795	121	121;148;168;224;562	7.33							2	1			0	2.1015	By MS/MS		By MS/MS	By MS/MS	9.9	0	9.9
I3L397;I3L504;P63241;P63241-2;F8WCJ1;C9J7B5;C9J4W5;Q9GZV4;Q6IS14	I3L397;I3L504;P63241;P63241-2;F8WCJ1;C9J7B5;C9J4W5;Q9GZV4;Q6IS14	7;7;7;7;4;4;4;4;4	7;7;7;7;4;4;4;4;4	7;7;7;7;4;4;4;4;4	Eukaryotic translation initiation factor 5A;Eukaryotic translation initiation factor 5A-1;Eukaryotic translation initiation factor 5A-2;Eukaryotic translation initiation factor 5A-1-like	EIF5A;EIF5A2;EIF5AL1	;;;;;;;;	9	7	7	7	6	7	4	5	6	7	4	5	6	7	4	5	31.5	31.5	31.5	16.019	146	146;186;154;184;105;109;115;153;154	5.09	3	9	12	6	9	5	6	8	6	2	0	11.711	By MS/MS	By MS/MS	By MS/MS	By MS/MS	30.8	31.5	21.9
I3L3P7;P62244;I3L246;H3BVC7;H3BV27;H3BT37;I3L303	I3L3P7;P62244;I3L246	7;7;4;3;2;2;2	7;7;4;3;2;2;2	4;4;1;3;1;1;1	40S ribosomal protein S15a	RPS15A	;;	7	7	7	4	6	6	4	7	6	6	4	7	4	3	2	4	52	52	30	11.477	100	100;130;111;58;49;50;52	5.01	4	9	10	12	5	7	5	5	6	4	0	27.218	By MS/MS	By MS/MS	By MS/MS	By MS/MS	38	46	28
I3NI29;I3L3X5;Q9NRY6	I3NI29;I3L3X5;Q9NRY6	1;1;1	1;1;1	1;1;1	Phospholipid scramblase 3	TMEM256-PLSCR3;PLSCR3	;;	3	1	1	1	0	0	1	1	0	0	1	1	0	0	1	1	6.4	6.4	6.4	18.775	171	171;271;295	1.33	2	1									0.0049398	1.1917			By matching	By MS/MS	0	0	6.4
I3L4C5;Q9H832-2;Q9H832	I3L4C5;Q9H832-2;Q9H832	2;2;2	2;2;2	2;2;2	Ubiquitin-conjugating enzyme E2 Z	UBE2Z	;;	3	2	2	2	2	0	0	2	2	0	0	2	2	0	0	2	17	17	17	11.181	100	100;246;354	5.29	1	1	1				1	3			0.0040752	1.2645	By MS/MS			By MS/MS	17	0	0
I3L4Q4;Q9BUL5-4;Q9BUL5;A0A087WVQ2;I3L0Y2;Q9BUL5-2;I3L410;I3L1N0;Q9BUL5-3	I3L4Q4;Q9BUL5-4;Q9BUL5;A0A087WVQ2;I3L0Y2;Q9BUL5-2	3;3;3;2;2;2;1;1;1	3;3;3;2;2;2;1;1;1	3;3;3;2;2;2;1;1;1	PHD finger protein 23	PHF23	;;;;;	9	3	3	3	3	1	0	0	3	1	0	0	3	1	0	0	21.7	21.7	21.7	21.915	203	203;399;403;158;186;158;201;273;336	5.86			1		2	1	2	1			0.00071098	1.9046	By MS/MS	By matching			21.7	6.4	0
I3L505;O14561	I3L505;O14561	1;1	1;1	1;1	Acyl carrier protein;Acyl carrier protein, mitochondrial	NDUFAB1	;	2	1	1	1	0	0	0	1	0	0	0	1	0	0	0	1	25.7	25.7	25.7	8.0603	70	70;156	3.5			1	1							0	2.9238				By MS/MS	0	0	0
I3NI32;Q02127;J3QRJ4;J3QRQ3;I3L449	I3NI32;Q02127;J3QRJ4;J3QRQ3;I3L449	2;2;1;1;1	2;2;1;1;1	2;2;1;1;1	Dihydroorotate dehydrogenase (quinone), mitochondrial	DHODH	;;;;	5	2	2	2	0	0	2	2	0	0	2	2	0	0	2	2	5.9	5.9	5.9	42.653	393	393;395;76;144;193	7.86							2	4	1		0	8.8084			By MS/MS	By MS/MS	0	0	5.9
J3KN16;Q5VYK3;R4GMY1;R4GMY3	J3KN16;Q5VYK3;R4GMY1	16;16;12;1	16;16;12;1	16;16;12;1	Proteasome-associated protein ECM29 homolog	KIAA0368;ECM29	;;	4	16	16	16	13	5	6	2	13	5	6	2	13	5	6	2	10.1	10.1	10.1	223.69	2017	2017;1845;890;128	5.92	3	3	2	5	6	2	2	3	10	2	0	33.677	By MS/MS	By matching	By MS/MS	By MS/MS	8.6	2.8	3.8
J3KN36;Q5JPE7-2;P69849;Q5JPE7;A0A0G2JN29;A0A087X117;Q15155;Q5JPE7-3;A0A0G2JP90;A0A087WW46;A0A087WTD5;H3BUC9;H3BPS9	J3KN36;Q5JPE7-2;P69849;Q5JPE7;A0A0G2JN29;A0A087X117;Q15155;Q5JPE7-3;A0A0G2JP90;A0A087WW46	8;8;8;8;7;7;7;6;5;5;2;1;1	8;8;8;8;7;7;7;6;5;5;2;1;1	8;8;8;8;7;7;7;6;5;5;2;1;1	Nodal modulator 2;Nodal modulator 3;Nodal modulator 1	NOMO3;NOMO2;NOMO1	;;;;;;;;;	13	8	8	8	0	0	7	6	0	0	7	6	0	0	7	6	8.8	8.8	8.8	139.38	1267	1267;1222;1222;1267;1267;1267;1222;1100;1100;1100;282;144;223	5.53	2	2		2		4	6	2	1		0	18.853			By MS/MS	By MS/MS	0	0	7.9
S4R3Q9;J3KNA0;Q15070-2;Q15070;E7EVY0	S4R3Q9;J3KNA0;Q15070-2;Q15070;E7EVY0	2;2;2;2;1	2;2;2;2;1	2;2;2;2;1	Mitochondrial inner membrane protein OXA1L	OXA1L	;;;;	5	2	2	2	0	0	1	2	0	0	1	2	0	0	1	2	8.5	8.5	8.5	48.519	435	435;495;419;435;408	6.75					1		2	1			0	11.697			By MS/MS	By MS/MS	0	0	2.3
J3KNF4;O14618;E9PP76;E9PK03	J3KNF4;O14618;E9PP76	4;4;3;1	4;4;3;1	4;4;3;1	Copper chaperone for superoxide dismutase;Superoxide dismutase [Cu-Zn]	CCS	;;	4	4	4	4	2	0	2	1	2	0	2	1	2	0	2	1	14.5	14.5	14.5	27.086	255	255;274;68;249	4	2	1				1	2				0	4.5475	By MS/MS		By MS/MS	By matching	8.2	0	6.3
J3KNK1;P45984-3;P45984-2;P45984-4;P45984;C9JWQ4;D7R525;A6NF29;Q499Y8;A8MWW6;H0Y9H3;P45984-5;P45983-5;P45983-3;P45983-2;P53779-2;P53779-3;P45983-4;P45983;P53779	J3KNK1;P45984-3;P45984-2;P45984-4;P45984;C9JWQ4;D7R525;A6NF29;Q499Y8;A8MWW6;H0Y9H3;P45984-5;P45983-5;P45983-3;P45983-2;P53779-2;P53779-3;P45983-4;P45983;P53779	2;2;2;2;2;1;1;1;1;1;1;1;1;1;1;1;1;1;1;1	2;2;2;2;2;1;1;1;1;1;1;1;1;1;1;1;1;1;1;1	2;2;2;2;2;1;1;1;1;1;1;1;1;1;1;1;1;1;1;1	Mitogen-activated protein kinase 9;Mitogen-activated protein kinase 8;Mitogen-activated protein kinase 10	MAPK9;MAPK8;MAPK10	;;;;;;;;;;;;;;;;;;;	20	2	2	2	2	2	1	1	2	2	1	1	2	2	1	1	5.6	5.6	5.6	38.225	339	339;382;382;424;424;97;214;218;319;319;335;242;308;384;384;422;426;427;427;464	7.43						1	3	2	1		0.0052243	1.1762	By MS/MS	By matching	By MS/MS	By MS/MS	5.6	5.6	2.7
J3KNL2;Q8WYJ6	J3KNL2;Q8WYJ6	1;1	1;1	1;1	Septin-1	2001-09-01	;	2	1	1	1	0	0	1	0	0	0	1	0	0	0	1	0	2.7	2.7	2.7	46.918	414	414;367	7							1				0.007242	1.0877			By MS/MS		0	0	2.7
J3KNN5;Q9UJV9;H0Y8L8	J3KNN5;Q9UJV9	3;3;1	3;3;1	3;3;1	Probable ATP-dependent RNA helicase DDX41	DDX41	;	3	3	3	3	2	2	0	0	2	2	0	0	2	2	0	0	5.5	5.5	5.5	71.648	640	640;622;173	7.4						1	3			1	0	2.1116	By MS/MS	By MS/MS			3.4	3.8	0
J3KNZ9;Q9HAH7;Q9HAH7-1	J3KNZ9;Q9HAH7;Q9HAH7-1	3;2;2	3;2;2	3;2;2	Probable fibrosin-1	FBRS	;;	3	3	3	3	3	0	0	0	3	0	0	0	3	0	0	0	5.1	5.1	5.1	103.77	980	980;460;487	6.5					1	1	1	1			0	3.3777	By MS/MS				5.1	0	0
J3KP15;Q01130;J3QL05;Q01130-2	J3KP15;Q01130;J3QL05;Q01130-2	9;9;7;7	9;9;7;7	6;6;4;4	Serine/arginine-rich splicing factor 2	SRSF2	;;;	4	9	9	6	5	5	8	8	5	5	8	8	4	3	5	6	42.1	42.1	31.6	15.371	133	133;221;130;209	5.9	9	7	3	5	10	12	14	18	5	7	0	68.57	By MS/MS	By MS/MS	By MS/MS	By MS/MS	24.8	32.3	41.4
Q9Y4D8-5;J3KPF0	Q9Y4D8-5;J3KPF0	1;1	1;1	1;1		HECTD4	;	2	1	1	1	1	0	0	0	1	0	0	0	1	0	0	0	1.1	1.1	1.1	145.07	1321	1321;4416	9									1		0.0055113	1.1614	By MS/MS				1.1	0	0
J3KPM9;P42224-2;P42224;E7EPD2;D2KFR9;E7ENM1	J3KPM9;P42224-2;P42224	7;7;7;2;2;1	7;7;7;2;2;1	7;7;7;2;2;1	Signal transducer and activator of transcription;Signal transducer and activator of transcription 1-alpha/beta	STAT1	;;	6	7	7	7	7	3	2	1	7	3	2	1	7	3	2	1	11.8	11.8	11.8	83.359	714	714;712;750;180;193;150	6.8		2	3	2	1			3	4	5	0	11.735	By MS/MS	By MS/MS	By MS/MS	By matching	11.8	4.9	3.1
J3KPP4;O95232;D6RDI2;D6RHH0;U3KQT3;H0YA81	J3KPP4;O95232;D6RDI2	6;6;4;2;2;1	6;6;4;2;2;1	6;6;4;2;2;1	Luc7-like protein 3	LUC7L3	;;	6	6	6	6	3	1	3	6	3	1	3	6	3	1	3	6	11	11	11	58.22	489	489;432;184;36;46;207	5.88	1	2	2	2		1	3		2	3	0	33.902	By MS/MS	By MS/MS	By MS/MS	By MS/MS	6.7	1.8	6.3
J3KPS2;Q6ZRV2	J3KPS2;Q6ZRV2	2;2	2;2	2;2	Protein FAM83H	FAM83H	;	2	2	2	2	2	2	1	0	2	2	1	0	2	2	1	0	3.1	3.1	3.1	96.337	906	906;1179	3.83		3			1	2					0	2.8517	By MS/MS	By matching	By matching		3.1	3.1	1.3
J3KPS3;P04075;H3BQN4;P04075-2;H3BUH7;H3BPS8;H3BR04;H3BMQ8;H3BU78;H3BR68	J3KPS3;P04075;H3BQN4;P04075-2;H3BUH7;H3BPS8;H3BR04;H3BMQ8	32;32;30;29;23;21;19;18;12;8	32;32;30;29;23;21;19;18;12;8	29;29;27;26;20;18;16;15;9;8	Fructose-bisphosphate aldolase;Fructose-bisphosphate aldolase A	ALDOA	;;;;;;;	10	32	32	29	29	26	27	30	29	26	27	30	27	24	25	27	57.9	57.9	55.2	39.817	368	368;364;361;418;155;278;162;140;204;130	5.8	37	32	43	24	42	48	53	46	51	38	0	323.31	By MS/MS	By MS/MS	By MS/MS	By MS/MS	57.6	53.8	51.6
J3KQ32;Q9NTK5;Q9NTK5-2;C9JTK6	J3KQ32;Q9NTK5;Q9NTK5-2	6;6;3;2	6;6;3;2	3;3;3;0	Obg-like ATPase 1	OLA1	;;	4	6	6	3	6	3	1	1	6	3	1	1	3	2	1	1	17.1	17.1	7	46.937	416	416;396;238;116	6.86	2	1	2			1	3	5	3	4	0	15.237	By MS/MS	By MS/MS	By MS/MS	By MS/MS	17.1	6.5	2.2
J3KQN4;P83881;H0Y5B4;H7BZ11;R4GN19;H7BY91;H0Y3V9	J3KQN4;P83881;H0Y5B4;H7BZ11;R4GN19	5;5;4;4;3;2;2	5;5;4;4;3;2;2	2;2;2;2;0;2;2	60S ribosomal protein L36a	RPL36A;RPL36A-HNRNPH2	;;;;	7	5	5	2	3	4	2	0	3	4	2	0	2	2	0	0	19.7	19.7	7.7	16.378	142	142;106;112;118;25;70;77	4.35	1	6	3	1	1	1		1	1	2	0	5.5485	By MS/MS	By MS/MS	By MS/MS		13.4	18.3	7
J3KR44;Q96FW1;F5GYN4;F5H6Q1;F5GYJ8;F5H3F0;Q96FW1-2	J3KR44;Q96FW1;F5GYN4;F5H6Q1;F5GYJ8;F5H3F0;Q96FW1-2	16;16;15;15;13;9;9	16;16;15;15;13;9;9	16;16;15;15;13;9;9	Ubiquitin thioesterase OTUB1	OTUB1	;;;;;;	7	16	16	16	12	7	14	4	12	7	14	4	12	7	14	4	54	54	54	31.44	272	272;271;241;280;286;170;315	5.11	20	28	26	21	24	14	14	14	15	23	0	317.71	By MS/MS	By MS/MS	By MS/MS	By MS/MS	45.2	25.4	51.5
J3KR72;P49848;P49848-3;C9JFL8;C9JTY6;P49848-2;E5RKA5;F8WEJ7;C9J7C4;C9JIS2;E5RHA1;C9J088	J3KR72;P49848;P49848-3;C9JFL8;C9JTY6;P49848-2	3;3;3;2;2;2;1;1;1;1;1;1	3;3;3;2;2;2;1;1;1;1;1;1	3;3;3;2;2;2;1;1;1;1;1;1	Transcription initiation factor TFIID subunit 6	TAF6	;;;;;	12	3	3	3	2	0	1	0	2	0	1	0	2	0	1	0	5	5	5	78.948	734	734;677;714;232;255;667;113;114;114;134;141;156	2.67	1	1			1						0	2.9225	By MS/MS		By MS/MS		3.3	0	1.8
J3KR97;Q9BTW9;Q9BTW9-4;A0A0J9YWI5;A0A0J9YVR1;Q9BTW9-5;I3L439;A0A0J9YVU1;I3L0V3;I3L163;I3L120;A0A0J9YXU4;A0A0J9YYG2;I3L4D2;I3L1S3;I3L3H4;I3L131;I3L143;I3L500	J3KR97;Q9BTW9;Q9BTW9-4;A0A0J9YWI5;A0A0J9YVR1;Q9BTW9-5	8;8;8;4;4;4;3;2;2;2;2;2;1;1;1;1;1;1;1	8;8;8;4;4;4;3;2;2;2;2;2;1;1;1;1;1;1;1	8;8;8;4;4;4;3;2;2;2;2;2;1;1;1;1;1;1;1	Tubulin-specific chaperone D	TBCD	;;;;;	19	8	8	8	8	5	3	2	8	5	3	2	8	5	3	2	7.8	7.8	7.8	136.55	1230	1230;1192;1248;466;504;757;256;92;237;244;260;260;80;109;117;134;141;211;251	4.26	1	4	7	4	2	1		2		2	0	29.452	By MS/MS	By MS/MS	By MS/MS	By MS/MS	7.8	5	3.1
J3KRA9;Q96Q15-3;Q96Q15-2;Q96Q15;Q96Q15-4;I3L144;H3BQN7	J3KRA9;Q96Q15-3;Q96Q15-2;Q96Q15;Q96Q15-4	3;3;3;3;2;1;1	3;3;3;3;2;1;1	3;3;3;3;2;1;1	Serine/threonine-protein kinase SMG1	SMG1	;;;;	7	3	3	3	3	0	0	0	3	0	0	0	3	0	0	0	1.2	1.2	1.2	398.84	3551	3551;3031;3521;3661;2392;321;853	5.75			1		1	1			1		0	3.4879	By MS/MS				1.2	0	0
J3KRG2;Q96QA5	J3KRG2;Q96QA5	3;3	3;3	3;3	Gasdermin-A	GSDMA	;	2	3	3	3	0	0	0	3	0	0	0	3	0	0	0	3	19.6	19.6	19.6	17.791	158	158;445	8				1					2	1	0	2.7731				By MS/MS	0	0	0
J3KRJ2;J3QR41;J3KTD6;J3QLN8;Q96GD4-3;Q96GD4-4;Q96GD4;Q96GD4-5;B4DXA6;J3KRF8;A3KFJ1;J3KT86;Q5QPD4;A0A0A0MSY3;Q5Y191;A3KFJ0;Q9UQB9-2;Q9UQB9-3;Q9UQB9;Q96GD4-2;O14965	J3KRJ2;J3QR41;J3KTD6;J3QLN8;Q96GD4-3;Q96GD4-4;Q96GD4;Q96GD4-5;B4DXA6;J3KRF8;A3KFJ1;J3KT86;Q5QPD4;A0A0A0MSY3;Q5Y191;A3KFJ0;Q9UQB9-2;Q9UQB9-3;Q9UQB9;Q96GD4-2;O14965	2;2;2;2;2;2;2;2;1;1;1;1;1;1;1;1;1;1;1;1;1	2;2;2;2;2;2;2;2;1;1;1;1;1;1;1;1;1;1;1;1;1	2;2;2;2;2;2;2;2;1;1;1;1;1;1;1;1;1;1;1;1;1	Aurora kinase B;Aurora kinase C;Aurora kinase A	AURKB;AURKC;AURKA	;;;;;;;;;;;;;;;;;;;;	21	2	2	2	2	0	0	0	2	0	0	0	2	0	0	0	29	29	29	7.6758	69	69;172;228;230;142;303;344;345;113;123;188;242;271;274;306;347;275;290;309;312;403	2.5		1	1								0.002635	1.4955	By MS/MS				29	0	0
J3KRJ3;Q9BVV7	J3KRJ3;Q9BVV7	2;2	2;2	2;2	Mitochondrial import inner membrane translocase subunit Tim21	TIMM21	;	2	2	2	2	1	1	2	1	1	1	2	1	1	1	2	1	13.4	13.4	13.4	19.259	172	172;248	5.67	1	1		1		2	1	2	1		0.00036324	2.0296	By matching	By matching	By MS/MS	By matching	5.8	5.8	13.4
J3KRK0;Q86UE8-3;Q86UE8-2;Q86UE8;J3QLK5;J3KST4;J3QS44;J3KT82;Q9UKI8-3;Q9UKI8-4;Q9UKI8-5;Q9UKI8;Q9UKI8-2	J3KRK0;Q86UE8-3;Q86UE8-2;Q86UE8;J3QLK5	4;4;4;4;2;1;1;1;1;1;1;1;1	4;4;4;4;2;1;1;1;1;1;1;1;1	4;4;4;4;2;1;1;1;1;1;1;1;1	Serine/threonine-protein kinase tousled-like 2	TLK2	;;;;	13	4	4	4	4	2	1	0	4	2	1	0	4	2	1	0	7.6	7.6	7.6	68.832	593	593;718;750;772;601;89;176;176;549;670;718;766;787	6.57			2			1	2			2	0	3.735	By MS/MS	By MS/MS	By matching		7.6	3.5	1.5
J3KRW7;J3KS81;Q8N511	J3KRW7;J3KS81;Q8N511	1;1;1	1;1;1	1;1;1	Transmembrane protein 199	TMEM199	;;	3	1	1	1	0	0	1	1	0	0	1	1	0	0	1	1	16.9	16.9	16.9	9.743	89	89;125;208	4.5				1	1						0.0040727	1.2592			By matching	By MS/MS	0	0	16.9
J3KS15;Q14197;J3QRF8	J3KS15;Q14197	5;5;2	5;5;2	5;5;2	Peptidyl-tRNA hydrolase ICT1, mitochondrial	ICT1	;	3	5	5	5	0	0	1	5	0	0	1	5	0	0	1	5	28.1	28.1	28.1	21.905	192	192;206;71	5.12			4	1		1			1	1	0	80.703			By MS/MS	By MS/MS	0	0	13.5
J3KS22;J3QS36;Q7Z4W1;J3QL34;J3KSZ5;J3QS45;J3QRQ2;J3KRZ4	J3KS22;J3QS36;Q7Z4W1;J3QL34;J3KSZ5	8;8;8;6;4;3;2;2	8;8;8;6;4;3;2;2	8;8;8;6;4;3;2;2	L-xylulose reductase	DCXR	;;;;	8	8	8	8	4	3	2	5	4	3	2	5	4	3	2	5	38.6	38.6	38.6	23.803	223	223;225;244;176;143;100;86;141	6.24	1		2	1	3	3	5	3	2	1	0	11.58	By MS/MS	By MS/MS	By MS/MS	By MS/MS	24.7	14.8	9.9
K7ESE8;J3KSD8;K7ES02;Q13867	K7ESE8;J3KSD8;K7ES02;Q13867	1;1;1;1	1;1;1;1	1;1;1;1	Bleomycin hydrolase	BLMH	;;;	4	1	1	1	0	0	0	1	0	0	0	1	0	0	0	1	4.8	4.8	4.8	26.738	231	231;262;318;455	3.5			1	1							0.0032616	1.4381				By MS/MS	0	0	0
J3KSH8;J3KT51;Q9UK76-3;Q9UK76;Q9UK76-2	J3KSH8;J3KT51;Q9UK76-3;Q9UK76;Q9UK76-2	2;2;2;2;2	2;2;2;2;2	2;2;2;2;2	Hematological and neurological expressed 1 protein;Hematological and neurological expressed 1 protein, N-terminally processed	HN1	;;;;	5	2	2	2	2	1	2	1	2	1	2	1	2	1	2	1	35.5	35.5	35.5	9.5162	93	93;104;108;154;181	9.1							1	2	2	5	0	3.321	By MS/MS	By matching	By MS/MS	By MS/MS	35.5	19.4	35.5
J3KTA4;P17844-2;P17844;J3QR02;J3KRX8;J3QRQ7;J3QSF1;X6RLV5;J3KRZ1;J3QKN9	J3KTA4;P17844-2;P17844	24;24;24;7;7;7;6;4;4;1	24;24;24;7;7;7;6;4;4;1	20;20;20;7;7;7;3;4;1;1	Probable ATP-dependent RNA helicase DDX5	DDX5	;;	10	24	24	20	19	12	14	17	19	12	14	17	15	10	12	14	33.6	33.6	28.3	69.086	614	614;535;614;99;120;212;153;96;166;44	6.53	6	7	10	9	7	14	13	16	17	20	0	57.749	By MS/MS	By MS/MS	By MS/MS	By MS/MS	26.4	16.8	19.5
J3QR09;J3KTE4;P84098;J3QL15	J3QR09;J3KTE4;P84098	17;17;17;5	17;17;17;5	17;17;17;5	Ribosomal protein L19;60S ribosomal protein L19	RPL19	;;	4	17	17	17	14	10	7	14	14	10	7	14	14	10	7	14	51.3	51.3	51.3	23.134	193	193;194;196;128	5.5	4	10	20	16	20	13	11	8	9	14	0	94.514	By MS/MS	By MS/MS	By MS/MS	By MS/MS	41.5	34.2	26.4
J3KTL2;Q07955;Q07955-3;Q07955-2;J3QQV5;J3KSW7;J3KSR8	J3KTL2;Q07955;Q07955-3;Q07955-2	13;13;11;11;5;5;5	13;13;11;11;5;5;5	13;13;11;11;5;5;5	Serine/arginine-rich splicing factor 1	SRSF1	;;;	7	13	13	13	4	3	12	12	4	3	12	12	4	3	12	12	35.2	35.2	35.2	28.329	253	253;248;201;292;65;73;143	5.08	7	10	10	8	4	5	1	4	8	8	0	138.01	By MS/MS	By MS/MS	By MS/MS	By MS/MS	15.8	11.9	34.4
J3QQY7;J3KTM5	J3QQY7;J3KTM5	1;1	1;1	1;1		TANC2	;	2	1	1	1	1	0	0	0	1	0	0	0	1	0	0	0	14.4	14.4	14.4	11.884	111	111;152	6.5						1	1				0	2.6563	By MS/MS				14.4	0	0
J3QK89;Q8IWX8	J3QK89;Q8IWX8	3;3	3;3	3;3	Calcium homeostasis endoplasmic reticulum protein	CHERP	;	2	3	3	3	3	1	3	3	3	1	3	3	3	1	3	3	2.4	2.4	2.4	104.93	927	927;916	6.73			2	1	1		1	2	4		0	2.0865	By MS/MS	By matching	By MS/MS	By MS/MS	2.4	0.9	2.4
J3QL56;O75880	J3QL56;O75880	3;3	3;3	3;3	Protein SCO1 homolog, mitochondrial	SCO1	;	2	3	3	3	0	0	1	3	0	0	1	3	0	0	1	3	10.7	10.7	10.7	30.178	270	270;301	5.8			1		2	1				1	0	4.6763			By MS/MS	By MS/MS	0	0	5.9
J3QLS3;Q9Y2R9;J3KSI8;J3QQS1;J3QKW2	J3QLS3;Q9Y2R9;J3KSI8;J3QQS1;J3QKW2	6;6;5;5;3	6;6;5;5;3	6;6;5;5;3	28S ribosomal protein S7, mitochondrial	MRPS7	;;;;	5	6	6	6	1	1	5	5	1	1	5	5	1	1	5	5	27.7	27.7	27.7	31.704	271	271;242;156;172;183	4.78	2	2	2	4	1	2	1	2	2		0	27.276	By MS/MS	By matching	By MS/MS	By MS/MS	4.8	9.2	18.5
J3QLU0;O94762-4;O94762	J3QLU0;O94762-4;O94762	2;2;2	2;2;2	2;2;2	ATP-dependent DNA helicase Q5	RECQL5	;;	3	2	2	2	2	0	0	0	2	0	0	0	2	0	0	0	10.5	10.5	10.5	21.097	190	190;964;991	7							2				0.0010475	1.8054	By MS/MS				10.5	0	0
J3QQU0;Q9P2X3-2;Q9P2X3	J3QQU0;Q9P2X3-2;Q9P2X3	2;2;2	2;2;2	2;2;2	Protein IMPACT	IMPACT	;;	3	2	2	2	2	1	0	0	2	1	0	0	2	1	0	0	16	16	16	11.827	106	106;202;320	4.75			1		2	1					0	7.7398	By MS/MS	By matching			16	10.4	0
J3QR07;Q96MU7-2;Q96MU7	J3QR07;Q96MU7-2;Q96MU7	1;1;1	1;1;1	1;1;1	YTH domain-containing protein 1	YTHDC1	;;	3	1	1	1	1	0	0	0	1	0	0	0	1	0	0	0	2	2	2	85.586	735	735;709;727	8								1			0.0099386	0.94496	By MS/MS				2	0	0
J3QRD1;P51648;P51648-2;I3L1M4;J3QS00;J3QKK9;J3KTD9;I3L2W1;J3KTG1;C9JGJ2;I3L0X1	J3QRD1;P51648;P51648-2	9;9;9;4;2;1;1;1;1;1;1	9;9;9;4;2;1;1;1;1;1;1	9;9;9;4;2;1;1;1;1;1;1	Fatty aldehyde dehydrogenase	ALDH3A2	;;	11	9	9	9	0	0	8	6	0	0	8	6	0	0	8	6	22.9	22.9	22.9	44.648	393	393;485;508;162;134;54;62;97;146;166;182	4.86	3	4	2	6	3	4	1	1	4	1	0	17.75			By MS/MS	By MS/MS	0	0	22.4
J3QRS3;P19105;O14950;J3KTJ1;P24844	J3QRS3;P19105;O14950;J3KTJ1;P24844	2;2;2;1;1	2;2;2;1;1	2;2;2;1;1	Myosin regulatory light chain 12A;Myosin regulatory light chain 12B;Myosin regulatory light polypeptide 9	MYL12A;MYL12B;MYL9	;;;;	5	2	2	2	2	1	1	0	2	1	1	0	2	1	1	0	11.9	11.9	11.9	20.457	177	177;171;172;114;172	4	3	1							1	1	0	2.9526	By MS/MS	By matching	By matching		11.9	5.6	5.6
J3QRS9;X6R4W8;O43670-2;O43670;O43670-4;J3KS31;O43670-3;J3KTL1;J3KRB6;J3KRW6;H0Y3M2	J3QRS9;X6R4W8;O43670-2;O43670;O43670-4;J3KS31;O43670-3	5;5;5;5;5;3;3;2;2;2;2	5;5;5;5;5;3;3;2;2;2;2	5;5;5;5;5;3;3;2;2;2;2	BUB3-interacting and GLEBS motif-containing protein ZNF207	ZNF207	;;;;;;	11	5	5	5	5	0	1	1	5	0	1	1	5	0	1	1	9.3	9.3	9.3	52.541	493	493;497;463;478;494;341;395;74;93;95;198	3.67	3	5	3	2	2	1				2	0	19.93	By MS/MS		By MS/MS	By MS/MS	9.3	0	2.8
J3QRU1;P07947;P06241-3;P06241-2;P06241;E5RFS5;Q573B4;H0Y3C5;J3KPD6;P08631-3;P08631-2;P06239;P08631-4;P08631;P06239-3	J3QRU1;P07947	7;7;3;3;3;1;1;1;1;1;1;1;1;1;1	7;7;3;3;3;1;1;1;1;1;1;1;1;1;1	3;3;1;1;1;1;0;0;0;0;0;0;0;0;0	Non-specific protein-tyrosine kinase;Tyrosine-protein kinase Yes	YES1	;	15	7	7	3	1	1	7	4	1	1	7	4	0	0	3	2	12	12	6.2	61.386	548	548;543;482;534;537;232;516;525;526;504;505;509;525;526;539	6.19	4	2	2		1		2	1	1	8	0	6.083	By matching	By MS/MS	By MS/MS	By MS/MS	1.3	1.8	12
J3QRV5;Q6P1M3-2;Q6P1M3	J3QRV5;Q6P1M3-2;Q6P1M3	2;2;2	2;2;2	2;2;2	Lethal(2) giant larvae protein homolog 2	LLGL2	;;	3	2	2	2	2	0	0	0	2	0	0	0	2	0	0	0	2.6	2.6	2.6	113.38	1019	1019;1015;1020	6.5					1			1			0	3.286	By MS/MS				2.6	0	0
J3QSD7;Q9NYV4-3;Q9NYV4-2;Q9NYV4	J3QSD7;Q9NYV4-3;Q9NYV4-2;Q9NYV4	3;3;3;3	2;2;2;2	2;2;2;2	Cyclin-dependent kinase 12	CDK12	;;;	4	3	2	2	2	1	1	2	1	0	0	1	1	0	0	1	2.6	1.9	1.9	133.66	1201	1201;1273;1481;1490	5.33			1			1	1				0.0026273	1.4775	By MS/MS	By matching	By matching	By MS/MS	1.9	0.7	0.7
J3QSE8;Q9BX63-2;Q9BX63;J3QQP5;J3QKX0	J3QSE8;Q9BX63-2;Q9BX63	4;4;4;1;1	4;4;4;1;1	4;4;4;1;1	Fanconi anemia group J protein	BRIP1	;;	5	4	4	4	4	2	0	0	4	2	0	0	4	2	0	0	4.5	4.5	4.5	112.47	994	994;994;1249;84;180	6.25		1	1		2			2	1	1	0	3.0097	By MS/MS	By matching			4.5	1.9	0
J3QSS1;P55017;P55017-3;P55017-2	J3QSS1;P55017;P55017-3;P55017-2	1;1;1;1	1;1;1;1	1;1;1;1	Solute carrier family 12 member 3	SLC12A3	;;;	4	1	1	1	0	0	1	1	0	0	1	1	0	0	1	1	1.2	1.2	1.2	113.01	1020	1020;1021;1029;1030	5.67					1	2					0.0089847	1.0463			By MS/MS	By MS/MS	0	0	1.2
J9JIE6;Q9UM00-2;Q9UM00;J3QQY2;J3KS45;J3KTQ7	J9JIE6;Q9UM00-2;Q9UM00;J3QQY2;J3KS45;J3KTQ7	4;4;4;2;2;2	4;4;4;2;2;2	4;4;4;2;2;2	Transmembrane and coiled-coil domain-containing protein 1	TMCO1	;;;;;	6	4	4	4	0	1	4	2	0	1	4	2	0	1	4	2	13.8	13.8	13.8	27.079	239	239;169;188;104;143;152	6.22				1	4	1		2		1	0	5.7764		By matching	By MS/MS	By MS/MS	0	3.8	13.8
K4DI92;Q6NW29;D6R9C7;D6RCM5;D6RDH6;E7EV43;Q6NW29-2	K4DI92;Q6NW29;D6R9C7;D6RCM5;D6RDH6;E7EV43;Q6NW29-2	2;2;1;1;1;1;1	2;2;1;1;1;1;1	2;2;1;1;1;1;1	RWD domain-containing protein 4	RWDD4	;;;;;;	7	2	2	2	2	0	0	0	2	0	0	0	2	0	0	0	12.3	12.3	12.3	21.113	187	187;188;43;44;53;125;93	6			1						1		0	2.7085	By MS/MS				12.3	0	0
K4DI93;Q13620-3;Q13620-1;Q13620	K4DI93;Q13620-3;Q13620-1;Q13620	4;4;4;4	4;4;4;4	1;1;1;1	Cullin-4B	CUL4B	;;;	4	4	4	1	4	2	1	0	4	2	1	0	1	1	0	0	5	5	1.3	102.75	900	900;717;895;913	5.56				2	3	1	3				0	5.4706	By MS/MS	By MS/MS	By MS/MS		5	2.4	1.1
K7EII4	K7EII4	14	2	2		USP32		1	14	2	2	11	2	12	0	2	1	2	0	2	1	2	0	42.3	4.9	4.9	28.291	246	246	7.25	1			1	1				2	3	0	2.5501	By matching	By MS/MS	By MS/MS		33.7	9.3	38.2
K7EM02;K7EIJ8;Q8IYT4-2;Q8IYT4	K7EM02;K7EIJ8;Q8IYT4-2;Q8IYT4	1;1;1;1	1;1;1;1	1;1;1;1	Katanin p60 ATPase-containing subunit A-like 2	KATNAL2	;;;	4	1	1	1	1	1	1	1	1	1	1	1	1	1	1	1	9.4	9.4	9.4	13.999	128	128;341;466;538	5.18			3	4	4	3	1	1		1	0	3.6992	By MS/MS	By MS/MS	By MS/MS	By MS/MS	9.4	9.4	9.4
K7EJE8;K7EKE6;P36776-2;P36776;P36776-3;K7ER27;K7EQF8;K7ER56;K7ERR6	K7EJE8;K7EKE6;P36776-2;P36776;P36776-3	17;17;17;17;15;5;2;1;1	17;17;17;17;15;5;2;1;1	17;17;17;17;15;5;2;1;1	Lon protease homolog, mitochondrial	LONP1	;;;;	9	17	17	17	0	2	15	14	0	2	15	14	0	2	15	14	24.1	24.1	24.1	93.296	829	829;845;895;959;763;242;185;210;264	6.68	2	6		1	2	7	11	7	9	5	0	75.342		By matching	By MS/MS	By MS/MS	0	2.7	22.2
K7EJL1;Q9BXS5;Q9BXS5-2;E7ENJ6;K7EQX3;K7EPJ8;A0A087WZX7	K7EJL1;Q9BXS5;Q9BXS5-2;E7ENJ6	7;7;7;6;2;1;1	5;5;5;4;2;1;1	5;5;5;4;2;1;1	AP-1 complex subunit mu-1	AP1M1	;;;	7	7	5	5	4	1	5	6	2	1	5	5	2	1	5	5	25.6	19.9	19.9	40.296	351	351;423;435;370;176;125;128	4.91	2	2	5	3		2	5	1		2	0	9.7506	By MS/MS	By MS/MS	By MS/MS	By MS/MS	12.8	4	19.9
K7EJR0;K7EQZ1;K7EQ21;Q9P0U4;Q9P0U4-2	K7EJR0;K7EQZ1;K7EQ21;Q9P0U4;Q9P0U4-2	1;1;1;1;1	1;1;1;1;1	1;1;1;1;1	CXXC-type zinc finger protein 1	CXXC1	;;;;	5	1	1	1	1	0	0	0	1	0	0	0	1	0	0	0	5.6	5.6	5.6	26.239	231	231;252;613;656;660	9.5									1	1	1	-2	By MS/MS				5.6	0	0
K7EPG9;K7EK00;Q96ND0	K7EPG9;K7EK00;Q96ND0	1;1;1	1;1;1	1;1;1	Protein FAM210A	FAM210A	;;	3	1	1	1	0	0	1	0	0	0	1	0	0	0	1	0	22.4	22.4	22.4	7.3033	67	67;268;272	4				1							0	4.2863			By MS/MS		0	0	22.4
K7EK07;Q71DI3;Q16695;P84243;P68431;K7EMV3;B4DEB1;K7ES00;Q6NXT2;K7EP01	K7EK07;Q71DI3;Q16695;P84243;P68431;K7EMV3;B4DEB1;K7ES00;Q6NXT2;K7EP01	6;6;6;6;6;5;5;5;4;3	6;6;6;6;6;5;5;5;4;3	3;3;3;3;3;2;2;2;1;0	Histone H3;Histone H3.2;Histone H3.1t;Histone H3.3;Histone H3.1;Histone H3.3C	H3F3B;HIST2H3A;HIST3H3;H3F3A;HIST1H3A;H3F3C	;;;;;;;;;	10	6	6	3	5	4	5	3	5	4	5	3	2	2	3	2	22	22	13.6	14.914	132	132;136;136;136;136;92;123;151;135;113	5.42		4	10	9	10	3	6	5	6	2	0	26.046	By MS/MS	By MS/MS	By MS/MS	By MS/MS	16.7	14.4	21.2
K7EQ02;K7EQ55;K7EK33;Q96EP5-2;Q96EP5	K7EQ02;K7EQ55;K7EK33;Q96EP5-2;Q96EP5	1;1;1;1;1	1;1;1;1;1	1;1;1;1;1	DAZ-associated protein 1	DAZAP1	;;;;	5	1	1	1	1	1	1	1	1	1	1	1	1	1	1	1	4.6	4.6	4.6	35.02	327	327;406;406;378;407	6.71					1	2	2	2			0	14.47	By MS/MS	By matching	By matching	By MS/MS	4.6	4.6	4.6
K7EN20;K7EMM7;K7EL16;Q9NZL4-2;Q9NZL4;Q9NZL4-3	K7EN20;K7EMM7;K7EL16;Q9NZL4-2;Q9NZL4;Q9NZL4-3	1;1;1;1;1;1	1;1;1;1;1;1	1;1;1;1;1;1	Hsp70-binding protein 1	HSPBP1	;;;;;	6	1	1	1	1	1	1	1	1	1	1	1	1	1	1	1	10.3	10.3	10.3	10.614	97	97;190;214;259;362;405	6.5					1	2	2	1			0.0010409	1.7641	By MS/MS	By MS/MS	By MS/MS	By MS/MS	10.3	10.3	10.3
K7EL53	K7EL53	3	1	1		USP32		1	3	1	1	2	0	3	0	0	0	1	0	0	0	1	0	54	19.5	19.5	9.4142	87	87	6						1					0.0043627	1.2349	By matching		By MS/MS		34.5	0	54
K7ELL7;P14314-2;P14314;K7EPW7;K7EJ70;A0A0C4DGP4;K7EKX1	K7ELL7;P14314-2;P14314	19;19;19;9;3;3;2	19;19;19;9;3;3;2	19;19;19;9;3;3;2	Glucosidase 2 subunit beta	PRKCSH	;;	7	19	19	19	5	7	17	17	5	7	17	17	5	7	17	17	28.4	28.4	28.4	60.192	535	535;525;528;168;144;200;140	4.81	8	17	15	7	8	8	8	7	7	6	0	152.88	By MS/MS	By MS/MS	By MS/MS	By MS/MS	12	15.3	23
K7ELQ9;Q6UW68;K7EM09;K7EPR0;K7ER05;K7EJQ9	K7ELQ9;Q6UW68;K7EM09;K7EPR0	5;5;4;4;1;1	5;5;4;4;1;1	5;5;4;4;1;1	Transmembrane protein 205	TMEM205	;;;	6	5	5	5	0	0	3	5	0	0	3	5	0	0	3	5	25.9	25.9	25.9	19.27	170	170;189;120;128;88;107	6.94			3	2	1	1	3		1	6	0	13.018			By MS/MS	By MS/MS	0	0	19.4
K7ELV2;Q96EE3;Q96EE3-1;K7ENI5	K7ELV2;Q96EE3;Q96EE3-1;K7ENI5	2;2;2;1	2;2;2;1	2;2;2;1	Nucleoporin SEH1	SEH1L	;;;	4	2	2	2	1	0	1	2	1	0	1	2	1	0	1	2	12.5	12.5	12.5	29.541	263	263;360;421;158	6.86					3	1			3		0	6.7587	By MS/MS		By MS/MS	By MS/MS	4.2	0	4.2
K7EM91;O43291-2;O43291;K7ES27	K7EM91;O43291-2;O43291;K7ES27	2;2;2;1	2;2;2;1	2;2;2;1	Kunitz-type protease inhibitor 2	SPINT2	;;;	4	2	2	2	0	0	2	2	0	0	2	2	0	0	2	2	12.9	12.9	12.9	22.828	202	202;195;252;106	4.11	1	2	4							2	0	21.203			By MS/MS	By MS/MS	0	0	12.9
K7EMH1;K7ERI7;P35268;K7EP65;K7EKS7;K7ELC4;K7EJT5	K7EMH1;K7ERI7;P35268;K7EP65;K7EKS7;K7ELC4;K7EJT5	6;6;6;5;5;5;4	6;6;6;5;5;5;4	6;6;6;5;5;5;4	60S ribosomal protein L22	RPL22	;;;;;;	7	6	6	6	6	4	1	2	6	4	1	2	6	4	1	2	46.1	46.1	46.1	10.422	89	89;95;128;48;53;79;47	5		5	5	11	4	2		1	4	3	0	15.988	By MS/MS	By MS/MS	By MS/MS	By MS/MS	46.1	29.2	13.5
K7EMH3;O00411	K7EMH3;O00411	1;1	1;1	1;1	DNA-directed RNA polymerase, mitochondrial	POLRMT	;	2	1	1	1	0	0	0	1	0	0	0	1	0	0	0	1	4.3	4.3	4.3	38.883	347	347;1230	4				1							1	-2				By MS/MS	0	0	0
K7EMT0;Q15428	K7EMT0;Q15428	2;2	2;2	2;2	Splicing factor 3A subunit 2	SF3A2	;	2	2	2	2	1	0	1	2	1	0	1	2	1	0	1	2	25.2	25.2	25.2	15.224	135	135;464	7.5				1			1		1	1	0	3.3102	By MS/MS		By MS/MS	By MS/MS	12.6	0	12.6
K7EN45;Q13526	K7EN45;Q13526	1;1	1;1	1;1	Peptidyl-prolyl cis-trans isomerase NIMA-interacting 1	PIN1	;	2	1	1	1	0	1	0	0	0	1	0	0	0	1	0	0	16.7	16.7	16.7	9.8329	90	90;163	10										1	0.003876	1.3881		By MS/MS			0	16.7	0
K7EP09;K7EPT0;K7ESK6;K7ES73;K7EN91;Q13057;Q13057-2	K7EP09;K7EPT0;K7ESK6;K7ES73;K7EN91;Q13057;Q13057-2	2;2;2;2;2;2;2	2;2;2;2;2;2;2	2;2;2;2;2;2;2	Bifunctional coenzyme A synthase;Phosphopantetheine adenylyltransferase;Dephospho-CoA kinase	COASY	;;;;;;	7	2	2	2	2	0	1	1	2	0	1	1	2	0	1	1	28.9	28.9	28.9	9.7543	90	90;98;128;147;219;564;593	4			3				1				0.00036127	1.9935	By MS/MS		By matching	By matching	28.9	0	17.8
K7ENE5;O00115-2;O00115	K7ENE5;O00115-2;O00115	1;1;1	1;1;1	1;1;1	Deoxyribonuclease-2-alpha	DNASE2	;;	3	1	1	1	1	0	1	1	1	0	1	1	1	0	1	1	5.5	5.5	5.5	24.085	218	218;305;360	5				2	2	2					0	2.8666	By MS/MS		By MS/MS	By MS/MS	5.5	0	5.5
V9GZ55;K7ENR6;Q969U7-2;Q969U7	V9GZ55;K7ENR6;Q969U7-2;Q969U7	2;2;2;2	2;2;2;2	2;2;2;2	Proteasome assembly chaperone 2	PSMG2	;;;	4	2	2	2	1	2	0	0	1	2	0	0	1	2	0	0	10	10	10	23.506	209	209;240;233;264	3.25			3	1							0.001994	1.5392	By MS/MS	By MS/MS			4.3	10	0
K7EP07;Q99426-2;Q99426;K7EK42	K7EP07;Q99426-2;Q99426;K7EK42	6;6;6;4	6;6;6;4	6;6;6;4	Tubulin-folding cofactor B	TBCB	;;;	4	6	6	6	6	2	1	1	6	2	1	1	6	2	1	1	33.7	33.7	33.7	19.251	169	169;193;244;191	5.25			2	5	5	1		1	1	1	0	27.45	By MS/MS	By MS/MS	By MS/MS	By MS/MS	33.7	16	6.5
K7EP46;P52888;K7EIK4;K7EL32;K7EL02;P52888-2;K7EMU4	K7EP46;P52888;K7EIK4;K7EL32;K7EL02;P52888-2	3;3;2;2;2;2;1	3;3;2;2;2;2;1	3;3;2;2;2;2;1	Thimet oligopeptidase	THOP1	;;;;;	7	3	3	3	2	3	1	1	2	3	1	1	2	3	1	1	6.9	6.9	6.9	65.119	568	568;689;169;216;260;258;204	4.2	3	2	1	1					2	1	0	3.8072	By MS/MS	By MS/MS	By MS/MS	By MS/MS	5.1	6.9	1.8
K7ER08;K7EP90;Q9BTD8-4;Q9BTD8-2;Q9BTD8-3;Q9BTD8	K7ER08;K7EP90;Q9BTD8-4;Q9BTD8-2;Q9BTD8-3;Q9BTD8	1;1;1;1;1;1	1;1;1;1;1;1	1;1;1;1;1;1	RNA-binding protein 42	RBM42	;;;;;	6	1	1	1	1	0	0	0	1	0	0	0	1	0	0	0	2.3	2.3	2.3	39.897	386	386;458;446;450;451;480	8.67								1	2		0.0013601	1.6657	By MS/MS				2.3	0	0
K7EQ34;U3KQT6;K7EPA3;Q9NX61-2;Q9NX61;K7EQE7	K7EQ34;U3KQT6;K7EPA3;Q9NX61-2;Q9NX61;K7EQE7	3;3;3;3;3;2	3;3;3;3;3;2	3;3;3;3;3;2	Transmembrane protein 161A	TMEM161A	;;;;;	6	3	3	3	1	1	3	3	1	1	3	3	1	1	3	3	11.7	11.7	11.7	35.944	315	315;325;454;376;479;145	8.23						1	2	4	5	1	0	7.3614	By matching	By matching	By MS/MS	By MS/MS	4.8	3.2	11.7
K7EPP7;K7EJL5;K7EN19;K7EJV7;K7ER44;K7EJE9;K7EK03	K7EPP7;K7EJL5;K7EN19;K7EJV7;K7ER44;K7EJE9;K7EK03	8;6;6;6;6;4;4	1;0;0;0;0;0;0	1;0;0;0;0;0;0		DNAJC7	;;;;;;	7	8	1	1	6	5	5	4	0	1	1	0	0	1	1	0	26.1	3.6	3.6	28.704	253	253;102;104;113;128;74;75	10										2	0.009177	1.0006	By matching	By MS/MS	By matching	By matching	19.8	20.6	19.8
Q08E86;K7EQ86;Q14667-3;Q14667-2;Q14667	Q08E86;K7EQ86;Q14667-3;Q14667-2;Q14667	1;1;1;1;1	1;1;1;1;1	1;1;1;1;1	Protein KIAA0100	KIAA0100	;;;;	5	1	1	1	1	1	1	1	1	1	1	1	1	1	1	1	0.5	0.5	0.5	237.31	2092	2092;2092;389;2205;2235	4.7	4	3	3	3	4	4	2	1		3	0.0066768	1.1205	By MS/MS	By MS/MS	By MS/MS	By MS/MS	0.5	0.5	0.5
K7EQ91;Q13433-2;Q13433	K7EQ91;Q13433-2;Q13433	1;1;1	1;1;1	1;1;1	Zinc transporter ZIP6	SLC39A6	;;	3	1	1	1	1	0	1	0	1	0	1	0	1	0	1	0	4.4	4.4	4.4	30.912	273	273;433;755	4.5				1	1						0.0013736	1.7293	By matching		By MS/MS		4.4	0	4.4
K7EQA1;O14737;O14737-2;K7ESJ4	K7EQA1;O14737;O14737-2	4;4;3;1	4;4;3;1	4;4;3;1	Programmed cell death protein 5	PDCD5	;;	4	4	4	4	3	4	2	1	3	4	2	1	3	4	2	1	54	54	54	10.004	87	87;125;129;65	2.7	3	6	10	3	1						0	14.967	By MS/MS	By MS/MS	By MS/MS	By MS/MS	40.2	54	27.6
K7EQG1;Q9NXS2-3;Q9NXS2	K7EQG1;Q9NXS2-3;Q9NXS2	2;2;2	2;2;2	2;2;2	Glutaminyl-peptide cyclotransferase-like protein	QPCTL	;;	3	2	2	2	0	0	2	1	0	0	2	1	0	0	2	1	11.6	11.6	11.6	13.98	121	121;288;382	7.67			1							2	0.0013578	1.6578			By MS/MS	By MS/MS	0	0	11.6
K7EQS7;Q06136;K7ERC8;Q06136-2	K7EQS7;Q06136;K7ERC8;Q06136-2	2;2;1;1	2;2;1;1	2;2;1;1	3-ketodihydrosphingosine reductase	KDSR	;;;	4	2	2	2	0	0	2	2	0	0	2	2	0	0	2	2	14.8	14.8	14.8	16.773	155	155;332;203;268	7.5			1					3	2		0	2.8641			By MS/MS	By MS/MS	0	0	14.8
K7EQV2;O95707	K7EQV2;O95707	1;1	1;1	1;1	Ribonuclease P protein subunit p29	POP4	;	2	1	1	1	1	0	0	0	1	0	0	0	1	0	0	0	6.7	6.7	6.7	17.429	150	150;220	10										2	0.0043451	1.213	By MS/MS				6.7	0	0
K7ER00;Q9Y285-2;Q9Y285;K7EK06;K7ER16	K7ER00;Q9Y285-2;Q9Y285	3;3;3;1;1	3;3;3;1;1	3;3;3;1;1	Phenylalanine--tRNA ligase alpha subunit	FARSA	;;	5	3	3	3	2	1	0	2	2	1	0	2	2	1	0	2	6.4	6.4	6.4	62.395	548	548;477;508;168;235	7.6							4			1	0	3.0489	By MS/MS	By MS/MS		By MS/MS	3.8	1.3	0
K7ERA4;Q7Z4V5-2;Q7Z4V5;Q7Z4V5-4;Q7Z4V5-3;K7EPS6	K7ERA4;Q7Z4V5-2;Q7Z4V5;Q7Z4V5-4;Q7Z4V5-3;K7EPS6	3;3;3;3;3;2	3;3;3;3;3;2	3;3;3;3;3;2	Hepatoma-derived growth factor-related protein 2	HDGFRP2	;;;;;	6	3	3	3	3	1	2	2	3	1	2	2	3	1	2	2	18.9	18.9	18.9	19.843	175	175;670;671;675;676;153	7.4		1					3	3	3		0	3.248	By MS/MS	By matching	By matching	By matching	18.9	5.7	12
K7ES31;K7ERF1;Q9UBQ5-2;Q9UBQ5	K7ES31;K7ERF1;Q9UBQ5-2;Q9UBQ5	3;3;3;3	3;3;3;3	3;3;3;3	Eukaryotic translation initiation factor 3 subunit K	EIF3K	;;;	4	3	3	3	3	2	1	3	3	2	1	3	3	2	1	3	21.2	21.2	21.2	15.875	137	137;192;211;218	6.07				3		5	5	1			0	16.179	By MS/MS	By MS/MS	By MS/MS	By MS/MS	21.2	18.2	10.9
K7ERG4;P62316;P62316-2	K7ERG4;P62316	5;5;2	5;5;2	5;5;2	Small nuclear ribonucleoprotein Sm D2	SNRPD2	;	3	5	5	5	4	2	3	3	4	2	3	3	4	2	3	3	37.2	37.2	37.2	8.7769	78	78;118;108	7.73	2					2		2	4	5	0	10.166	By MS/MS	By MS/MS	By MS/MS	By MS/MS	37.2	14.1	37.2
K7ES09;Q96MN2	K7ES09;Q96MN2	1;1	1;1	1;1	NACHT, LRR and PYD domains-containing protein 4	NLRP4	;	2	1	1	1	1	1	0	0	1	1	0	0	1	1	0	0	5.8	5.8	5.8	18.766	155	155;994	2		2									1	-2	By MS/MS	By matching			5.8	5.8	0
K7ES61;Q9BYD3;K7ELQ0;X6RAY8;Q9BYD3-2;K7EKI4;K7ELF1;K7EJ73	K7ES61;Q9BYD3;K7ELQ0;X6RAY8;Q9BYD3-2;K7EKI4;K7ELF1	8;8;6;6;6;5;5;1	8;8;6;6;6;5;5;1	8;8;6;6;6;5;5;1	39S ribosomal protein L4, mitochondrial	MRPL4	;;;;;;	8	8	8	8	1	0	8	8	1	0	8	8	1	0	8	8	34.7	34.7	34.7	33.792	300	300;311;220;357;263;127;163;119	6.07	1	3	5	2	2		5	1	3	6	0	248.96	By MS/MS		By MS/MS	By MS/MS	6.3	0	34.7
K7ESE9;Q9H6U6-6;Q9H6U6-2;Q9H6U6-7;Q9H6U6;Q9H6U6-3;Q9H6U6-8	K7ESE9;Q9H6U6-6;Q9H6U6-2;Q9H6U6-7;Q9H6U6;Q9H6U6-3;Q9H6U6-8	1;1;1;1;1;1;1	1;1;1;1;1;1;1	1;1;1;1;1;1;1	Breast carcinoma-amplified sequence 3	BCAS3	;;;;;;	7	1	1	1	1	0	0	0	1	0	0	0	1	0	0	0	2.1	2.1	2.1	75.795	699	699;684;913;928;928;935;950	9									1		0.00070126	1.8245	By MS/MS				2.1	0	0
K7ESP4;Q8WVC6;Q8WVC6-2	K7ESP4;Q8WVC6;Q8WVC6-2	3;3;2	3;3;2	3;3;2	Dephospho-CoA kinase domain-containing protein	DCAKD	;;	3	3	3	3	0	0	2	3	0	0	2	3	0	0	2	3	17.7	17.7	17.7	24.177	209	209;231;132	8.8				1						4	0	5.7819			By MS/MS	By MS/MS	0	0	11.5
U3KQP6;U3KQ49;L0R819;U3KQP1	U3KQP6;U3KQ49;L0R819;U3KQP1	1;1;1;1	1;1;1;1	1;1;1;1		ASNSD1	;;;	4	1	1	1	1	0	1	1	1	0	1	1	1	0	1	1	19.3	19.3	19.3	6.4343	57	57;63;96;246	8.33								2	1		0.0049444	1.1937	By MS/MS		By MS/MS	By matching	19.3	0	19.3
L0R8F8	L0R8F8	3	3	3		SMCR7L		1	3	3	3	0	0	3	2	0	0	3	2	0	0	3	2	45.7	45.7	45.7	8.4447	70	70	7			1			2	1			2	0	3.7773			By MS/MS	By MS/MS	0	0	45.7
M0QWZ7;M0R2C6;Q9NP81;M0R259;Q9NP81-2;M0QX29;B4DJM9	M0QWZ7;M0R2C6;Q9NP81;M0R259;Q9NP81-2;M0QX29	5;5;5;4;4;3;1	5;5;5;4;4;3;1	5;5;5;4;4;3;1	Serine--tRNA ligase, mitochondrial	SARS2	;;;;;	7	5	5	5	0	0	5	5	0	0	5	5	0	0	5	5	14.1	14.1	14.1	58.182	518	518;588;518;328;520;187;236	4.64	2	1		3	1	2		1		1	0	16.072			By MS/MS	By MS/MS	0	0	14.1
M0R0R8;M0R0X9;M0QXC8;M0QX56;M0R3C2;M0QYT9;M0R205;M0QZB8;M0QZB7;Q14653-3;Q14653-2;Q14653;Q14653-4	M0R0R8;M0R0X9;M0QXC8;M0QX56;M0R3C2;M0QYT9;M0R205;M0QZB8;M0QZB7;Q14653-3;Q14653-2;Q14653;Q14653-4	1;1;1;1;1;1;1;1;1;1;1;1;1	1;1;1;1;1;1;1;1;1;1;1;1;1	1;1;1;1;1;1;1;1;1;1;1;1;1	Interferon regulatory factor 3	IRF3	;;;;;;;;;;;;	13	1	1	1	1	1	0	0	1	1	0	0	1	1	0	0	26.2	26.2	26.2	9.1604	84	84;105;119;135;264;281;287;329;408;154;300;427;452	3			2								0	2.5328	By MS/MS	By MS/MS			26.2	26.2	0
M0QXB0;V9GZ56;Q9Y4Z0;U3KQS7	M0QXB0;V9GZ56;Q9Y4Z0;U3KQS7	2;2;2;1	2;2;2;1	2;2;2;1	U6 snRNA-associated Sm-like protein LSm4	LSM4	;;;	4	2	2	2	1	0	1	1	1	0	1	1	1	0	1	1	27.5	27.5	27.5	7.8299	69	69;238;139;109	7.57						3		2	1	1	0.0032658	1.4404	By MS/MS		By MS/MS	By MS/MS	17.4	0	10.1
M0QXB4;O14579-3;O14579-2;O14579;M0R061	M0QXB4;O14579-3;O14579-2;O14579;M0R061	4;4;4;4;2	4;4;4;4;2	4;4;4;4;2	Coatomer subunit epsilon	COPE	;;;;	5	4	4	4	3	1	4	4	3	1	4	4	3	1	4	4	16.9	16.9	16.9	36.923	331	331;256;257;308;146	7.67	1	2					1	1	5	5	0	142.6	By MS/MS	By matching	By MS/MS	By MS/MS	13.9	6	16.9
M0QXD6;P35269	M0QXD6;P35269	6;6	6;6	6;6	General transcription factor IIF subunit 1	GTF2F1	;	2	6	6	6	5	3	1	2	5	3	1	2	5	3	1	2	15.7	15.7	15.7	48.595	433	433;517	3.67	1	4	6	2						2	0	7.1147	By MS/MS	By MS/MS	By matching	By MS/MS	11.5	7.6	2.5
M0R2U2;M0R1H0;M0R2B0;M0R0P1;M0R299;M0QXL5;M0R2Q4;P22087	M0R2U2;M0R1H0;M0R2B0;M0R0P1;M0R299;M0QXL5;M0R2Q4;P22087	3;3;3;3;3;3;3;3	3;3;3;3;3;3;3;3	3;3;3;3;3;3;3;3	rRNA 2-O-methyltransferase fibrillarin	FBL	;;;;;;;	8	3	3	3	3	2	1	1	3	2	1	1	3	2	1	1	14	14	14	16.164	157	157;178;182;228;229;244;273;321	6.07			1	1	5	3		2	1	1	0	5.7348	By MS/MS	By MS/MS	By matching	By matching	14	14	5.7
[truncated: 2,376 more rows]
[truncated: 29 more columns]

## Sheet: DUBs
Protein IDs	Majority protein IDs	Peptide counts (all)	Peptide counts (razor+unique)	Peptide counts (unique)	Protein names	Gene names	Fasta headers	Number of proteins	Peptides	Razor + unique peptides	Unique peptides	Peptides MCF7 GLB HAUbPA	Peptides MCF7 GLB No Probe	Peptides MCF7 GLBN HAUbPA	Peptides MCF7 GLBN No Probe	Razor + unique peptides MCF7 GLB HAUbPA	Razor + unique peptides MCF7 GLB No Probe	Razor + unique peptides MCF7 GLBN HAUbPA	Razor + unique peptides MCF7 GLBN No Probe	Unique peptides MCF7 GLB HAUbPA	Unique peptides MCF7 GLB No Probe	Unique peptides MCF7 GLBN HAUbPA	Unique peptides MCF7 GLBN No Probe	Sequence coverage [%]	Unique + razor sequence coverage [%]	Unique sequence coverage [%]	Mol. weight [kDa]	Sequence length	Sequence lengths	Fraction average	Fraction 1	Fraction 2	Fraction 3	Fraction 4	Fraction 5	Fraction 6	Fraction 7	Fraction 8	Fraction 9	Fraction 10	Q-value	Score	Identification type MCF7 GLB HAUbPA	Identification type MCF7 GLB No Probe	Identification type MCF7 GLBN HAUbPA	Identification type MCF7 GLBN No Probe	Sequence coverage MCF7 GLB HAUbPA [%]	Sequence coverage MCF7 GLB No Probe [%]	Sequence coverage MCF7 GLBN HAUbPA [%]
[truncated: 75 more rows]
[truncated: 29 more columns]

[truncated: 1 more sheets: DUBs_simple]
