# Supplementary material for: Comprehensive Landscape of Active Deubiquitinating Enzymes Profiled by Advanced Chemoproteomics
Source: Front Chem. 2019 Aug 29;7:592. doi: 10.3389/fchem.2019.00592 (PMC6727631; doi:10.3389/fchem.2019.00592)
Supplement: Supplementary file 3 [file Table_3.XLSX]

## Sheet: Sheet1
RPKM_WTCHG_355565_log2(10^9*x/y)_Gene Length	iBAQ	Intensity MCF7 GLBN HAUbPA	Activity (reacting with HAUbPA)	Gene name	Majority protein IDs
-8.24994	NaN	2193400	-	ALG13	A0A096LNJ4;A0A087WX43;D6RE84;A0A096LP10;A0A087WTT9;A0A1B0GVW6;Q9NP73-2;Q9NP73-3;Q9NP73
-4.74584	24.2571	367110000	+	ATXN3	G3V3R7;P54252-4;P54252-2;P54252;G3V328;G3V4U9;C9JQV6;D3VVH9;A0A0A0MS38;A0A087X1A8;F5H211;P54252-3;G3V2G2;G3V2G1;G3V3T6;P54252-5;A0A087WXY4;E9PJN5
-1.80327	21.9661	2443800000	+	BAP1	Q92560;F8W6N3
-9.82558	25.4886	320050	-	BRCC3	X6RJS7;A0A087WZR3;H9KVA9;A0A0D9SF50;P46736-2;P46736-3;P46736;A0A0A0MS96;P46736-4;P46736-5
-9.48188	27.2502	1621500	-	COPS5	Q92905
-1.24889	28.2361	4558100	-	COPS6	E7EM64;Q7L5N1;H7C3T0
-3.2907	1	164830000	+	CYLD	Q9NQC7-2;Q9NQC7;J3KRR7;H3BS09
-5.25377	1	45125000	-	EIF3F	O00303
-1.53465	17.8391	NaN	?	FAM105A
3.68277	1	NaN	?	JOSD1
-7.5559	20.2461	109920000	+	JOSD2	M0QZL8;Q8TAC2-2;Q8TAC2
3.75834	1	NaN	-	MINDY1
-7.59157	1	NaN	-	MINDY3
-10.0533	1	NaN	-	MINDY4
2.08475	20.2348	NaN	-	MPND
-8.6379	17.4255	NaN	-	MYSM1
1.91949	28.7463	8883500000	+	OTUB1	J3KR44;Q96FW1;F5GYN4;F5H6Q1;F5GYJ8;F5H3F0;Q96FW1-2
0.579343	1	1597300000	+	OTUD4	Q01804;Q01804-3
-0.839206	22.3568	8451200	+	OTUD5	Q96G74-3;Q96G74-5;Q96G74;A0A087WXV6;Q96G74-2;H7BZQ3;Q96G74-4
-8.2137	25.2664	9484900000	+	OTUD6B	A0A087X0W9;Q8N6M0;A0A0C4DH76;Q8N6M0-2
-3.79621	1	NaN	?	OTUD6B-AS1
-1.2173	23.8309	3798000000	+	OTUD7B	Q6GQQ9;Q6GQQ9-2
3.2551	24.7381	0	-	OTULIN	Q96BN8
-1.90736	22.9985	NaN	-	USP52
0.844538	28.0599	14154000	-	PRPF8	Q6P2Q9
-5.06287	28.199	10926000	-	PSMD7	P51665;H3BNT7;H3BTM8
-3.35158	26.2466	NaN	-	STAMBP
-1.87334	21.1277	NaN	-	STAMBPL1
-7.72487	1	NaN	+	UCHL1
-0.355968	19.5617	3794400	+	UCHL5	Q9Y5K5;H0Y6Y4;Q5LJA9;H0Y4E0
-9.08969	21.9481	10610000	+	USP1	O94782
1.04292	27.5354	23382000000	+	USP10	Q14694;Q14694-3;Q14694-2
-9.05197	1	54396000	+	USP12	O75317
-12.2291	24.9228	0	-	USP13	Q92995-2;Q92995;H7C5J3
4.51613	28.7065	33524000000	+	USP14	P54578;P54578-2;A6NJA2;P54578-3
-6.87564	24.7043	13799000000	+	USP15	Q9Y4E8
-7.59412	20.3911	NaN	+	USP18
-1.9044	23.7991	29028000	+	USP19	O94966-5;B5MEG5;O94966
-6.86332	1	272530000	+	USP2	O75604-2;O75604-3;O75604-4;O75604
-9.69366	19.9959	1385200000	+	USP20	Q9Y2K6
-3.3247	1	17266000	+	USP21	Q9UK80-3;Q9UK80
-5.89924	24.2008	396020000	+	USP22	Q9UPT9;Q9UPT9-2;K7ESK0;K7ERX6
-8.89211	23.116	1594000000	+	USP24	Q9UPU5
-12.364	19.5491	471320000	+	USP25	Q9UHP3;Q9UHP3-1;Q9UHP3-3
-11.4145	23.225	776350000	+	USP28	Q96RU2-2;Q96RU2;B4E3L3;Q96RU2-3;G3V1N5
-10.3135	1	NaN	?	USP2-AS1
-5.52016	25.6443	1633100000	+	USP3	Q6JHV3;H0YMI4;Q9Y6I4;H0YLB7;H0YKU8;Q9Y6I4-2;H0YL81
4.1971	1	NaN	?	USP30-AS1
-0.975413	18.4192	76213000	+	USP31	Q70CQ4
-4.24162	24.7386	7075000000	+	USP32	Q8NFA0;K7EQL6;K7EKZ1
-9.30202	1	NaN	?	USP32P1
-5.20209	1	NaN	?	USP32P2
-5.48787	20.7262	374960000	+	USP33	Q8TEY7-2;Q8TEY7;Q8TEY7-3
-1.40675	22.6514	232770000	+	USP34	Q70CQ2;Q70CQ2-2;Q70CQ2-3
-2.35599	22.5286	5251100	+	USP36	A0A075B784;Q9P275;Q9P275-2;K7EJI3;U3KQ92;K7ERC1;K7ELT3;K7EQS0;K7EPT1;K7ELR5;Q8IXW9;E9PEW0
-5.41696	23.2886	394990000	+	USP38	Q8NB14;Q8NB14-2
-4.48181	26.6439	2863300	-	USP39	B9A018;Q53GS9;A0A087X1B2;Q53GS9-2;Q53GS9-3
-2.05148	1	NaN	?	USP3-AS1
-3.89987	23.7415	2767900000	+	USP4	Q13107;Q13107-2;H7C189
-7.00285	21.4798	72495000	-	USP40	Q9NVE5;Q9NVE5-3
-2.87208	20.0896	435810000	+	USP42	Q9H9J4-2;Q9H9J4;E7EWZ4;C9JPC9
-7.26118	1	NaN	?	USP44
-2.52633	23.6535	4674400000	+	USP47	Q96K76-4;Q96K76
-2.96145	23.7874	293650000	+	USP48	Q86UV5;Q86UV5-2;Q86UV5-3
-3.62176	1	NaN	-	USP49
4.5915	27.9559	94139000000	+	USP5	P45974-2;P45974
-7.26066	1	NaN	-	USP53
-0.591086	22.2856	NaN	-	USP54
-3.0533	1	NaN	-	USP6
-9.11485	20.3996	NaN	-	USP6NL
-3.23627	27.381	46806000000	+	USP7	Q93009;Q93009-3;H3BND8
-1.64425	27.1019	41775000000	+	USP8	P40818
2.63366	1	NaN	?	USP8P1
-5.68612	24.6792	577270000	+	USP9X	Q93008-1;Q93008
2.55454	23.7363	NaN	+	VCPIP1
1.14803	1	NaN	-	YOD1
-8.43164	20.6927	NaN	-	ZC3H12A
-8.66041	1	0	-	ZRANB1	Q9UGI0
-10.1869	1	NaN	-	ZUFSP
