# Supplementary material for: Comprehensive Landscape of Active Deubiquitinating Enzymes Profiled by Advanced Chemoproteomics
Source: Front Chem. 2019 Aug 29;7:592. doi: 10.3389/fchem.2019.00592 (PMC6727631; doi:10.3389/fchem.2019.00592)
Supplement: Supplementary file 4 [file Table_4.XLSX]

## Sheet: Sheet2
Supplementary Table 4: ABP comparison HAUbC2Br vs HAUbPA
Gene	Intensity 29_a	Intensity 29_b	Intensity 29_c	Intensity 30_a	Intensity 30_b	Intensity 30_c	Intensity 31_a	Intensity 31_b	Intensity 31_c	LFQ intensity 29_a No Probe	LFQ intensity 29_b No Probe	LFQ intensity 29_c No Probe	LFQ intensity 30_a HAUbC2Br	LFQ intensity 30_b HAUbC2Br	LFQ intensity 30_c HAUbC2Br	LFQ intensity 31_a HAUbPA	LFQ intensity 31_b HAUbPA	LFQ intensity 31_c HAUbPA
USP27X; USP22	390290	0	0	0	0	0	11400000	17551000	26057000	0	0	0	0	0	0	0	0	87329000
USP1	0	0	0	1987200	4163600	5576300	3745300	6212300	7808400	0	0	0	0	0	0	16446000	17470000	22189000
USP19	0	0	0	81808000	93260000	109310000	248820000	227070000	180890000	0	0	0	935920000	913000000	992350000	1072900000	883300000	855880000
USP8	0	0	2306800	22921000	42070000	27922000	311080000	451760000	473090000	0	0	0	173020000	207580000	163200000	2390500000	1641800000	994760000
USP8	0	0	0	0	0	799800	6012700	13256000	18961000	0	0	0	0	0	0	0	0	63549000		HAUbC2Br	HAUbPA
USP5	25120000	27321000	29876000	3194300000	3745700000	4595000000	6204700000	5860400000	5305300000	197870000	180730000	182820000	24780000000	20376000000	22712000000	28013000000	27795000000	30218000000			USP27X; USP22
USP11	0	1469500	0	9779300	11317000	10392000	26861000	31892000	16770000	0	0	0	304590000	175450000	208440000	159770000	175470000	120470000			USP1
USP14	4898400	2647600	4113400	56246000	86700000	63570000	2333900000	2483700000	3329900000	14606000	11552000	0	507280000	919740000	362260000	10148000000	9939700000	12195000000		USP19	USP19
USP4	0	1408200	1075000	86807000	117990000	145790000	224870000	296430000	232130000	0	0	0	1078100000	1272300000	1120600000	951860000	889740000	881020000		USP8	USP8
USP10	693450	1772900	1354200	814700	1232700	2845900	987410000	976270000	1351700000	983520	948780	0	0	3787200	1098000	4362200000	5374300000	4197400000		USP8	USP8
USP34	0	0	0	67327000	77594000	89761000	106760000	97976000	85434000	0	0	0	745490000	390340000	332530000	387320000	323620000	295410000		USP5	USP5
USP30	0	0	0	1547800	2361000	1835400	3787600	4394400	5985100	0	0	0	0	0	0	17642000	17089000	19348000		USP11	USP11
USP31	3477500	5393000	5473100	0	0	0	1856200	3134300	4880500	0	0	0	0	0	0	10201000	0	16366000		USP14	USP14
USP54	0	0	0	0	0	0	1988700	3531800	5970700	0	0	0	0	0	0	10618000	0	20331000		USP4	USP4
USP43	0	0	0	0	0	0	3057700	3926500	3758400	0	0	0	0	0	0	0	0	0		USP10	USP10
USP37	0	0	0	1820200	968000	1259200	2072200	3500200	3616600	0	0	0	0	0	0	10701000	13349000	12907000		USP34	USP34
USP48	484320	859760	764550	6826700	5553600	8585600	280780000	178350000	277220000	0	0	0	4895000	4659700	7186400	1495500000	488010000	1293000000		USP30	USP30
USP38	0	0	0	2167000	3742200	0	60729000	36828000	54253000	0	0	0	0	0	0	208750000	203390000	174810000			USP31
USP32	0	0	0	42000000	58447000	61586000	204510000	233090000	215350000	0	0	0	126460000	318960000	83750000	1420400000	1093800000	835810000			USP54
USP33	30322000	0	0	0	0	0	0	12557000	909840	0	0	0	0	0	0	0	0	0			USP43
USP7	5817700	7935400	9367100	1311100000	1252300000	1855800000	2643100000	2372700000	2237000000	0	8260000	16160000	7189600000	9161300000	8858100000	17812000000	9493400000	8129500000		USP37	USP37
USP47	0	0	0	648480	1230700	1500200	0	0	0	0	0	0	0	0	8314000	0	0	0		USP48	USP48
USP47	0	0	0	10482000	20141000	19645000	3536500	15328000	22919000	0	0	0	0	0	0	0	0	0		USP38	USP38
USP28	4701700	0	0	22342000	36797000	47466000	49543000	62050000	97444000	0	0	0	170800000	194030000	272780000	247740000	236860000	171960000		USP32	USP32
USP42	0	0	0	373660	770370	0	0	595390	1337200	0	0	0	0	0	0	0	0	0			USP33
USP40	0	0	0	10257000	10329000	13673000	19695000	4560700	18420000	0	0	0	63372000	99514000	61572000	76795000	48357000	80077000		USP7	USP7
USP36	0	949420	0	3441100	3596000	1685900	2076600	4151800	4824600	0	0	0	23072000	37303000	19695000	17170000	23639000	19800000		USP47
USP35	0	0	0	0	1706500	2732600	1706800	2647200	4098400	0	0	0	0	0	0	0	0	13736000		USP47	USP47
USP25	0	0	0	108780	657180	1823300	6786200	15839000	22724000	0	0	0	0	0	0	39914000	48339000	86044000		USP28	USP28
USP24	0	0	0	150870000	151210000	193160000	120540000	123930000	157520000	0	0	0	1084100000	905200000	1061300000	459320000	421450000	571730000		USP42	USP42
USP15	0	0	0	56429000	57898000	1273200	78624000	46668000	51439000	0	0	0	340110000	363920000	0	365550000	317710000	319200000		USP40	USP40
USP15	0	0	0	23146000	31947000	39494000	16140000	19973000	25654000	0	0	0	0	0	0	0	0	85979000		USP36	USP36
USP16	0	8794400	8106900	77794000	111250000	130320000	44806000	70971000	124560000	0	0	60144000	776490000	865900000	826870000	260430000	250950000	293020000		USP35	USP35
USP3	0	0	0	19437000	27493000	59706000	113170000	203590000	302360000	0	0	0	199470000	152760000	168240000	238770000	797450000	1492900000		USP25	USP25
USP9X	0	359560	617520	392410000	357550000	554740000	399230000	429010000	493550000	0	0	0	3704400000	3502400000	4586500000	2333200000	2437500000	2665900000		USP24	USP24
UCHL1	9440000	24404000	33481000	5952100	6625800	13362000	12447000	15571000	23538000	11640000	27059000	40758000	9988400	7675500	13066000	13947000	11555000	12034000		USP15	USP15
UCHL3	21982000	19980000	26085000	811400000	733770000	881230000	2423900000	1553400000	1837600000	157860000	153180000	182980000	3389100000	3473600000	3851500000	7532200000	6318900000	8191800000		USP15	USP15
UCHL5	910360	3614400	3758300	1137400000	869830000	1121100000	2254900000	1677500000	1877900000	0	37401000	26293000	8772800000	4023400000	5041200000	8157500000	6188800000	11838000000		USP16	USP16
BAP1	0	2109000	0	4198400	25459000	27946000	19413000	20476000	21580000	0	0	0	134130000	69757000	241650000	70114000	51926000	72171000		USP3	USP3
OTUD4	0	0	0	15244000	24725000	34144000	79284000	117650000	66666000	0	0	0	70892000	52603000	51340000	485870000	446150000	242860000		USP9X	USP9X
OTU7B	2301500	0	0	202280000	344210000	397060000	290320000	360860000	364670000	58359000	0	0	1707000000	2217900000	2726600000	1296900000	1033600000	1166800000		UCHL1	UCHL1
OTU6B	0	0	0	665360	451320	901540	200800000	224180000	279700000	0	0	0	0	0	0	1302300000	1311800000	316470000		UCHL3	UCHL3
OTUB1	1781300	3221000	4975600	491110000	458400000	428410000	2044500000	1059300000	2050700000	30440000	32832000	43088000	3762600000	2869700000	2794600000	13936000000	1856200000	6743600000		UCHL5	UCHL5
VCPIP1	0	0	0	6198800	23472000	26013000	121740000	144830000	165140000	0	0	0	43620000	154440000	60772000	719700000	237240000	760090000		BAP1	BAP1
PRPF8	0	0	351480	0	196930	0	0	0	726640	0	0	0	0	0	0	0	0	5983700		OTUD4	OTUD4
EIF3F	7465000	4348300	5358300	3603800	3833400	4949500	7946600	7824400	10112000	42917000	0	24816000	25002000	22364000	23070000	33614000	33243000	31064000		OTU7B	OTU7B
																				OTU6B	OTU6B
																				OTUB1	OTUB1
																				VCPIP1	VCPIP1
																				PRPF8	PRPF8
																				EIF3F	EIF3F
																				37	43
